# Supplementary material for: Generic revision of the ant subfamily Dorylinae (Hymenoptera, Formicidae)
Source: Zookeys. 2016 Aug 4;(608):1–280. doi: 10.3897/zookeys.608.9427 (PMC4982377; doi:10.3897/zookeys.608.9427)
Supplement: XML Treatment for Acanthostichus [file zookeys.608.9427-treatment1.xml]

<!DOCTYPE tp:taxon-treatment
  PUBLIC "-//TaxonX//DTD Taxonomic Treatment Publishing DTD v0 20100105//EN" "tax-treatment-NSO.dtd">
<tp:taxon-treatment xmlns:tp="http://www.plazi.org/taxpub"><tp:treatment-meta><kwd-group><label>Taxon classification</label><kwd><named-content content-type="kingdom">Animalia</named-content></kwd><kwd><named-content content-type="order">Hymenoptera</named-content></kwd><kwd><named-content content-type="family">Formicidae</named-content></kwd></kwd-group><mixed-citation publication-type="journal"><person-group><name><surname>Borowiec</surname><given-names>Marek L.</given-names></name></person-group><article-title>Generic revision of the ant subfamily <tp:taxon-name><tp:taxon-name-part taxon-name-part-type="subfamily">Dorylinae</tp:taxon-name-part></tp:taxon-name> (<tp:taxon-name><tp:taxon-name-part taxon-name-part-type="order">Hymenoptera</tp:taxon-name-part></tp:taxon-name>, <tp:taxon-name><tp:taxon-name-part taxon-name-part-type="family">Formicidae</tp:taxon-name-part></tp:taxon-name>)</article-title><source>Zookeys</source><day>4</day><month>8</month><year>2016</year><volume>2016</volume><issue>608</issue><fpage>1</fpage><lpage>280</lpage><pub-id pub-id-type="doi">10.3897/zookeys.608.9427</pub-id></mixed-citation></tp:treatment-meta><tp:nomenclature><tp:taxon-name>
            <tp:taxon-name-part taxon-name-part-type="genus">Acanthostichus</tp:taxon-name-part>
          </tp:taxon-name><tp:taxon-authority>Mayr, 1887</tp:taxon-authority><tp:nomenclature-citation-list><tp:nomenclature-citation><tp:taxon-name>= <tp:taxon-name-part taxon-name-part-type="genus">Ctenopyga</tp:taxon-name-part></tp:taxon-name><comment> Ashmead, 1906 </comment></tp:nomenclature-citation></tp:nomenclature-citation-list></tp:nomenclature><tp:treatment-sec sec-type="Type-species" id="SECID0ELWFK"><title>Type-species.</title><p>
            <italic><tp:taxon-name><tp:taxon-name-part taxon-name-part-type="genus">Typhlopone</tp:taxon-name-part> <tp:taxon-name-part taxon-name-part-type="species">serratula</tp:taxon-name-part></tp:taxon-name></italic>, by monotypy.</p><p>
            <italic><tp:taxon-name><tp:taxon-name-part taxon-name-part-type="genus">Acanthostichus</tp:taxon-name-part></tp:taxon-name></italic> is a New World genus of termite-hunting dorylines most closely related to <italic><tp:taxon-name><tp:taxon-name-part taxon-name-part-type="genus">Cylindromyrmex</tp:taxon-name-part></tp:taxon-name></italic>.</p></tp:treatment-sec><tp:treatment-sec sec-type="diagnosis" id="SECID0ELXFK"><title>Diagnosis.</title><p>
            <bold><italic>Worker.</italic></bold> The workers of this distinctive lineage can be recognized by a combination of 12-segmented antennae, absence of ridge on pronotal collar, unfused pronotomesopleural Pronotomesopleural suture, highly positioned helcium, a single pectinate spur on mid and hind tibiae, propodeal spiracle usually positioned below the midheight of the sclerite, and large pygidium armed with modified finger-like setae. Restricted to the New World, the species of <italic><tp:taxon-name><tp:taxon-name-part taxon-name-part-type="genus">Acanthostichus</tp:taxon-name-part></tp:taxon-name></italic> are medium-sized ants that are often brown or yellowish in coloration and lack distinctive sulcate or striate sculpturing characteristic of its close relative <italic><tp:taxon-name><tp:taxon-name-part taxon-name-part-type="genus">Cylindromyrmex</tp:taxon-name-part></tp:taxon-name></italic> or very conspicuous constrictions between gastral segments of <italic><tp:taxon-name><tp:taxon-name-part taxon-name-part-type="genus">Sphinctomyrmex</tp:taxon-name-part></tp:taxon-name></italic>. Other New World dorylines (army ants related to <italic><tp:taxon-name><tp:taxon-name-part taxon-name-part-type="genus">Eciton</tp:taxon-name-part></tp:taxon-name></italic>, species of <italic><tp:taxon-name><tp:taxon-name-part taxon-name-part-type="genus">Leptanilloides</tp:taxon-name-part></tp:taxon-name></italic>) all have simple, small pygidium, at most armed with several thick setae. Workers of <italic><tp:taxon-name><tp:taxon-name-part taxon-name-part-type="genus">Syscia</tp:taxon-name-part></tp:taxon-name></italic> and the introduced <italic><tp:taxon-name><tp:taxon-name-part taxon-name-part-type="genus">Ooceraea</tp:taxon-name-part> <tp:taxon-name-part taxon-name-part-type="species">biroi</tp:taxon-name-part></tp:taxon-name></italic>, also found in the New World, can be distinguished by antennal segment count reduced to 11 or 9, respectively.</p><p>
            <bold><italic>Male.</italic></bold> The male of <italic><tp:taxon-name><tp:taxon-name-part taxon-name-part-type="genus">Acanthostichus</tp:taxon-name-part></tp:taxon-name></italic> can be separated from all other dorylines by a combination of propodeal lobes conspicuous, supraaxial helcium, single spur on each mid and hind tibiae, costal vein (C) present in fore wing, and R·f3 present past pterostigma but not enclosing a cell with Rs·f5. Most species appear to have 12-segmented antennae but at least <italic><tp:taxon-name><tp:taxon-name-part taxon-name-part-type="genus">Acanthostichus</tp:taxon-name-part> <tp:taxon-name-part taxon-name-part-type="species">texanus</tp:taxon-name-part></tp:taxon-name></italic> and <italic><tp:taxon-name><tp:taxon-name-part taxon-name-part-type="genus">Acanthostichus</tp:taxon-name-part> <tp:taxon-name-part taxon-name-part-type="species">davisi</tp:taxon-name-part></tp:taxon-name></italic> are known to have 13 antennal segments. Among New World dorylines the habitus of males is similar to that of <italic><tp:taxon-name><tp:taxon-name-part taxon-name-part-type="genus">Cylindromyrmex</tp:taxon-name-part></tp:taxon-name></italic>, <italic><tp:taxon-name><tp:taxon-name-part taxon-name-part-type="genus">Neocerapachys</tp:taxon-name-part></tp:taxon-name></italic>, <italic><tp:taxon-name><tp:taxon-name-part taxon-name-part-type="genus">Syscia</tp:taxon-name-part></tp:taxon-name></italic>, and <italic><tp:taxon-name><tp:taxon-name-part taxon-name-part-type="genus">Sphinctomyrmex</tp:taxon-name-part></tp:taxon-name></italic>. <italic><tp:taxon-name><tp:taxon-name-part taxon-name-part-type="genus">Sphinctomyrmex</tp:taxon-name-part></tp:taxon-name></italic> has conspicuous constrictions between abdominal segments IV, V, and VI in combination with narrow axial helcium, <italic><tp:taxon-name><tp:taxon-name-part taxon-name-part-type="genus">Cylindromyrmex</tp:taxon-name-part></tp:taxon-name></italic> has two tibial spurs, and <italic><tp:taxon-name><tp:taxon-name-part taxon-name-part-type="genus">Syscia</tp:taxon-name-part></tp:taxon-name></italic> lacks the costal vein in the fore wing. <italic><tp:taxon-name><tp:taxon-name-part taxon-name-part-type="genus">Neocerapachys</tp:taxon-name-part></tp:taxon-name></italic> has either a closed marginal cell or lacks cross-vein 2rs-m. Furthermore, <italic><tp:taxon-name><tp:taxon-name-part taxon-name-part-type="genus">Acanthostichus</tp:taxon-name-part></tp:taxon-name></italic> males that lack 2rs-m have a broader helcium and more poorly developed posterior face of the petiole than is characteristic of <italic><tp:taxon-name><tp:taxon-name-part taxon-name-part-type="genus">Neocerapachys</tp:taxon-name-part></tp:taxon-name></italic>. Other dorylines found in the New World include the army ants, and males in these genera always have marginal cell closed by R·f3 and Rs·f5, only one well-differentiated waist segment, and no constriction between abdominal segments III and IV. The remaining neotropical genus, <italic><tp:taxon-name><tp:taxon-name-part taxon-name-part-type="genus">Leptanilloides</tp:taxon-name-part></tp:taxon-name></italic>, has no conspicuous tegula and venation reduced, without R·f3 or discal cell.</p></tp:treatment-sec><tp:treatment-sec sec-type="description" id="SECID0EC4FK"><title>Description.</title><p>
            <bold><italic>Worker.</italic></bold> <italic>Head</italic>: Antennae with 12 segments. Apical antennal segment moderately enlarged, broader than and about equal in length to two preceding segments combined. Clypeus without cuticular apron. Lateroclypeal teeth absent. <tp:taxon-name><tp:taxon-name-part taxon-name-part-type="genus">Parafrontal</tp:taxon-name-part> <tp:taxon-name-part taxon-name-part-type="species">ridges</tp:taxon-name-part></tp:taxon-name> absent. Torulo-posttorular complex horizontal. Antennal scrobes absent. Labrum with median notch or concavity. Proximal face of stipes projecting beyond inner margin of sclerite, concealing prementum when mouthparts fully closed. Maxillary palps 2-segmented. Labial palps 3-segmented. Mandibles triangular, with median tooth or triangular, edentate. Eyes present, composed of 1–20 ommatidia. Ocelli absent. Head capsule with differentiated vertical posterior surface above occipital foramen. Ventrolateral margins of head without lamella or ridge extending towards mandibles and beyond carina surrounding occipital foramen. Posterior head corners dorsolaterally immarginate. Carina surrounding occipital foramen absent or present. <italic>Mesosoma</italic>: Pronotal flange not separated from collar by distinct ridge. Promesonotal connection with Pronotomesopleural suture completely fused. <tp:taxon-name><tp:taxon-name-part taxon-name-part-type="genus">Pronotomesopleural</tp:taxon-name-part> <tp:taxon-name-part taxon-name-part-type="species">suture</tp:taxon-name-part></tp:taxon-name> visible, unfused partway to notal surface. <tp:taxon-name><tp:taxon-name-part taxon-name-part-type="genus">Mesometapleural</tp:taxon-name-part> <tp:taxon-name-part taxon-name-part-type="species">groove</tp:taxon-name-part></tp:taxon-name> replaced by cuticular ridge. Transverse <tp:taxon-name><tp:taxon-name-part taxon-name-part-type="species">groove</tp:taxon-name-part></tp:taxon-name> dividing mesopleuron absent. Pleural endophragmal pit concavity present. Mesosoma dorsolaterally weakly to conspicuously marginate. Metanotal depression or <tp:taxon-name><tp:taxon-name-part taxon-name-part-type="species">groove</tp:taxon-name-part></tp:taxon-name> on mesosoma absent. Propodeal spiracle situated low or high on sclerite. Propodeal declivity with distinct dorsal edge or margin and rectangular in posterior view. Metapleural gland with bulla visible through cuticle. Propodeal lobes present, well developed. <italic>Metasoma</italic>: Petiole anterodorsally immarginate, dorsolaterally marginate, and laterally above spiracle marginate. Helcium in relation to tergosternal Pronotomesopleural suture placed at posttergite and supraaxial. Prora forming a simple U-shaped margin or reduced to small longitudinal ridge. Spiracle openings of abdominal segments IV–VI circular. Abdominal segment III anterodorsally immarginate and dorsolaterally immarginate. Abdominal segment III more than half size of succeeding segment IV, which is weakly constricted at presegmental portion (uninodal waist). Girdling constriction of segment IV present, i.e. pre- and postsclerites distinct. Cinctus of abdominal segment IV gutter-like, not sculptured or weakly cross-ribbed. Abdominal segment IV not conspicuously largest segment. Abdominal tergite IV not folding over sternite, and anterior portions of sternite and tergite equally well visible in lateral view. Girdling constriction between pre- and posttergites of abdominal segments V and VI absent. Girdling constriction between pre- and poststernites of abdominal segments <!--PageBreak-->V and VI absent or present. Pygidium large, with impressed medial field, and armed with modified setae. Hypopygium unarmed. <italic>Legs</italic>: Mid tibia with single pectinate spur. Hind tibia with single pectinate spur. Hind basitarsus not widening distally, circular in cross-section. Posterior flange of hind coxa not produced as raised lamella. Metatibial gland absent or oval patch of whitish cuticle. Metabasitarsal gland absent. Hind pretarsal claws simple. <italic>Polymorphism</italic>: Monomorphic.</p><p>
            <bold><italic>Male.</italic></bold> <italic>Head</italic>: Antennae with 12 or 13 segments. Antennal scapes dorsoventrally flattened. Clypeus with cuticular apron, not translucent. <tp:taxon-name><tp:taxon-name-part taxon-name-part-type="genus">Parafrontal</tp:taxon-name-part> <tp:taxon-name-part taxon-name-part-type="species">ridges</tp:taxon-name-part></tp:taxon-name> absent. Torulo-posttorular complex vertical. Maxillary palps 2-segmented. Labial palps 3-segmented. Mandibles triangular, edentate. Ventrolateral margins of head without lamella or ridge extending towards mandibles and beyond carina surrounding occipital foramen. Carina surrounding occipital foramen ventrally absent. <italic>Mesosoma</italic>: Pronotal flange not separated from collar by distinct ridge. <tp:taxon-name><tp:taxon-name-part taxon-name-part-type="genus">Notauli</tp:taxon-name-part></tp:taxon-name> absent or present. Transverse <tp:taxon-name><tp:taxon-name-part taxon-name-part-type="species">groove</tp:taxon-name-part></tp:taxon-name> dividing mesopleuron absent or present. Propodeal declivity reduced, without distinct dorsal edge or margin. Metapleural gland opening present. Propodeal lobes present. <italic>Metasoma</italic>: Petiole anterodorsally immarginate, dorsolaterally immarginate, and laterally above spiracle immarginate. Helcium in relation to tergosternal Pronotomesopleural suture placed at posttergite and supraaxial. Prora forming a simple U-shaped margin or V-shaped protrusion. Spiracle openings of abdominal segments IV–VI circular. Abdominal segment III more than half size of succeeding segment IV; latter weakly constricted at presegmental portion (uninodal waist). Girdling constriction of segment IV present, i.e. pre- and postsclerites distinct. Cinctus of abdominal segment IV gutter-like, not sculptured. Girdling constriction between pre- and postsclerites of abdominal segments V and VI absent or present. Abdominal segment IV not conspicuously largest segment. Abdominal sternite VII simple. Abdominal sternite IX distally armed with two spines, with lateral apodemes about as long as medial apodeme, directed anteriorly (towards head). <italic>Genitalia</italic>: Cupula long relative to rest of genital capsule and shorter ventrally than dorsally. Basimere broadly fused to telomere, with no sulcus trace at junction, and ventrally with left and right arms abutting or separated. Telomere gradually tapering toward apex. <tp:taxon-name><tp:taxon-name-part taxon-name-part-type="genus">Volsella</tp:taxon-name-part></tp:taxon-name> gradually tapering toward apex. Penisvalva laterally flattened, at apex hooked ventrally. <italic>Legs</italic>: Mid tibia with single pectinate spur. Hind tibia with single pectinate spur. Posterior flange of hind coxa not produced as raised lamella. Metatibial gland absent. Metabasitarsal glands absent. Hind pretarsal claws simple. <italic>Wings</italic>: Tegula present, broad, demiovate or narrow, demilanceolate in shape. Abscissa R·f3 present and running toward distal wing margin but not enclosing cell with Rs·f5. Abscissae Rs·f2–3 absent or present, connecting with Rs+M&amp;M·f2. Cross-vein 2r-rs present, connected to Rs·f2–3&amp;Rs·f4, differentiated from Rs·f4 by presence of Rs·f2–3. Abscissae Rs·f4–5 present, fused in absence of 2rs-m or differentiated into Rs·f4 and Rs·f5 by 2rs-m. Abscissa M·f2 in fore wing contiguous with Rs+M. Abscissa M·f2 in fore wing present, separated from Rs+M by Rs·f2. Abscissa M·f4 in fore wing present, not reaching wing margin. Cross-vein 1m-cu in fore wing present. Cross-vein cu-a in fore wing absent or present, arising from M+Cu and proximal to M·f1. Vein Cu in fore wing <!--PageBreak-->present, with only Cu1 branch prominent or with both branches Cu1 and Cu2. Vein A in fore wing with abscissae A·f1 and A·f2 present. Vein C in hind wing absent. Vein Sc+R+Rs present. Vein R in hind wing absent. Vein Sc+R in hind wing present. Abscissa Rs·f1 in hind wing present, shorter than 1rs-m, sometimes a stub. Abscissa Rs·f1 in hind wing present, longer than 1rs-m. Abscissa Rs·f2 in hind wing present, not reaching wing margin. Cross-vein 1rs-m in hind wing absent or present, about as long as M·f1. Vein M+Cu in hind wing present. Abscissa M·f1 in hind wing absent or present. Abscissa M·f2 in hind wing absent or present. Cross-vein cu-a in hind wing absent or present. Vein Cu in hind wing absent or present. Vein A in hind wing absent or with abscissa A·f1 present.</p><p>
            <bold><italic>Gyne.</italic></bold> <italic><tp:taxon-name><tp:taxon-name-part taxon-name-part-type="genus">Acanthostichus</tp:taxon-name-part></tp:taxon-name></italic> gynes are known either as alates or subdichthadiiform, i.e. ergatoid without wing sclerites but possessing hypertrophied gasters. The former are currently known for <italic><tp:taxon-name><tp:taxon-name-part taxon-name-part-type="genus">Acanthostichus</tp:taxon-name-part> <tp:taxon-name-part taxon-name-part-type="species">emmae</tp:taxon-name-part></tp:taxon-name></italic> and <italic><tp:taxon-name><tp:taxon-name-part taxon-name-part-type="genus">Acanthostichus</tp:taxon-name-part> <tp:taxon-name-part taxon-name-part-type="species">texanus</tp:taxon-name-part></tp:taxon-name></italic>, the latter in <italic><tp:taxon-name><tp:taxon-name-part taxon-name-part-type="genus">Acanthostichus</tp:taxon-name-part> <tp:taxon-name-part taxon-name-part-type="species">brevicornis</tp:taxon-name-part></tp:taxon-name></italic>, <italic><tp:taxon-name><tp:taxon-name-part taxon-name-part-type="genus">Acanthostichus</tp:taxon-name-part> <tp:taxon-name-part taxon-name-part-type="species">quadratus</tp:taxon-name-part></tp:taxon-name></italic>, and <italic><tp:taxon-name><tp:taxon-name-part taxon-name-part-type="genus">Acanthostichus</tp:taxon-name-part> <tp:taxon-name-part taxon-name-part-type="species">laticornis</tp:taxon-name-part></tp:taxon-name></italic>. In the fully alate gynes the eyes are large and three ocelli are present and abdominal segment III is differentiated from succeeding segments. In the subdichthadiigynes the eyes are present but small, three small ocelli are present, the head is more round than in workers, and mandibles are falcate; there are no flight-associated sclerites, abdominal segment II (petiole) is broadly attached posteriorly to segment III, which is also enlarged, not separated from the rest of the gaster by a constriction (Emery 1895, <xref ref-type="bibr" rid="B289">MacKay 1996</xref>). The distinction between alate versus wingless gynes was the basis for the separation of the genus <italic><tp:taxon-name><tp:taxon-name-part taxon-name-part-type="genus">Ctenopyga</tp:taxon-name-part></tp:taxon-name></italic> from <italic><tp:taxon-name><tp:taxon-name-part taxon-name-part-type="genus">Acanthostichus</tp:taxon-name-part></tp:taxon-name></italic> (see above; <xref ref-type="bibr" rid="B72">Brown 1975</xref>, <xref ref-type="bibr" rid="B289">MacKay 1996</xref>).</p><p>
            <bold><italic>Larva.</italic></bold> Described in <xref ref-type="bibr" rid="B139">Emery (1899c)</xref>, <xref ref-type="bibr" rid="B73">Bruch (1925)</xref>. Cocoons absent.</p></tp:treatment-sec><tp:treatment-sec sec-type="distribution" id="SECID0EMFGK"><title>Distribution.</title><p>
            <italic><tp:taxon-name><tp:taxon-name-part taxon-name-part-type="genus">Acanthostichus</tp:taxon-name-part></tp:taxon-name></italic> is a genus of 24 described species, occurring in southern United States, Mexico, and most of South America. The genus has long been thought absent from Central America, but at least one specimen is known from Costa Rica. This is unlikely due to undersampling, as Central American countries have been the subject to some of the most intensive surveys of ant faunas (<xref ref-type="bibr" rid="B286">Longino et al. 2014</xref>). <italic><tp:taxon-name><tp:taxon-name-part taxon-name-part-type="genus">Acanthostichus</tp:taxon-name-part> <tp:taxon-name-part taxon-name-part-type="species">hispaniolicus</tp:taxon-name-part></tp:taxon-name></italic> has been described from Dominican amber (Miocene) of Hispaniola.</p></tp:treatment-sec><tp:treatment-sec sec-type="Taxonomy and phylogeny" id="SECID0EHGGK"><title>Taxonomy and phylogeny.</title><p>
            <italic><tp:taxon-name><tp:taxon-name-part taxon-name-part-type="genus">Acanthostichus</tp:taxon-name-part></tp:taxon-name></italic> was erected by <xref ref-type="bibr" rid="B308">Mayr (1887)</xref> for the species <italic><tp:taxon-name><tp:taxon-name-part taxon-name-part-type="genus">Typhlopone</tp:taxon-name-part> <tp:taxon-name-part taxon-name-part-type="species">serratula</tp:taxon-name-part></tp:taxon-name></italic> <xref ref-type="bibr" rid="B419">Smith 1858</xref>, then known only from workers. <xref ref-type="bibr" rid="B16">Ashmead (1906)</xref> later introduced the genus <italic><tp:taxon-name><tp:taxon-name-part taxon-name-part-type="genus">Ctenopyga</tp:taxon-name-part></tp:taxon-name></italic>, based on an alate gyne and males. He differentiated it from <italic><tp:taxon-name><tp:taxon-name-part taxon-name-part-type="genus">Acanthostichus</tp:taxon-name-part></tp:taxon-name></italic> based on the gyne morphology, as by then wingless gynes were found in <italic><tp:taxon-name><tp:taxon-name-part taxon-name-part-type="genus">Acanthostichus</tp:taxon-name-part></tp:taxon-name></italic> (Emery 1895l). <xref ref-type="bibr" rid="B289">MacKay (1996)</xref> synonymized the otherwise remarkably similar <italic><tp:taxon-name><tp:taxon-name-part taxon-name-part-type="genus">Ctenopyga</tp:taxon-name-part></tp:taxon-name></italic> under <italic><tp:taxon-name><tp:taxon-name-part taxon-name-part-type="genus">Acanthostichus</tp:taxon-name-part></tp:taxon-name></italic> and I follow his decision here. <xref ref-type="bibr" rid="B289">MacKay (1996)</xref> also revised the genus and provided keys to all species, later adding one more species and describing a gyne of <italic><tp:taxon-name><tp:taxon-name-part taxon-name-part-type="genus">Acanthostichus</tp:taxon-name-part> <tp:taxon-name-part taxon-name-part-type="species">brevicornis</tp:taxon-name-part></tp:taxon-name></italic> (<xref ref-type="bibr" rid="B290">MacKay 2004</xref>). De Andrade described the species from Dominican amber (<xref ref-type="bibr" rid="B101">de Andrade 1998b</xref>).</p><p>Males described by Marion <xref ref-type="bibr" rid="B422">Smith (1942b)</xref> and attributed to ‘<italic><tp:taxon-name><tp:taxon-name-part taxon-name-part-type="genus">Cerapachys</tp:taxon-name-part></tp:taxon-name></italic>’ (here <italic><tp:taxon-name><tp:taxon-name-part taxon-name-part-type="genus">Syscia</tp:taxon-name-part></tp:taxon-name></italic>) <italic><tp:taxon-name><tp:taxon-name-part taxon-name-part-type="species">augustae</tp:taxon-name-part></tp:taxon-name></italic> and <italic><tp:taxon-name><tp:taxon-name-part taxon-name-part-type="genus">Cerapachys</tp:taxon-name-part> <tp:taxon-name-part taxon-name-part-type="species">davisi</tp:taxon-name-part></tp:taxon-name></italic> match the morphology of <italic><tp:taxon-name><tp:taxon-name-part taxon-name-part-type="genus">Acanthostichus</tp:taxon-name-part></tp:taxon-name></italic> males. A specimen of <italic><tp:taxon-name><tp:taxon-name-part taxon-name-part-type="genus">Cerapachys</tp:taxon-name-part> <tp:taxon-name-part taxon-name-part-type="species">davisi</tp:taxon-name-part></tp:taxon-name></italic> was also included in a molecular phylogeny and was shown to be a close relative of <italic><tp:taxon-name><tp:taxon-name-part taxon-name-part-type="genus">Acanthostichus</tp:taxon-name-part> <tp:taxon-name-part taxon-name-part-type="species">punctiscapus</tp:taxon-name-part></tp:taxon-name></italic>. Therefore <italic><tp:taxon-name><tp:taxon-name-part taxon-name-part-type="species">davisi</tp:taxon-name-part></tp:taxon-name></italic> was transferred to <italic><tp:taxon-name><tp:taxon-name-part taxon-name-part-type="genus">Acanthostichus</tp:taxon-name-part></tp:taxon-name></italic> (<xref ref-type="bibr" rid="B65">Brady et al. 2014</xref>). It is possible that Smith’s putative males of <italic><tp:taxon-name><tp:taxon-name-part taxon-name-part-type="genus">Syscia</tp:taxon-name-part> <tp:taxon-name-part taxon-name-part-type="species">augustae</tp:taxon-name-part></tp:taxon-name></italic> and <italic><tp:taxon-name><tp:taxon-name-part taxon-name-part-type="genus">Acanthostichus</tp:taxon-name-part> <tp:taxon-name-part taxon-name-part-type="species">davisi</tp:taxon-name-part></tp:taxon-name></italic> will <!--PageBreak--><!--PageBreak--><!--PageBreak-->turn out to be conspecific with <italic><tp:taxon-name><tp:taxon-name-part taxon-name-part-type="genus">Acanthostichus</tp:taxon-name-part> <tp:taxon-name-part taxon-name-part-type="species">arizonensis</tp:taxon-name-part></tp:taxon-name></italic> and <italic><tp:taxon-name><tp:taxon-name-part taxon-name-part-type="genus">Acanthostichus</tp:taxon-name-part> <tp:taxon-name-part taxon-name-part-type="species">punctiscapus</tp:taxon-name-part></tp:taxon-name></italic>, respectively. <xref ref-type="bibr" rid="B289">MacKay (1996)</xref> collected numerous males of <italic><tp:taxon-name><tp:taxon-name-part taxon-name-part-type="genus">Acanthostichus</tp:taxon-name-part> <tp:taxon-name-part taxon-name-part-type="species">davisi</tp:taxon-name-part></tp:taxon-name></italic> (then recognized as <italic><tp:taxon-name><tp:taxon-name-part taxon-name-part-type="genus">Cerapachys</tp:taxon-name-part></tp:taxon-name></italic>) at the type locality of <italic><tp:taxon-name><tp:taxon-name-part taxon-name-part-type="genus">Acanthostichus</tp:taxon-name-part> <tp:taxon-name-part taxon-name-part-type="species">punctiscapus</tp:taxon-name-part></tp:taxon-name></italic>.</p><p>It is now established that <italic><tp:taxon-name><tp:taxon-name-part taxon-name-part-type="genus">Acanthostichus</tp:taxon-name-part></tp:taxon-name></italic> is most closely related to <italic><tp:taxon-name><tp:taxon-name-part taxon-name-part-type="genus">Cylindromyrmex</tp:taxon-name-part></tp:taxon-name></italic> (<xref ref-type="bibr" rid="B67">Brady and Ward 2005</xref>, <xref ref-type="bibr" rid="B66">Brady et al. 2006</xref>, <xref ref-type="bibr" rid="B65">Brady et al. 2014</xref>, Borowiec, in prep.). There have been no efforts to infer the internal phylogeny of the genus, but MacKay divided <italic><tp:taxon-name><tp:taxon-name-part taxon-name-part-type="genus">Acanthostichus</tp:taxon-name-part></tp:taxon-name></italic> into three species groups based on morphology (<xref ref-type="bibr" rid="B289">MacKay 1996</xref>).</p></tp:treatment-sec><tp:treatment-sec sec-type="biology" id="SECID0ERPGK"><title>Biology.</title><p>Along with their close relatives in <italic><tp:taxon-name><tp:taxon-name-part taxon-name-part-type="genus">Cylindromyrmex</tp:taxon-name-part></tp:taxon-name></italic>, <italic><tp:taxon-name><tp:taxon-name-part taxon-name-part-type="genus">Acanthostichus</tp:taxon-name-part></tp:taxon-name></italic> species are predators of termites, unlike most other doryline species which prey on ants (<xref ref-type="bibr" rid="B274">Kusnezov 1962</xref>, <xref ref-type="bibr" rid="B72">Brown 1975</xref>, <xref ref-type="bibr" rid="B289">MacKay 1996</xref>). <italic><tp:taxon-name><tp:taxon-name-part taxon-name-part-type="genus">Acanthostichus</tp:taxon-name-part> <tp:taxon-name-part taxon-name-part-type="species">truncatus</tp:taxon-name-part></tp:taxon-name></italic> has been observed to raid an arboreal termite nest (<xref ref-type="bibr" rid="B289">MacKay 1996</xref>) and <italic><tp:taxon-name><tp:taxon-name-part taxon-name-part-type="genus">Acanthostichus</tp:taxon-name-part> <tp:taxon-name-part taxon-name-part-type="species">hispaniolicus</tp:taxon-name-part></tp:taxon-name></italic> is known from multiple specimens in Dominican amber suggesting that this species was also an arboreal forager. Unlike <italic><tp:taxon-name><tp:taxon-name-part taxon-name-part-type="genus">Cylindromyrmex</tp:taxon-name-part></tp:taxon-name></italic>, however, they nest in soil, under stones, and in rotting wood (<xref ref-type="bibr" rid="B274">Kusnezov 1962</xref>a, <xref ref-type="bibr" rid="B289">MacKay 1996</xref>). These ants are rarely encountered and little is known of <italic><tp:taxon-name><tp:taxon-name-part taxon-name-part-type="genus">Acanthostichus</tp:taxon-name-part></tp:taxon-name></italic> ecology, nest size or other particulars of their biology. It is unclear whether brood production is synchronized.</p></tp:treatment-sec><tp:treatment-sec sec-type="Species of Acanthostichus" id="SECID0E6RGK"><title>Species of <italic><tp:taxon-name><tp:taxon-name-part taxon-name-part-type="genus">Acanthostichus</tp:taxon-name-part></tp:taxon-name></italic></title><p>
            <italic><tp:taxon-name><tp:taxon-name-part taxon-name-part-type="genus">Acanthostichus</tp:taxon-name-part> <tp:taxon-name-part taxon-name-part-type="species">arizonensis</tp:taxon-name-part></tp:taxon-name></italic> Mackay, W.P., 1996: United States</p><p>
            <italic><tp:taxon-name><tp:taxon-name-part taxon-name-part-type="genus">Acanthostichus</tp:taxon-name-part> <tp:taxon-name-part taxon-name-part-type="species">bentoni</tp:taxon-name-part></tp:taxon-name></italic> Mackay, W.P., 1996: Brazil</p><p>
            <italic><tp:taxon-name><tp:taxon-name-part taxon-name-part-type="genus">Acanthostichus</tp:taxon-name-part> <tp:taxon-name-part taxon-name-part-type="species">brevicornis</tp:taxon-name-part></tp:taxon-name></italic> Emery, 1894: French Guiana</p><p>
            <italic><tp:taxon-name><tp:taxon-name-part taxon-name-part-type="genus">Acanthostichus</tp:taxon-name-part> <tp:taxon-name-part taxon-name-part-type="species">brevinodis</tp:taxon-name-part></tp:taxon-name></italic> Mackay, W.P., 1996: Brazil</p><p>
            <italic><tp:taxon-name><tp:taxon-name-part taxon-name-part-type="genus">Acanthostichus</tp:taxon-name-part> <tp:taxon-name-part taxon-name-part-type="species">concavinodis</tp:taxon-name-part></tp:taxon-name></italic> Mackay, W.P., 1996: Bolivia</p><p>
            <italic><tp:taxon-name><tp:taxon-name-part taxon-name-part-type="genus">Acanthostichus</tp:taxon-name-part> <tp:taxon-name-part taxon-name-part-type="species">davisi</tp:taxon-name-part></tp:taxon-name></italic> (Smith, M. R., 1942a): United States</p><p>
            <italic><tp:taxon-name><tp:taxon-name-part taxon-name-part-type="genus">Acanthostichus</tp:taxon-name-part> <tp:taxon-name-part taxon-name-part-type="species">emmae</tp:taxon-name-part></tp:taxon-name></italic> Mackay, W.P., 1996: Mexico</p><p>
            <italic><tp:taxon-name><tp:taxon-name-part taxon-name-part-type="genus">Acanthostichus</tp:taxon-name-part> <tp:taxon-name-part taxon-name-part-type="species">femoralis</tp:taxon-name-part></tp:taxon-name></italic> Kusnezov, 1962: Argentina</p><p>
            <italic><tp:taxon-name><tp:taxon-name-part taxon-name-part-type="genus">Acanthostichus</tp:taxon-name-part> <tp:taxon-name-part taxon-name-part-type="species">flexuosus</tp:taxon-name-part></tp:taxon-name></italic> Mackay, W.P., 1996: Brazil</p><p>
            <italic><tp:taxon-name><tp:taxon-name-part taxon-name-part-type="genus">Acanthostichus</tp:taxon-name-part> <tp:taxon-name-part taxon-name-part-type="species">fuscipennis</tp:taxon-name-part></tp:taxon-name></italic> Emery, 1895b: Brazil</p><p>†<italic><tp:taxon-name><tp:taxon-name-part taxon-name-part-type="genus">Acanthostichus</tp:taxon-name-part> <tp:taxon-name-part taxon-name-part-type="species">hispaniolicus</tp:taxon-name-part></tp:taxon-name></italic> De Andrade, 1998b: Dominican amber</p><p>
            <italic><tp:taxon-name><tp:taxon-name-part taxon-name-part-type="genus">Acanthostichus</tp:taxon-name-part> <tp:taxon-name-part taxon-name-part-type="species">kirbyi</tp:taxon-name-part></tp:taxon-name></italic> Emery, 1895b: Paraguay</p><p>
            <italic><tp:taxon-name><tp:taxon-name-part taxon-name-part-type="genus">Acanthostichus</tp:taxon-name-part> <tp:taxon-name-part taxon-name-part-type="species">laevigatus</tp:taxon-name-part></tp:taxon-name></italic> Mackay, W.P., 1996: Venezuela</p><p>
            <italic><tp:taxon-name><tp:taxon-name-part taxon-name-part-type="genus">Acanthostichus</tp:taxon-name-part> <tp:taxon-name-part taxon-name-part-type="species">laticornis</tp:taxon-name-part></tp:taxon-name></italic> Forel, 1908: Paraguay</p><p>
            <italic><tp:taxon-name><tp:taxon-name-part taxon-name-part-type="genus">Acanthostichus</tp:taxon-name-part> <tp:taxon-name-part taxon-name-part-type="species">lattkei</tp:taxon-name-part></tp:taxon-name></italic> Mackay, W.P., 1996: Venezuela</p><p>
            <italic><tp:taxon-name><tp:taxon-name-part taxon-name-part-type="genus">Acanthostichus</tp:taxon-name-part> <tp:taxon-name-part taxon-name-part-type="species">longinodis</tp:taxon-name-part></tp:taxon-name></italic> Mackay, W.P., 2004: Paraguay</p><p>
            <italic><tp:taxon-name><tp:taxon-name-part taxon-name-part-type="genus">Acanthostichus</tp:taxon-name-part> <tp:taxon-name-part taxon-name-part-type="species">punctiscapus</tp:taxon-name-part></tp:taxon-name></italic> Mackay, W.P., 1996: United States</p><p>
            <italic><tp:taxon-name><tp:taxon-name-part taxon-name-part-type="genus">Acanthostichus</tp:taxon-name-part> <tp:taxon-name-part taxon-name-part-type="species">quadratus</tp:taxon-name-part></tp:taxon-name></italic> Emery, 1895: Bolivia</p><p>
            <italic><tp:taxon-name><tp:taxon-name-part taxon-name-part-type="genus">Acanthostichus</tp:taxon-name-part> <tp:taxon-name-part taxon-name-part-type="species">quirozi</tp:taxon-name-part></tp:taxon-name></italic> Mackay, W.P., 1996: Mexico</p><p>
            <italic><tp:taxon-name><tp:taxon-name-part taxon-name-part-type="genus">Acanthostichus</tp:taxon-name-part> <tp:taxon-name-part taxon-name-part-type="species">sanchezorum</tp:taxon-name-part></tp:taxon-name></italic> Mackay, W.P., 1985: Colombia</p><p>
            <italic><tp:taxon-name><tp:taxon-name-part taxon-name-part-type="genus">Acanthostichus</tp:taxon-name-part> <tp:taxon-name-part taxon-name-part-type="species">serratulus</tp:taxon-name-part></tp:taxon-name></italic> (Smith, F., 1858): Brazil</p><p>
            <italic><tp:taxon-name><tp:taxon-name-part taxon-name-part-type="genus">Acanthostichus</tp:taxon-name-part> <tp:taxon-name-part taxon-name-part-type="species">skwarrae</tp:taxon-name-part></tp:taxon-name></italic> Wheeler, W. M., 1934: Mexico</p><p>
            <italic><tp:taxon-name><tp:taxon-name-part taxon-name-part-type="genus">Acanthostichus</tp:taxon-name-part> <tp:taxon-name-part taxon-name-part-type="species">texanus</tp:taxon-name-part></tp:taxon-name></italic> Forel, 1904: United States</p><p>
            <italic><tp:taxon-name><tp:taxon-name-part taxon-name-part-type="genus">Acanthostichus</tp:taxon-name-part> <tp:taxon-name-part taxon-name-part-type="species">truncatus</tp:taxon-name-part></tp:taxon-name></italic> Mackay, W.P., 1996: Colombia</p><!--PageBreak--></tp:treatment-sec><ref-list><ref id="B289"><mixed-citation xmlns:xlink="http://www.w3.org/1999/xlink" xlink:type="simple">
          <person-group><name name-style="western"><surname>MacKay</surname><given-names>WP</given-names></name></person-group> (<year>1996</year>) <article-title>A revision of the ant genus <italic><tp:taxon-name><tp:taxon-name-part taxon-name-part-type="genus">Acanthostichus</tp:taxon-name-part></tp:taxon-name></italic> (<tp:taxon-name><tp:taxon-name-part taxon-name-part-type="order">Hymenoptera</tp:taxon-name-part></tp:taxon-name>: <tp:taxon-name><tp:taxon-name-part taxon-name-part-type="family">Formicidae</tp:taxon-name-part></tp:taxon-name>).</article-title> <source>Sociobiology</source> <volume>27</volume>: <fpage>129</fpage>–<lpage>179</lpage>.</mixed-citation></ref><ref id="B72"><mixed-citation xmlns:xlink="http://www.w3.org/1999/xlink" xlink:type="simple">
          <person-group><name name-style="western"><surname>Brown</surname><given-names>WL</given-names><suffix>Jr</suffix></name></person-group> (<year>1975</year>) <article-title>Contributions toward a reclassification of the <tp:taxon-name><tp:taxon-name-part taxon-name-part-type="family">Formicidae</tp:taxon-name-part></tp:taxon-name>. V. <tp:taxon-name><tp:taxon-name-part taxon-name-part-type="subfamily">Ponerinae</tp:taxon-name-part></tp:taxon-name>, tribes <tp:taxon-name><tp:taxon-name-part taxon-name-part-type="tribe">Platythyreini</tp:taxon-name-part></tp:taxon-name>, <tp:taxon-name><tp:taxon-name-part taxon-name-part-type="tribe">Cerapachyini</tp:taxon-name-part></tp:taxon-name>, <tp:taxon-name><tp:taxon-name-part taxon-name-part-type="tribe">Cylindromyrmecini</tp:taxon-name-part></tp:taxon-name>, <tp:taxon-name><tp:taxon-name-part taxon-name-part-type="tribe">Acanthostichini</tp:taxon-name-part></tp:taxon-name>, and <tp:taxon-name><tp:taxon-name-part taxon-name-part-type="above-genus">Aenictogitini</tp:taxon-name-part></tp:taxon-name>. Search.</article-title> <source>Agriculture (Ithaca, New York)</source> <volume>5</volume>(<issue>1</issue>): <fpage>1</fpage>–<lpage>115</lpage>.</mixed-citation></ref><ref id="B139"><mixed-citation xmlns:xlink="http://www.w3.org/1999/xlink" xlink:type="simple">
          <person-group><name name-style="western"><surname>Emery</surname><given-names>C</given-names></name></person-group> (<year>1899c</year>) <article-title>Intorno alle larve di alcune formiche.</article-title> <source>Memorie della Reale Accademia delle Scienze dell’Istituto di Bologna</source> <volume>5</volume>(<issue>8</issue>): <fpage>3</fpage>–<lpage>10</lpage>.</mixed-citation></ref><ref id="B73"><mixed-citation xmlns:xlink="http://www.w3.org/1999/xlink" xlink:type="simple">
          <person-group><name name-style="western"><surname>Bruch</surname><given-names>C</given-names></name></person-group> (<year>1925</year>) <article-title>Macho, larva y ninfa de <italic><tp:taxon-name><tp:taxon-name-part taxon-name-part-type="genus">Acanthostichus</tp:taxon-name-part> <tp:taxon-name-part taxon-name-part-type="species">ramosmexiae</tp:taxon-name-part></tp:taxon-name></italic> Bruch.</article-title> <source>Physis (Buenos Aires)</source> <volume>8</volume>: <fpage>110</fpage>–<lpage>114</lpage>.</mixed-citation></ref><ref id="B286"><mixed-citation xmlns:xlink="http://www.w3.org/1999/xlink" xlink:type="simple">
          <person-group><name name-style="western"><surname>Longino</surname><given-names>JT</given-names></name><name name-style="western"><surname>Branstetter</surname><given-names>MG</given-names></name><name name-style="western"><surname>Colwell</surname><given-names>RK</given-names></name></person-group> (<year>2014</year>) <article-title>How ants drop out: Ant abundance on tropical mountains.</article-title> <source>PLoS ONE</source> <volume>9</volume>(<issue>8</issue>): <elocation-id>e104030</elocation-id>. doi: <ext-link xlink:type="simple" ext-link-type="doi" xlink:href="10.1371/journal.pone.0104030">10.1371/journal.pone.0104030</ext-link></mixed-citation></ref><ref id="B308"><mixed-citation xmlns:xlink="http://www.w3.org/1999/xlink" xlink:type="simple">
          <person-group><name name-style="western"><surname>Mayr</surname><given-names>G</given-names></name></person-group> (<year>1887</year>) <article-title>Südamerikanische Formiciden.</article-title> <source>Verhandlungen der Kaiserlich-Königlichen Zoologisch-Botanischen Gesellschaft in Wien</source> <volume>37</volume>: <fpage>511</fpage>–<lpage>632</lpage>.</mixed-citation></ref><ref id="B419"><mixed-citation xmlns:xlink="http://www.w3.org/1999/xlink" xlink:type="simple">
          <person-group><name name-style="western"><surname>Smith</surname><given-names>F</given-names></name></person-group> (<year>1858</year>) <source>Catalogue of hymenopterous insects in the collection of the British Museum. Part VI. <tp:taxon-name><tp:taxon-name-part taxon-name-part-type="family">Formicidae</tp:taxon-name-part></tp:taxon-name>.</source> <publisher-name>British Museum</publisher-name>, <publisher-loc>London</publisher-loc>, <size units="page">216 pp</size>.</mixed-citation></ref><ref id="B16"><mixed-citation xmlns:xlink="http://www.w3.org/1999/xlink" xlink:type="simple">
          <person-group><name name-style="western"><surname>Ashmead</surname><given-names>WH</given-names></name></person-group> (<year>1906</year>) <article-title>Classification of the foraging and driver ants, or Family <tp:taxon-name><tp:taxon-name-part taxon-name-part-type="family">Dorylidae</tp:taxon-name-part></tp:taxon-name>, with a description of the genus <italic><tp:taxon-name><tp:taxon-name-part taxon-name-part-type="genus">Ctenopyga</tp:taxon-name-part></tp:taxon-name></italic> Ashm.</article-title> <source>Proceedings of the Entomological Society of Washington</source> <volume>8</volume>: <fpage>21</fpage>–<lpage>31</lpage>.</mixed-citation></ref><ref id="B290"><mixed-citation xmlns:xlink="http://www.w3.org/1999/xlink" xlink:type="simple">
          <person-group><name name-style="western"><surname>Mackay</surname><given-names>WP</given-names></name></person-group> (<year>2004</year>) <article-title>A new species of the ant genus <italic><tp:taxon-name><tp:taxon-name-part taxon-name-part-type="genus">Acanthostichus</tp:taxon-name-part></tp:taxon-name></italic> Mayr (<tp:taxon-name><tp:taxon-name-part taxon-name-part-type="order">Hymenoptera</tp:taxon-name-part></tp:taxon-name>: <tp:taxon-name><tp:taxon-name-part taxon-name-part-type="family">Formicidae</tp:taxon-name-part></tp:taxon-name>) from Paraguay, and a description of the gyne of <italic><tp:taxon-name><tp:taxon-name-part taxon-name-part-type="genus">A.</tp:taxon-name-part> <tp:taxon-name-part taxon-name-part-type="species">brevicornis</tp:taxon-name-part></tp:taxon-name></italic> Emery.</article-title> <source>Proceedings of the Entomological Society of Washington</source> <volume>106</volume>: <fpage>97</fpage>–<lpage>101</lpage>.</mixed-citation></ref><ref id="B101"><mixed-citation xmlns:xlink="http://www.w3.org/1999/xlink" xlink:type="simple">
          <person-group><name name-style="western"><surname>De Andrade</surname><given-names>ML</given-names></name></person-group> (<year>1998b</year>) <article-title>First description of fossil <italic><tp:taxon-name><tp:taxon-name-part taxon-name-part-type="genus">Acanthostichus</tp:taxon-name-part></tp:taxon-name></italic> from Dominican amber (<tp:taxon-name><tp:taxon-name-part taxon-name-part-type="order">Hymenoptera</tp:taxon-name-part></tp:taxon-name>: <tp:taxon-name><tp:taxon-name-part taxon-name-part-type="family">Formicidae</tp:taxon-name-part></tp:taxon-name>).</article-title> <source>Mitteilungen der Schweizerischen Entomologischen Gesellschaft</source> <volume>71</volume>: <fpage>269</fpage>–<lpage>274</lpage>.</mixed-citation></ref><ref id="B422"><mixed-citation xmlns:xlink="http://www.w3.org/1999/xlink" xlink:type="simple">
          <person-group><name name-style="western"><surname>Smith</surname><given-names>MR</given-names></name></person-group> (<year>1942b</year>) <article-title>The males of two North American cerapachyine ants.</article-title> <source>Proceedings of the Entomological Society of Washington</source> <volume>44</volume>: <fpage>62</fpage>–<lpage>64</lpage>.</mixed-citation></ref><ref id="B65"><mixed-citation xmlns:xlink="http://www.w3.org/1999/xlink" xlink:type="simple">
          <person-group><name name-style="western"><surname>Brady</surname><given-names>SG</given-names></name><name name-style="western"><surname>Fisher</surname><given-names>BL</given-names></name><name name-style="western"><surname>Schultz</surname><given-names>TR</given-names></name><name name-style="western"><surname>Ward</surname><given-names>PS</given-names></name></person-group> (<year>2014</year>) <article-title>The rise of army ants and their relatives: diversification of specialized predatory doryline ants.</article-title> <source>BMC Evolutionary Biology</source> <volume>14</volume>: <elocation-id>93</elocation-id>. doi: <ext-link xlink:type="simple" ext-link-type="doi" xlink:href="10.1186/1471-2148-14-93">10.1186/1471-2148-14-93</ext-link></mixed-citation></ref><ref id="B67"><mixed-citation xmlns:xlink="http://www.w3.org/1999/xlink" xlink:type="simple">
          <person-group><name name-style="western"><surname>Brady</surname><given-names>SG</given-names></name><name name-style="western"><surname>Ward</surname><given-names>PS</given-names></name></person-group> (<year>2005</year>) <article-title>Morphological phylogeny of army ants and other dorylomorphs (<tp:taxon-name><tp:taxon-name-part taxon-name-part-type="order">Hymenoptera</tp:taxon-name-part></tp:taxon-name>: <tp:taxon-name><tp:taxon-name-part taxon-name-part-type="family">Formicidae</tp:taxon-name-part></tp:taxon-name>).</article-title> <source>Systematic Entomology</source> <volume>30</volume>: <fpage>593</fpage>–<lpage>618</lpage>. doi: <ext-link xlink:type="simple" ext-link-type="doi" xlink:href="10.1111/j.1365-3113.2005.00290.x">10.1111/j.1365-3113.2005.00290.x</ext-link></mixed-citation></ref><ref id="B66"><mixed-citation xmlns:xlink="http://www.w3.org/1999/xlink" xlink:type="simple">
          <person-group><name name-style="western"><surname>Brady</surname><given-names>SG</given-names></name><name name-style="western"><surname>Schultz</surname><given-names>TR</given-names></name><name name-style="western"><surname>Fisher</surname><given-names>BL</given-names></name><name name-style="western"><surname>Ward</surname><given-names>PS</given-names></name></person-group> (<year>2006</year>) <article-title>Evaluating alternative hypotheses for the early evolution and diversification of ants.</article-title> <source>Proceedings of the National Academy of Sciences of the United States of America</source> <volume>103</volume>: <fpage>18172</fpage>–<lpage>18177</lpage>. doi: <ext-link xlink:type="simple" ext-link-type="doi" xlink:href="10.1073/pnas.0605858103">10.1073/pnas.0605858103</ext-link></mixed-citation></ref><ref id="B274"><mixed-citation xmlns:xlink="http://www.w3.org/1999/xlink" xlink:type="simple">
          <person-group><name name-style="western"><surname>Kusnezov</surname><given-names>N</given-names></name></person-group> (<year>1962</year>) <article-title>El género <italic><tp:taxon-name><tp:taxon-name-part taxon-name-part-type="genus">Acanthostichus</tp:taxon-name-part></tp:taxon-name></italic> Mayr (<tp:taxon-name><tp:taxon-name-part taxon-name-part-type="order">Hymenoptera</tp:taxon-name-part></tp:taxon-name>, <tp:taxon-name><tp:taxon-name-part taxon-name-part-type="family">Formicidae</tp:taxon-name-part></tp:taxon-name>).</article-title> <source>Acta Zoologica Lilloana</source> <volume>18</volume>: <fpage>121</fpage>–<lpage>138</lpage>.</mixed-citation></ref></ref-list></tp:taxon-treatment>
