# Supplementary material for: Generic revision of the ant subfamily Dorylinae (Hymenoptera, Formicidae)
Source: Zookeys. 2016 Aug 4;(608):1–280. doi: 10.3897/zookeys.608.9427 (PMC4982377; doi:10.3897/zookeys.608.9427)
Supplement: XML Treatment for Aenictus [file zookeys.608.9427-treatment3.xml]

<!DOCTYPE tp:taxon-treatment
  PUBLIC "-//TaxonX//DTD Taxonomic Treatment Publishing DTD v0 20100105//EN" "tax-treatment-NSO.dtd">
<tp:taxon-treatment xmlns:tp="http://www.plazi.org/taxpub"><tp:treatment-meta><kwd-group><label>Taxon classification</label><kwd><named-content content-type="kingdom">Animalia</named-content></kwd><kwd><named-content content-type="order">Hymenoptera</named-content></kwd><kwd><named-content content-type="family">Formicidae</named-content></kwd></kwd-group><mixed-citation publication-type="journal"><person-group><name><surname>Borowiec</surname><given-names>Marek L.</given-names></name></person-group><article-title>Generic revision of the ant subfamily <tp:taxon-name><tp:taxon-name-part taxon-name-part-type="subfamily">Dorylinae</tp:taxon-name-part></tp:taxon-name> (<tp:taxon-name><tp:taxon-name-part taxon-name-part-type="order">Hymenoptera</tp:taxon-name-part></tp:taxon-name>, <tp:taxon-name><tp:taxon-name-part taxon-name-part-type="family">Formicidae</tp:taxon-name-part></tp:taxon-name>)</article-title><source>Zookeys</source><day>4</day><month>8</month><year>2016</year><volume>2016</volume><issue>608</issue><fpage>1</fpage><lpage>280</lpage><pub-id pub-id-type="doi">10.3897/zookeys.608.9427</pub-id></mixed-citation></tp:treatment-meta><tp:nomenclature><tp:taxon-name>
            <tp:taxon-name-part taxon-name-part-type="genus">Aenictus</tp:taxon-name-part>
          </tp:taxon-name><tp:taxon-authority>Shuckard, 1840b</tp:taxon-authority><tp:nomenclature-citation-list><tp:nomenclature-citation><tp:taxon-name>= <tp:taxon-name-part taxon-name-part-type="genus">Paraenictus</tp:taxon-name-part></tp:taxon-name><comment> Wheeler, W. M., 1929 </comment></tp:nomenclature-citation><tp:nomenclature-citation><tp:taxon-name>= <tp:taxon-name-part taxon-name-part-type="genus">Typhlatta</tp:taxon-name-part></tp:taxon-name><comment> Smith, 1857 </comment></tp:nomenclature-citation></tp:nomenclature-citation-list></tp:nomenclature><tp:treatment-sec sec-type="Type-species" id="SECID0EQNHK"><title>Type-species.</title><p>
            <italic><tp:taxon-name><tp:taxon-name-part taxon-name-part-type="genus">Aenictus</tp:taxon-name-part> <tp:taxon-name-part taxon-name-part-type="species">ambiguus</tp:taxon-name-part></tp:taxon-name></italic>, by original designation.</p><p>This Old World lineage contains some of the more conspicuous army ants and is the largest doryline genus with 183 described species.</p></tp:treatment-sec><tp:treatment-sec sec-type="diagnosis" id="SECID0EBOHK"><title>Diagnosis.</title><p>
            <bold><italic>Worker.</italic></bold> The workers of <italic><tp:taxon-name><tp:taxon-name-part taxon-name-part-type="genus">Aenictus</tp:taxon-name-part></tp:taxon-name></italic> be recognized by a combination of 8 to 10-segmented antennae, propodeal spiracle positioned high on the propodeum, and conspicuously binodal waist (abdominal segment IV is conspicuously the largest abdominal segment). <italic><tp:taxon-name><tp:taxon-name-part taxon-name-part-type="genus">Aenictus</tp:taxon-name-part></tp:taxon-name></italic> is most similar to the New World genus <italic><tp:taxon-name><tp:taxon-name-part taxon-name-part-type="genus">Neivamyrmex</tp:taxon-name-part></tp:taxon-name></italic>, which can be distinguished by 12-segmented antennae. Two other army ant genera co-occur with <italic><tp:taxon-name><tp:taxon-name-part taxon-name-part-type="genus">Aenictus</tp:taxon-name-part></tp:taxon-name></italic>: <italic><tp:taxon-name><tp:taxon-name-part taxon-name-part-type="genus">Aenictogiton</tp:taxon-name-part></tp:taxon-name></italic> and <italic><tp:taxon-name><tp:taxon-name-part taxon-name-part-type="genus">Dorylus</tp:taxon-name-part></tp:taxon-name></italic>. In <italic><tp:taxon-name><tp:taxon-name-part taxon-name-part-type="genus">Aenictogiton</tp:taxon-name-part></tp:taxon-name></italic> there are also constrictions between abdominal segments IV–VI, absent from <italic><tp:taxon-name><tp:taxon-name-part taxon-name-part-type="genus">Aenictus</tp:taxon-name-part></tp:taxon-name></italic>. <italic><tp:taxon-name><tp:taxon-name-part taxon-name-part-type="genus">Dorylus</tp:taxon-name-part></tp:taxon-name></italic> has a uninodal waist with no tapering towards the anterior of abdominal segment IV.</p><p>
            <bold><italic>Male.</italic></bold> The males of <italic><tp:taxon-name><tp:taxon-name-part taxon-name-part-type="genus">Aenictus</tp:taxon-name-part></tp:taxon-name></italic> are of decidedly army ant-like habitus and distinguishable from other dorylines by a combination of single segment in the waist, femora never extremely flattened relative to tibia, M·f1 vein of fore wing situated distal or near to cu-a, Rs·f2–3 absent, pterostigma broad and conspicuous. All New World army ant genera with similar habitus can be distinguished by fore wing venation, in particular presence of Rs·f2–3 and marginal cell closed along the leading edge by R·f3 connected to Rs·f5. In the Old World, <italic><tp:taxon-name><tp:taxon-name-part taxon-name-part-type="genus">Aenictogiton</tp:taxon-name-part></tp:taxon-name></italic> males can be easily told apart by their ‘hanging’ Rs·f2–3 vein in the fore wing, while <italic><tp:taxon-name><tp:taxon-name-part taxon-name-part-type="genus">Dorylus</tp:taxon-name-part></tp:taxon-name></italic> have a narrow pterostigma and dramatically flattened femora that contrast with tibiae that are more circular in cross-section.</p></tp:treatment-sec><tp:treatment-sec sec-type="description" id="SECID0EHRHK"><title>Description.</title><p>
            <bold><italic>Worker.</italic></bold> <italic>Head</italic>: Antennae with 8, 9, or 10 segments. Apical antennal segment not enlarged, not broader and longer than two preceding segments combined to moderately enlarged, broader than and about equal in length to two preceding segments combined. Clypeus with cuticular apron. Lateroclypeal teeth absent. <tp:taxon-name><tp:taxon-name-part taxon-name-part-type="genus">Parafrontal</tp:taxon-name-part> <tp:taxon-name-part taxon-name-part-type="species">ridges</tp:taxon-name-part></tp:taxon-name> absent or reduced. Torulo-posttorular complex vertical. Antennal scrobes absent. Labrum with median notch or concavity. Proximal face of stipes not projecting beyond inner margin of sclerite, prementum exposed when mouthparts fully closed. Maxillary palps 2-segmented. Labial palps 2-segmented. Mandibles triangular, with teeth or with one median tooth, or falcate. Eyes absent. Ocelli absent. Head capsule with differentiated vertical posterior surface above occipital foramen; in some species differentiation weak. Ventrolateral margins of head without lamella or ridge extending towards mandibles and beyond carina surrounding occipital foramen. Posterior head corners dorsolaterally immarginate. Carina surrounding occipital foramen ventrally absent. <italic>Mesosoma</italic>: Pronotal flange not separated from collar by distinct ridge. Promesonotal connection with Pronotomesopleural suture completely fused. <tp:taxon-name><tp:taxon-name-part taxon-name-part-type="genus">Pronotomesopleural</tp:taxon-name-part> <tp:taxon-name-part taxon-name-part-type="species">suture</tp:taxon-name-part></tp:taxon-name> completely fused; <italic><tp:taxon-name><tp:taxon-name-part taxon-name-part-type="genus">Aenictus</tp:taxon-name-part> <tp:taxon-name-part taxon-name-part-type="species">philippinensis</tp:taxon-name-part></tp:taxon-name></italic> group species with grooved cuticular lip anteriorly. <tp:taxon-name><tp:taxon-name-part taxon-name-part-type="genus">Mesometapleural</tp:taxon-name-part> <tp:taxon-name-part taxon-name-part-type="species">groove</tp:taxon-name-part></tp:taxon-name> not impressed to deeply impressed, conspicuous. Transverse <!--PageBreak--><tp:taxon-name><tp:taxon-name-part taxon-name-part-type="species">groove</tp:taxon-name-part></tp:taxon-name> dividing mesopleuron absent. Pleural endophragmal pit concavity absent. Mesosoma dorsolaterally immarginate. Metanotal depression or <tp:taxon-name><tp:taxon-name-part taxon-name-part-type="species">groove</tp:taxon-name-part></tp:taxon-name> on mesosoma absent or present. Propodeal spiracle situated high on sclerite. Propodeal declivity with or without distinct dorsal edge or margin and triangular or broadly oval in posterior view. Metapleural gland with bulla visible through cuticle. Propodeal lobes present, short. <italic>Metasoma</italic>: Petiole anterodorsally marginate with carina low on anterior face, dorsolaterally immarginate, and laterally above spiracle immarginate or marginate. Helcium in relation to tergosternal Pronotomesopleural suture placed at posttergite and infraaxial. Prora forming a V-shaped protrusion or narrowed into anteriorly directed spine. Spiracle openings of abdominal segments IV–VI circular. Abdominal segment III anterodorsally immarginate, dorsolaterally immarginate. Abdominal segment III about half size of succeeding segment IV, which is strongly constricted at presegmental portion (binodal waist). Girdling constriction of segment IV present, i.e. pre- and postsclerites distinct. Cinctus of abdominal segment IV a gradual concavity, not gutter-like. Abdominal segment IV conspicuously the largest segment. Abdominal tergite IV not folding over sternite, and anterior portions of sternite and tergite equally well visible in lateral view. Girdling constriction between pre- and posttergites of abdominal segments V and VI absent. Girdling constriction between pre- and poststernites of abdominal segments V and VI absent. Pygidium small, reduced to narrow strip, without impressed medial field and simple, not armed with cuticular spines or modified setae. Hypopygium unarmed. <italic>Legs</italic>: Mid tibia with two spurs, one barbulate and one simple, or with two simple spurs. Hind tibia with two barbulate/simple spurs or with one barbulate and one pectinate spur. Hind basitarsus not widening distally, circular in cross-section. Posterior flange of hind coxa not produced as raised lamella. Metatibial gland present as oval patch of whitish cuticle to patch occupying at least half of tibia length. Metabasitarsal gland absent. Hind pretarsal claws simple. <italic>Polymorphism</italic>: Monomorphic to moderately polymorphic.</p><p>
            <bold><italic>Male.</italic></bold> <italic>Head</italic>: Antennae with 13 segments. Clypeus without cuticular apron. <tp:taxon-name><tp:taxon-name-part taxon-name-part-type="genus">Parafrontal</tp:taxon-name-part> <tp:taxon-name-part taxon-name-part-type="species">ridges</tp:taxon-name-part></tp:taxon-name> absent. Torulo-posttorular complex vertical, reduced to vertical carina or entirely absent. Maxillary palps 2-segmented. Labial palps 1-segmented. Mandibles falcate. Ventrolateral margins of head without lamella or ridge extending towards mandibles and beyond carina surrounding occipital foramen. Carina surrounding occipital foramen ventrally absent. <italic>Mesosoma</italic>: Pronotal flange not separated from collar by distinct ridge. <tp:taxon-name><tp:taxon-name-part taxon-name-part-type="genus">Notauli</tp:taxon-name-part></tp:taxon-name> absent. Transverse <tp:taxon-name><tp:taxon-name-part taxon-name-part-type="species">groove</tp:taxon-name-part></tp:taxon-name> dividing mesopleuron absent. Propodeal declivity reduced, without distinct dorsal edge or margin. Metapleural gland opening absent. Propodeal lobes absent. <italic>Metasoma</italic>: Petiole anterodorsally immarginate, dorsolaterally immarginate, and laterally above spiracle immarginate. Helcium in relation to tergosternal Pronotomesopleural suture placed at Pronotomesopleural suture and axial. Prora simple, not delimited by carina. Spiracle openings of abdominal segments IV–VI circular, oval, or slit-shaped. Abdominal segment III more than half size of succeeding segment IV; latter weakly constricted at presegmental portion (uninodal waist). Girdling constriction of segment IV absent, i.e. pre- and postsclerites indistinct. Cinctus of abdominal segment IV absent, not impressed. Girdling constriction between pre- and postsclerites of abdominal <!--PageBreak-->segments V and VI absent. Abdominal segment IV not conspicuously largest segment. Abdominal sternite VII simple. Abdominal sternite IX distally armed with two spines, with lateral apodemes about as long as medial apodeme, directed anteriorly (towards head). <italic>Genitalia</italic>: Cupula strap-like, very short relative to rest of genital capsule and of approximately equal length on both dorsal and ventral surfaces. Basimere broadly fused to telomere, basimere with no sulcus trace at junction, and ventrally with left and right arms separated. Telomere expanded at apex. <tp:taxon-name><tp:taxon-name-part taxon-name-part-type="genus">Volsella</tp:taxon-name-part></tp:taxon-name> variable. Penisvalva not flattened at apex, expanded. <italic>Legs</italic>: Mid tibia without spurs or with two simple spurs. Hind tibia without spurs or with two simple spurs. Posterior flange of hind coxa not produced as raised lamella. Metatibial gland absent. Metabasitarsal glands absent. Hind pretarsal claws simple. <italic>Wings</italic>: Tegula present, narrow, demilanceolate in shape. Vein C in fore wing present. Pterostigma broad. Abscissa R·f3 absent. Abscissae Rs·f2–3 absent. Cross-vein 2r-rs present, connected to Rs·f2–3&amp;Rs·f4. Abscissae Rs·f4–5 differentiated into Rs·f4 and Rs·f5 by 2rs-m. Abscissa M·f2 in fore wing contiguous with Rs+M. Abscissa M·f4 in fore wing present, reaching or not reaching wing margin. Cross-vein 1m-cu in fore wing present. Cross-vein cu-a in fore wing present, arising from Cu and distal to, at or near M·f1. Vein Cu in fore wing present, with only Cu1 branch prominent. Vein A in fore wing with abscissae A·f1 and A·f2 present. Vein C in hind wing absent. Vein R in hind wing absent or present, extending past Sc+R but not reaching distal wing margin. Vein Sc+R in hind wing present. Abscissa Rs·f1 in hind wing present, contiguous with Rs·f2. Abscissa Rs·f2 in hind wing present, not reaching wing margin. Cross-vein 1rs-m in hind wing present, about as long as M·f1. Vein M+Cu in hind wing present. Abscissa M·f1 in hind wing present. Abscissa M·f2 in hind wing present. Cross-vein cu-a in hind wing present. Vein Cu in hind wing present. Vein A in hind wing with abscissae A·f1 and A·f2 present.</p><p>
            <bold><italic>Gyne.</italic></bold> Dichthadiiform, blind and with one or none ocelli, so far known in 13 species (<xref ref-type="bibr" rid="B31">Bharti 2003</xref>).</p><p>
            <bold><italic>Larva.</italic></bold> Larvae of several Indomalayan and Australasian <italic><tp:taxon-name><tp:taxon-name-part taxon-name-part-type="genus">Aenictus</tp:taxon-name-part></tp:taxon-name></italic> species have been described (<xref ref-type="bibr" rid="B494">Wheeler 1943</xref>, <xref ref-type="bibr" rid="B496">Wheeler and Wheeler 1964b</xref>, <xref ref-type="bibr" rid="B498">1984</xref>, <xref ref-type="bibr" rid="B499">1990</xref>). Cocoons are absent.</p></tp:treatment-sec><tp:treatment-sec sec-type="distribution" id="SECID0E4XHK"><title>Distribution.</title><p>
            <italic><tp:taxon-name><tp:taxon-name-part taxon-name-part-type="genus">Aenictus</tp:taxon-name-part></tp:taxon-name></italic> is widely distributed in the Old World. The vast majority of species is found in Southeast Asia, with the Afrotropics being the other center of diversity. A few species range into the southern parts of the Palearctic region, and there is a number of species known from Australia.</p></tp:treatment-sec><tp:treatment-sec sec-type="Taxonomy and phylogeny" id="SECID0EKYHK"><title>Taxonomy and phylogeny.</title><p>The phylogenetic position of <italic><tp:taxon-name><tp:taxon-name-part taxon-name-part-type="genus">Aenictus</tp:taxon-name-part></tp:taxon-name></italic> has been difficult to infer. Phylogenomic data suggests that it is sister to the <italic><tp:taxon-name><tp:taxon-name-part taxon-name-part-type="genus">Aenictogiton</tp:taxon-name-part></tp:taxon-name></italic> plus <italic><tp:taxon-name><tp:taxon-name-part taxon-name-part-type="genus">Dorylus</tp:taxon-name-part></tp:taxon-name></italic> clade but they also show that these two lineages diverged very long ago, most likely in the Cretaceous (Borowiec, in prep.). The comprehensive morphology-based study of <xref ref-type="bibr" rid="B67">Brady and Ward (2005)</xref> placed it sister to <italic><tp:taxon-name><tp:taxon-name-part taxon-name-part-type="genus">Aenictogiton</tp:taxon-name-part></tp:taxon-name></italic> plus <italic><tp:taxon-name><tp:taxon-name-part taxon-name-part-type="genus">Dorylus</tp:taxon-name-part></tp:taxon-name></italic>; subsequent molecular analyses recovered it sister to New World army ants (<xref ref-type="bibr" rid="B66">Brady et al. 2006</xref>) and, later, sister to the <italic><tp:taxon-name><tp:taxon-name-part taxon-name-part-type="genus">Aenictogiton</tp:taxon-name-part></tp:taxon-name></italic> plus <italic><tp:taxon-name><tp:taxon-name-part taxon-name-part-type="genus">Dorylus</tp:taxon-name-part></tp:taxon-name></italic> clade, although with low support (<xref ref-type="bibr" rid="B65">Brady et al. 2014</xref>). The internal phylogeny shows that the African species of <italic><tp:taxon-name><tp:taxon-name-part taxon-name-part-type="genus">Aenictus</tp:taxon-name-part></tp:taxon-name></italic> are nested within South East Asian forms (Munetoshi Maruyama pers. comm.; Borowiec, in prep.).</p><!--PageBreak--><!--PageBreak--><!--PageBreak--><p>
            <italic><tp:taxon-name><tp:taxon-name-part taxon-name-part-type="genus">Aenictus</tp:taxon-name-part></tp:taxon-name></italic> was first described based on a male from India, named for its ‘aenigmatical structure’ by <xref ref-type="bibr" rid="B412">Shuckard (1840b)</xref>. Shuckard correctly recognized its affinity to other doryline ants, but the worker caste was not known at the time. Frederick <xref ref-type="bibr" rid="B418">Smith (1857)</xref> described a new genus based on workers, <italic><tp:taxon-name><tp:taxon-name-part taxon-name-part-type="genus">Typhlatta</tp:taxon-name-part></tp:taxon-name></italic> from Borneo, from material collected by Alfred Russell Wallace. It was not until 1890 that the male and workers of these ants were collected together (<xref ref-type="bibr" rid="B160">Forel 1890</xref>c).</p><!--PageBreak--><p>The trend of describing unassociated males unfortunately continued and <italic><tp:taxon-name><tp:taxon-name-part taxon-name-part-type="genus">Aenictus</tp:taxon-name-part></tp:taxon-name></italic> is an example of ‘dual taxonomy’. Many names are either worker- or male-based, and there is no single species known from workers, queens and males (<xref ref-type="bibr" rid="B223">Gotwald and Leroux 1980</xref>, <xref ref-type="bibr" rid="B44">Bolton 2003</xref>). The internal phylogeny of the genus has been tackled with the cladistics analysis of <xref ref-type="bibr" rid="B537">Wilson (1964)</xref> and a phenetic study of quantitative traits (<xref ref-type="bibr" rid="B218">Gotwald and Barr 1988</xref>). As of this writing, Munetoshi Maruyama (pers. comm.) is working on a comprehensive molecular phylogeny of the genus. The taxonomy of the Asian forms received most attention and was first the subject of a thorough revision of <xref ref-type="bibr" rid="B537">Wilson (1964)</xref>, recently followed by a long series of studies that described many new taxa and provided new keys for most of the species groups (<xref ref-type="bibr" rid="B34">Bharti et al. 2012</xref>, <xref ref-type="bibr" rid="B241">Jaitrong and Eguchi 2010</xref>, <xref ref-type="bibr" rid="B242">Jaitrong and Hashimoto 2012</xref>, <xref ref-type="bibr" rid="B243">Jaitrong and Nur-Zati 2010</xref>, <xref ref-type="bibr" rid="B244">Jaitrong and Wiwatwitaya 2013</xref>, <xref ref-type="bibr" rid="B245">Jaitrong and Yamane 2010</xref>, <xref ref-type="bibr" rid="B246">2011a</xref>, <xref ref-type="bibr" rid="B249">2012b</xref>, <xref ref-type="bibr" rid="B250">2013</xref>, <xref ref-type="bibr" rid="B253">Jaitrong et al. 2010</xref>, <xref ref-type="bibr" rid="B251">2011</xref>, <xref ref-type="bibr" rid="B252">2012</xref>, <xref ref-type="bibr" rid="B282">Li and Wang 2005</xref>, <xref ref-type="bibr" rid="B283">Liu et al. 2015</xref>, <xref ref-type="bibr" rid="B299">Mathew and Tiwari 2000</xref>, <xref ref-type="bibr" rid="B430">Staab 2014a</xref>, <xref ref-type="bibr" rid="B432">Staab 2015</xref>, <xref ref-type="bibr" rid="B447">Terayama and Yamane 1989</xref>, <xref ref-type="bibr" rid="B446">Terayama and Kubota 1993</xref>, <xref ref-type="bibr" rid="B462">Wang 2006</xref>, <xref ref-type="bibr" rid="B540">Wong and Guénard 2016</xref>, <xref ref-type="bibr" rid="B539">Wiwatwitaya and Jaitrong 2011</xref>, <xref ref-type="bibr" rid="B542">Yamane and Hashimoto 1999</xref>, Yamane and Wang 2015, <xref ref-type="bibr" rid="B545">Zettel and Sorger 2010</xref>, <xref ref-type="bibr" rid="B547">Zhou 2001</xref>, <xref ref-type="bibr" rid="B548">Zhou and Chen 1999</xref>). Jaitrong and Yamane (2011) established the current species-group classification and provided keys that make identifications in this large genus feasible. <xref ref-type="bibr" rid="B410">Shattuck (2008)</xref> revised the Australian species. In contrast to the Asian fauna, the taxonomy of African species has been largely neglected and never received a comprehensive treatment. Because of the above mentioned ‘dual taxonomy’ it is even difficult to give an estimate of the total number of species in the Afrotropical region, although <xref ref-type="bibr" rid="B537">Wilson (1964)</xref> estimated the number of species to be ‘at least 12’. Papers by <xref ref-type="bibr" rid="B77">Campione et al. (1983)</xref>, <xref ref-type="bibr" rid="B221">Gotwald and Cunningham-van Someren (1976)</xref>, and <xref ref-type="bibr" rid="B223">Gotwald and Leroux (1980)</xref> are the only modern references discussing taxonomy of Afrotropical <italic><tp:taxon-name><tp:taxon-name-part taxon-name-part-type="genus">Aenictus</tp:taxon-name-part></tp:taxon-name></italic>. Several species of the genus reach the Palearctic region; recently <xref ref-type="bibr" rid="B1">Aktaç et al. (2004)</xref> and <xref ref-type="bibr" rid="B342">Radchenko and Alipanah (2004)</xref> discussed the West Palearctic species and <xref ref-type="bibr" rid="B409">Sharaf et al. (2012)</xref> described an additional species from Saudi Arabia.</p></tp:treatment-sec><tp:treatment-sec sec-type="biology" id="SECID0EBBAM"><title>Biology.</title><p>Given the number of described species and their abundance and importance as insect predators in the Old World tropics, the biology of <italic><tp:taxon-name><tp:taxon-name-part taxon-name-part-type="genus">Aenictus</tp:taxon-name-part></tp:taxon-name></italic> is poorly studied. The impressive species and morphological diversity is likely reflected in the diversity of habits, although all thus far observed species seem to be specialized predators of other ants (but see <xref ref-type="bibr" rid="B431">Staab 2014b</xref> for a report on honeydew feeding). Members of some groups are known to form colonies of up to 80,000 individuals, forage above-ground in conspicuous columns and bivouac in semi-open spaces, while others are much more inconspicuous and cryptic. <italic><tp:taxon-name><tp:taxon-name-part taxon-name-part-type="genus">Aenictus</tp:taxon-name-part></tp:taxon-name></italic> queens synchronize brood production and colony life cycle goes through statary and nomadic phases (<xref ref-type="bibr" rid="B399">Schneirla and Reyes 1966</xref>). The nomadic phase lasts on average 14 days, about the same amount of time as in the Neotropical genera, but the statary phase is much longer and lasts 28 days, as opposed to 20 days in <italic><tp:taxon-name><tp:taxon-name-part taxon-name-part-type="genus">Eciton</tp:taxon-name-part></tp:taxon-name></italic>. During the nomadic phase in <italic><tp:taxon-name><tp:taxon-name-part taxon-name-part-type="genus">Eciton</tp:taxon-name-part></tp:taxon-name></italic> the daily colony emigrations always follow raids, whereas in <italic><tp:taxon-name><tp:taxon-name-part taxon-name-part-type="genus">Aenictus</tp:taxon-name-part></tp:taxon-name></italic> they can be initiated after a time of quiescence and occur without regularity, often multiple times a day. The descriptions of foraging behavior for several species are available; <xref ref-type="bibr" rid="B537">Wilson (1964)</xref> in his revision pro<!--PageBreak-->vides notes on foraging of selected species. <xref ref-type="bibr" rid="B80">Chapman (1965)</xref> recounts observations of a few species in the Philippines, mostly <italic><tp:taxon-name><tp:taxon-name-part taxon-name-part-type="genus">Aenictus</tp:taxon-name-part> <tp:taxon-name-part taxon-name-part-type="species">gracilis</tp:taxon-name-part></tp:taxon-name></italic> and <italic><tp:taxon-name><tp:taxon-name-part taxon-name-part-type="genus">Aenictus</tp:taxon-name-part> <tp:taxon-name-part taxon-name-part-type="species">laeviceps</tp:taxon-name-part></tp:taxon-name></italic>, and <xref ref-type="bibr" rid="B399">Schneirla and Reyes (1966</xref>, <xref ref-type="bibr" rid="B400">1969</xref>) study these two epigaeic species in detail. <xref ref-type="bibr" rid="B398">Schneirla (1971)</xref> compares raiding and emigration behavior of <italic><tp:taxon-name><tp:taxon-name-part taxon-name-part-type="genus">Aenictus</tp:taxon-name-part> <tp:taxon-name-part taxon-name-part-type="species">laeviceps</tp:taxon-name-part></tp:taxon-name></italic> to other army ants, <italic><tp:taxon-name><tp:taxon-name-part taxon-name-part-type="genus">Eciton</tp:taxon-name-part></tp:taxon-name></italic> and <italic><tp:taxon-name><tp:taxon-name-part taxon-name-part-type="genus">Neivamyrmex</tp:taxon-name-part></tp:taxon-name></italic>.</p><p>
            <xref ref-type="bibr" rid="B357">Rościszewski and Maschwitz (1994)</xref> and Hirosawa et al. (2000) studied prey specialization among sympatric <italic><tp:taxon-name><tp:taxon-name-part taxon-name-part-type="genus">Aenictus</tp:taxon-name-part></tp:taxon-name></italic> in Asia. Both studies found evidence of resource partitioning and observed differences in foraging strategies. <xref ref-type="bibr" rid="B221">Gotwald and Cunningham-van Someren (1976)</xref> and <xref ref-type="bibr" rid="B214">Gotwald (1976)</xref> are the only publications focusing on the behavior of African forms. At least some species support a community of myrmecophiles (<xref ref-type="bibr" rid="B80">Chapman 1965</xref>, <xref ref-type="bibr" rid="B297">Maruyama et al. 2009</xref>).</p><p>
            <xref ref-type="bibr" rid="B36">Billen and Gotwald (1988)</xref> described the anatomy of Dufour gland in three Asian <italic><tp:taxon-name><tp:taxon-name-part taxon-name-part-type="genus">Aenictus</tp:taxon-name-part></tp:taxon-name></italic> and argued that its structure, unusual among ants, shows affinity with <italic><tp:taxon-name><tp:taxon-name-part taxon-name-part-type="genus">Dorylus</tp:taxon-name-part></tp:taxon-name></italic>. <xref ref-type="bibr" rid="B329">Oldham et al. (1994)</xref> characterized the trail pheromone of <italic><tp:taxon-name><tp:taxon-name-part taxon-name-part-type="genus">Aenictus</tp:taxon-name-part></tp:taxon-name></italic> species related to <italic><tp:taxon-name><tp:taxon-name-part taxon-name-part-type="genus">Aenictus</tp:taxon-name-part> <tp:taxon-name-part taxon-name-part-type="species">laeviceps</tp:taxon-name-part></tp:taxon-name></italic> and demonstrated that it is produced by the postpygidial gland and <xref ref-type="bibr" rid="B38">Billen et al. (1999)</xref> further studied the structure of this gland. <xref ref-type="bibr" rid="B235">Hölldobler et al. (1996)</xref> described the histology and ultrastructure of the metatibial gland in <italic><tp:taxon-name><tp:taxon-name-part taxon-name-part-type="genus">Aenictus</tp:taxon-name-part> <tp:taxon-name-part taxon-name-part-type="species">ceylonicus</tp:taxon-name-part></tp:taxon-name></italic>.</p></tp:treatment-sec><tp:treatment-sec sec-type="Species of Aenictus" id="SECID0EMHAM"><title>Species of <italic><tp:taxon-name><tp:taxon-name-part taxon-name-part-type="genus">Aenictus</tp:taxon-name-part></tp:taxon-name></italic></title><p>
            <italic><tp:taxon-name><tp:taxon-name-part taxon-name-part-type="genus">Aenictus</tp:taxon-name-part> <tp:taxon-name-part taxon-name-part-type="species">abeillei</tp:taxon-name-part></tp:taxon-name></italic> (André, 1886): Algeria</p><p>
            <italic><tp:taxon-name><tp:taxon-name-part taxon-name-part-type="genus">Aenictus</tp:taxon-name-part> <tp:taxon-name-part taxon-name-part-type="species">acerbus</tp:taxon-name-part></tp:taxon-name></italic> Shattuck, 2008: Australia</p><p>
            <italic><tp:taxon-name><tp:taxon-name-part taxon-name-part-type="genus">Aenictus</tp:taxon-name-part> <tp:taxon-name-part taxon-name-part-type="species">aitkenii</tp:taxon-name-part></tp:taxon-name></italic> Forel, 1901a: India</p><p>
            <italic><tp:taxon-name><tp:taxon-name-part taxon-name-part-type="genus">Aenictus</tp:taxon-name-part> <tp:taxon-name-part taxon-name-part-type="species">alluaudi</tp:taxon-name-part></tp:taxon-name></italic> Santschi, 1910c: Kenya</p><p>
            <italic><tp:taxon-name><tp:taxon-name-part taxon-name-part-type="genus">Aenictus</tp:taxon-name-part> <tp:taxon-name-part taxon-name-part-type="species">alluaudi</tp:taxon-name-part> <tp:taxon-name-part taxon-name-part-type="subspecies">falcifer</tp:taxon-name-part></tp:taxon-name></italic> Santschi, 1924: Democratic Republic of the Congo</p><p>
            <italic><tp:taxon-name><tp:taxon-name-part taxon-name-part-type="genus">Aenictus</tp:taxon-name-part> <tp:taxon-name-part taxon-name-part-type="species">alticola</tp:taxon-name-part></tp:taxon-name></italic> Wheeler, W. M. and Chapman, 1930a: Philippines</p><p>
            <italic><tp:taxon-name><tp:taxon-name-part taxon-name-part-type="genus">Aenictus</tp:taxon-name-part> <tp:taxon-name-part taxon-name-part-type="species">ambiguus</tp:taxon-name-part></tp:taxon-name></italic> Shuckard, 1840b: India</p><p>
            <italic><tp:taxon-name><tp:taxon-name-part taxon-name-part-type="genus">Aenictus</tp:taxon-name-part> <tp:taxon-name-part taxon-name-part-type="species">anceps</tp:taxon-name-part></tp:taxon-name></italic> Forel, 1910b: Eritrea</p><p>
            <italic><tp:taxon-name><tp:taxon-name-part taxon-name-part-type="genus">Aenictus</tp:taxon-name-part> <tp:taxon-name-part taxon-name-part-type="species">annae</tp:taxon-name-part></tp:taxon-name></italic> Forel, 1911a: Indonesia (Java)</p><p>
            <italic><tp:taxon-name><tp:taxon-name-part taxon-name-part-type="genus">Aenictus</tp:taxon-name-part> <tp:taxon-name-part taxon-name-part-type="species">appressipilosus</tp:taxon-name-part></tp:taxon-name></italic> Jaitrong andYamane, 2013: Malaysia (Sabah)</p><p>
            <italic><tp:taxon-name><tp:taxon-name-part taxon-name-part-type="genus">Aenictus</tp:taxon-name-part> <tp:taxon-name-part taxon-name-part-type="species">arabicus</tp:taxon-name-part></tp:taxon-name></italic> Sharaf and Aldawood, 2012: Saudi Arabia</p><p>
            <italic><tp:taxon-name><tp:taxon-name-part taxon-name-part-type="genus">Aenictus</tp:taxon-name-part> <tp:taxon-name-part taxon-name-part-type="species">aratus</tp:taxon-name-part></tp:taxon-name></italic> Forel, 1900a: Australia</p><p>
            <italic><tp:taxon-name><tp:taxon-name-part taxon-name-part-type="genus">Aenictus</tp:taxon-name-part> <tp:taxon-name-part taxon-name-part-type="species">artipus</tp:taxon-name-part></tp:taxon-name></italic> Wilson, 1964: Thailand</p><p>
            <italic><tp:taxon-name><tp:taxon-name-part taxon-name-part-type="genus">Aenictus</tp:taxon-name-part> <tp:taxon-name-part taxon-name-part-type="species">arya</tp:taxon-name-part></tp:taxon-name></italic> Forel, 1901a: India</p><p>
            <italic><tp:taxon-name><tp:taxon-name-part taxon-name-part-type="genus">Aenictus</tp:taxon-name-part> <tp:taxon-name-part taxon-name-part-type="species">asantei</tp:taxon-name-part></tp:taxon-name></italic> Campione, Novak and Gotwald, 1983: Ghana</p><p>
            <italic><tp:taxon-name><tp:taxon-name-part taxon-name-part-type="genus">Aenictus</tp:taxon-name-part> <tp:taxon-name-part taxon-name-part-type="species">asperivalvus</tp:taxon-name-part></tp:taxon-name></italic> Santschi, 1919a: Ivory Coast</p><p>
            <italic><tp:taxon-name><tp:taxon-name-part taxon-name-part-type="genus">Aenictus</tp:taxon-name-part> <tp:taxon-name-part taxon-name-part-type="species">bakeri</tp:taxon-name-part></tp:taxon-name></italic> Menozzi, 1925: Philippines</p><p>
            <italic><tp:taxon-name><tp:taxon-name-part taxon-name-part-type="genus">Aenictus</tp:taxon-name-part> <tp:taxon-name-part taxon-name-part-type="species">baliensis</tp:taxon-name-part></tp:taxon-name></italic> Jaitrong and Yamane, 2013: Indonesia (Bali)</p><p>
            <italic><tp:taxon-name><tp:taxon-name-part taxon-name-part-type="genus">Aenictus</tp:taxon-name-part> <tp:taxon-name-part taxon-name-part-type="species">bayoni</tp:taxon-name-part></tp:taxon-name></italic> Menozzi, 1932: Uganda</p><p>
            <italic><tp:taxon-name><tp:taxon-name-part taxon-name-part-type="genus">Aenictus</tp:taxon-name-part> <tp:taxon-name-part taxon-name-part-type="species">binghami</tp:taxon-name-part></tp:taxon-name></italic> Forel, 1900a: Myanmar</p><p>
            <italic><tp:taxon-name><tp:taxon-name-part taxon-name-part-type="genus">Aenictus</tp:taxon-name-part> <tp:taxon-name-part taxon-name-part-type="species">biroi</tp:taxon-name-part></tp:taxon-name></italic> Forel, 1907a: Sri Lanka</p><p>
            <italic><tp:taxon-name><tp:taxon-name-part taxon-name-part-type="genus">Aenictus</tp:taxon-name-part> <tp:taxon-name-part taxon-name-part-type="species">bobaiensis</tp:taxon-name-part></tp:taxon-name></italic> Zhou and Chen, 1999: China</p><p>
            <italic><tp:taxon-name><tp:taxon-name-part taxon-name-part-type="genus">Aenictus</tp:taxon-name-part> <tp:taxon-name-part taxon-name-part-type="species">bodongjaya</tp:taxon-name-part></tp:taxon-name></italic> Jaitrong and Yamane, 2011a: Indonesia (Sumatra)</p><!--PageBreak--><p>
            <italic><tp:taxon-name><tp:taxon-name-part taxon-name-part-type="genus">Aenictus</tp:taxon-name-part> <tp:taxon-name-part taxon-name-part-type="species">bottegoi</tp:taxon-name-part></tp:taxon-name></italic> Emery, 1899a: Ethiopia</p><p>
            <italic><tp:taxon-name><tp:taxon-name-part taxon-name-part-type="genus">Aenictus</tp:taxon-name-part> <tp:taxon-name-part taxon-name-part-type="species">bottegoi</tp:taxon-name-part> <tp:taxon-name-part taxon-name-part-type="subspecies">noctivagus</tp:taxon-name-part></tp:taxon-name></italic> Santschi, 1913: Ethiopia</p><p>
            <italic><tp:taxon-name><tp:taxon-name-part taxon-name-part-type="genus">Aenictus</tp:taxon-name-part> <tp:taxon-name-part taxon-name-part-type="species">brazzai</tp:taxon-name-part></tp:taxon-name></italic> Santschi, 1910: Republic of the Congo</p><p>
            <italic><tp:taxon-name><tp:taxon-name-part taxon-name-part-type="genus">Aenictus</tp:taxon-name-part> <tp:taxon-name-part taxon-name-part-type="species">breviceps</tp:taxon-name-part></tp:taxon-name></italic> Forel, 1912b: Indonesia (Java)</p><p>
            <italic><tp:taxon-name><tp:taxon-name-part taxon-name-part-type="genus">Aenictus</tp:taxon-name-part> <tp:taxon-name-part taxon-name-part-type="species">brevicornis</tp:taxon-name-part></tp:taxon-name></italic> (Mayr, 1879): India</p><p>
            <italic><tp:taxon-name><tp:taxon-name-part taxon-name-part-type="genus">Aenictus</tp:taxon-name-part> <tp:taxon-name-part taxon-name-part-type="species">brevinodus</tp:taxon-name-part></tp:taxon-name></italic> Jaitrong and Yamane, 2011a: Indonesia (Sulawesi)</p><p>
            <italic><tp:taxon-name><tp:taxon-name-part taxon-name-part-type="genus">Aenictus</tp:taxon-name-part> <tp:taxon-name-part taxon-name-part-type="species">brevipodus</tp:taxon-name-part></tp:taxon-name></italic> Jaitrong and Yamane, 2013: Vietnam</p><p>
            <italic><tp:taxon-name><tp:taxon-name-part taxon-name-part-type="genus">Aenictus</tp:taxon-name-part> <tp:taxon-name-part taxon-name-part-type="species">buttelreepeni</tp:taxon-name-part></tp:taxon-name></italic> Forel, 1913c: Indonesia (Sumatra)</p><p>
            <italic><tp:taxon-name><tp:taxon-name-part taxon-name-part-type="genus">Aenictus</tp:taxon-name-part> <tp:taxon-name-part taxon-name-part-type="species">buttgenbachi</tp:taxon-name-part></tp:taxon-name></italic> Forel, 1913a: Democratic Republic of the Congo</p><p>
            <italic><tp:taxon-name><tp:taxon-name-part taxon-name-part-type="genus">Aenictus</tp:taxon-name-part> <tp:taxon-name-part taxon-name-part-type="species">camposi</tp:taxon-name-part></tp:taxon-name></italic> Wheeler, W. M. and Chapman, 1925: Philippines</p><p>
            <italic><tp:taxon-name><tp:taxon-name-part taxon-name-part-type="genus">Aenictus</tp:taxon-name-part> <tp:taxon-name-part taxon-name-part-type="species">carolianus</tp:taxon-name-part></tp:taxon-name></italic> Zettel and Sorger, 2010: Philippines</p><p>
            <italic><tp:taxon-name><tp:taxon-name-part taxon-name-part-type="genus">Aenictus</tp:taxon-name-part> <tp:taxon-name-part taxon-name-part-type="species">certus</tp:taxon-name-part></tp:taxon-name></italic> Westwood, 1842: India</p><p>
            <italic><tp:taxon-name><tp:taxon-name-part taxon-name-part-type="genus">Aenictus</tp:taxon-name-part> <tp:taxon-name-part taxon-name-part-type="species">ceylonicus</tp:taxon-name-part></tp:taxon-name></italic> (Mayr, 1866a): Sri Lanka</p><p>
            <italic><tp:taxon-name><tp:taxon-name-part taxon-name-part-type="genus">Aenictus</tp:taxon-name-part> <tp:taxon-name-part taxon-name-part-type="species">changmaianus</tp:taxon-name-part></tp:taxon-name></italic> Terayama and Kubota, 1993: Thailand</p><p>
            <italic><tp:taxon-name><tp:taxon-name-part taxon-name-part-type="genus">Aenictus</tp:taxon-name-part> <tp:taxon-name-part taxon-name-part-type="species">chapmani</tp:taxon-name-part></tp:taxon-name></italic> Wilson, 1964: Papua New Guinea</p><p>
            <italic><tp:taxon-name><tp:taxon-name-part taxon-name-part-type="genus">Aenictus</tp:taxon-name-part> <tp:taxon-name-part taxon-name-part-type="species">clavatus</tp:taxon-name-part></tp:taxon-name></italic> Forel, 1901a: India</p><p>
            <italic><tp:taxon-name><tp:taxon-name-part taxon-name-part-type="genus">Aenictus</tp:taxon-name-part> <tp:taxon-name-part taxon-name-part-type="species">clavatus</tp:taxon-name-part> <tp:taxon-name-part taxon-name-part-type="subspecies">atripennis</tp:taxon-name-part></tp:taxon-name></italic> Forel, 1913c: Indonesia (Sumatra)</p><p>
            <italic><tp:taxon-name><tp:taxon-name-part taxon-name-part-type="genus">Aenictus</tp:taxon-name-part> <tp:taxon-name-part taxon-name-part-type="species">clavatus</tp:taxon-name-part> <tp:taxon-name-part taxon-name-part-type="subspecies">kanariensis</tp:taxon-name-part></tp:taxon-name></italic> Forel, 1901a: India</p><p>
            <italic><tp:taxon-name><tp:taxon-name-part taxon-name-part-type="genus">Aenictus</tp:taxon-name-part> <tp:taxon-name-part taxon-name-part-type="species">clavatus</tp:taxon-name-part> <tp:taxon-name-part taxon-name-part-type="subspecies">sundaicus</tp:taxon-name-part></tp:taxon-name></italic> Forel, 1909c: Indonesia (Java)</p><p>
            <italic><tp:taxon-name><tp:taxon-name-part taxon-name-part-type="genus">Aenictus</tp:taxon-name-part> <tp:taxon-name-part taxon-name-part-type="species">clavitibia</tp:taxon-name-part></tp:taxon-name></italic> Forel, 1901a: India</p><p>
            <italic><tp:taxon-name><tp:taxon-name-part taxon-name-part-type="genus">Aenictus</tp:taxon-name-part> <tp:taxon-name-part taxon-name-part-type="species">clavitibia</tp:taxon-name-part> <tp:taxon-name-part taxon-name-part-type="subspecies">facetus</tp:taxon-name-part></tp:taxon-name></italic> Forel, 1911a: Indonesia (Java)</p><p>
            <italic><tp:taxon-name><tp:taxon-name-part taxon-name-part-type="genus">Aenictus</tp:taxon-name-part> <tp:taxon-name-part taxon-name-part-type="species">concavus</tp:taxon-name-part></tp:taxon-name></italic> Jaitrong and Yamane, 2013: Thailand</p><p>
            <italic><tp:taxon-name><tp:taxon-name-part taxon-name-part-type="genus">Aenictus</tp:taxon-name-part> <tp:taxon-name-part taxon-name-part-type="species">congolensis</tp:taxon-name-part></tp:taxon-name></italic> Santschi, 1911a: ‘Congo français’</p><p>
            <italic><tp:taxon-name><tp:taxon-name-part taxon-name-part-type="genus">Aenictus</tp:taxon-name-part> <tp:taxon-name-part taxon-name-part-type="species">cornutus</tp:taxon-name-part></tp:taxon-name></italic> Forel, 1900a: Malaysia (Sarawak)</p><p>
            <italic><tp:taxon-name><tp:taxon-name-part taxon-name-part-type="genus">Aenictus</tp:taxon-name-part> <tp:taxon-name-part taxon-name-part-type="species">crucifer</tp:taxon-name-part></tp:taxon-name></italic> Santschi, 1914a: Kenya</p><p>
            <italic><tp:taxon-name><tp:taxon-name-part taxon-name-part-type="genus">Aenictus</tp:taxon-name-part> <tp:taxon-name-part taxon-name-part-type="species">crucifer</tp:taxon-name-part> <tp:taxon-name-part taxon-name-part-type="subspecies">tuberculatus</tp:taxon-name-part></tp:taxon-name></italic> Arnold, 1915: Zimbabwe</p><p>
            <italic><tp:taxon-name><tp:taxon-name-part taxon-name-part-type="genus">Aenictus</tp:taxon-name-part> <tp:taxon-name-part taxon-name-part-type="species">currax</tp:taxon-name-part></tp:taxon-name></italic> Emery, 1900a: Papua New Guinea</p><p>
            <italic><tp:taxon-name><tp:taxon-name-part taxon-name-part-type="genus">Aenictus</tp:taxon-name-part> <tp:taxon-name-part taxon-name-part-type="species">cylindripetiolus</tp:taxon-name-part></tp:taxon-name></italic> Jaitrong and Yamane, 2013: Thailand</p><p>
            <italic><tp:taxon-name><tp:taxon-name-part taxon-name-part-type="genus">Aenictus</tp:taxon-name-part> <tp:taxon-name-part taxon-name-part-type="species">decolor</tp:taxon-name-part></tp:taxon-name></italic> (Mayr, 1879): ‘Ost-Afrika’</p><p>
            <italic><tp:taxon-name><tp:taxon-name-part taxon-name-part-type="genus">Aenictus</tp:taxon-name-part> <tp:taxon-name-part taxon-name-part-type="species">dentatus</tp:taxon-name-part></tp:taxon-name></italic> Forel, 1911c: Malaysia (Negeri Sembilan)</p><p>
            <italic><tp:taxon-name><tp:taxon-name-part taxon-name-part-type="genus">Aenictus</tp:taxon-name-part> <tp:taxon-name-part taxon-name-part-type="species">diclops</tp:taxon-name-part></tp:taxon-name></italic> Shattuck, 2008: Australia</p><p>
            <italic><tp:taxon-name><tp:taxon-name-part taxon-name-part-type="genus">Aenictus</tp:taxon-name-part> <tp:taxon-name-part taxon-name-part-type="species">dlusskyi</tp:taxon-name-part></tp:taxon-name></italic> Arnol’di, 1968: Armenia</p><p>
            <italic><tp:taxon-name><tp:taxon-name-part taxon-name-part-type="genus">Aenictus</tp:taxon-name-part> <tp:taxon-name-part taxon-name-part-type="species">doryloides</tp:taxon-name-part></tp:taxon-name></italic> Wilson, 1964: India</p><p>
            <italic><tp:taxon-name><tp:taxon-name-part taxon-name-part-type="genus">Aenictus</tp:taxon-name-part> <tp:taxon-name-part taxon-name-part-type="species">doydeei</tp:taxon-name-part></tp:taxon-name></italic> Jaitrong and Yamane, 2011b: Laos,</p><p>
            <italic><tp:taxon-name><tp:taxon-name-part taxon-name-part-type="genus">Aenictus</tp:taxon-name-part> <tp:taxon-name-part taxon-name-part-type="species">duengkaei</tp:taxon-name-part></tp:taxon-name></italic> Jaitrong and Yamane, 2012: Thailand</p><p>
            <italic><tp:taxon-name><tp:taxon-name-part taxon-name-part-type="genus">Aenictus</tp:taxon-name-part> <tp:taxon-name-part taxon-name-part-type="species">eguchii</tp:taxon-name-part></tp:taxon-name></italic> Jaitrong and Yamane, 2013: Vietnam</p><p>
            <italic><tp:taxon-name><tp:taxon-name-part taxon-name-part-type="genus">Aenictus</tp:taxon-name-part> <tp:taxon-name-part taxon-name-part-type="species">eugenii</tp:taxon-name-part></tp:taxon-name></italic> Emery, 1895a: South Africa</p><p>
            <italic><tp:taxon-name><tp:taxon-name-part taxon-name-part-type="genus">Aenictus</tp:taxon-name-part> <tp:taxon-name-part taxon-name-part-type="species">eugenii</tp:taxon-name-part> <tp:taxon-name-part taxon-name-part-type="subspecies">caroli</tp:taxon-name-part></tp:taxon-name></italic> Forel, 1910b: Eritrea</p><p>
            <italic><tp:taxon-name><tp:taxon-name-part taxon-name-part-type="genus">Aenictus</tp:taxon-name-part> <tp:taxon-name-part taxon-name-part-type="species">eugenii</tp:taxon-name-part> <tp:taxon-name-part taxon-name-part-type="subspecies">henrii</tp:taxon-name-part></tp:taxon-name></italic> Santschi, 1924: Democratic Republic of the Congo</p><p>
            <italic><tp:taxon-name><tp:taxon-name-part taxon-name-part-type="genus">Aenictus</tp:taxon-name-part> <tp:taxon-name-part taxon-name-part-type="species">exilis</tp:taxon-name-part></tp:taxon-name></italic> Wilson, 1964: Papua New Guinea</p><p>
            <italic><tp:taxon-name><tp:taxon-name-part taxon-name-part-type="genus">Aenictus</tp:taxon-name-part> <tp:taxon-name-part taxon-name-part-type="species">feae</tp:taxon-name-part></tp:taxon-name></italic> Emery, 1889: Myanmar</p><p>
            <italic><tp:taxon-name><tp:taxon-name-part taxon-name-part-type="genus">Aenictus</tp:taxon-name-part> <tp:taxon-name-part taxon-name-part-type="species">fergusoni</tp:taxon-name-part></tp:taxon-name></italic> Forel, 1901a: India</p><p>
            <italic><tp:taxon-name><tp:taxon-name-part taxon-name-part-type="genus">Aenictus</tp:taxon-name-part> <tp:taxon-name-part taxon-name-part-type="species">foreli</tp:taxon-name-part></tp:taxon-name></italic> Santschi, 1919a: Ivory Coast</p><!--PageBreak--><p>
            <italic><tp:taxon-name><tp:taxon-name-part taxon-name-part-type="genus">Aenictus</tp:taxon-name-part> <tp:taxon-name-part taxon-name-part-type="species">formosensis</tp:taxon-name-part></tp:taxon-name></italic> Forel, 1913b: Taiwan</p><p>
            <italic><tp:taxon-name><tp:taxon-name-part taxon-name-part-type="genus">Aenictus</tp:taxon-name-part> <tp:taxon-name-part taxon-name-part-type="species">fuchuanensis</tp:taxon-name-part></tp:taxon-name></italic> Zhou, 2001: China</p><p>
            <italic><tp:taxon-name><tp:taxon-name-part taxon-name-part-type="genus">Aenictus</tp:taxon-name-part> <tp:taxon-name-part taxon-name-part-type="species">fulvus</tp:taxon-name-part></tp:taxon-name></italic> Jaitrong and Yamane, 2011a: Thailand</p><p>
            <italic><tp:taxon-name><tp:taxon-name-part taxon-name-part-type="genus">Aenictus</tp:taxon-name-part> <tp:taxon-name-part taxon-name-part-type="species">furculatus</tp:taxon-name-part></tp:taxon-name></italic> Santschi, 1919a: Senegal</p><p>
            <italic><tp:taxon-name><tp:taxon-name-part taxon-name-part-type="genus">Aenictus</tp:taxon-name-part> <tp:taxon-name-part taxon-name-part-type="species">furculatus</tp:taxon-name-part> <tp:taxon-name-part taxon-name-part-type="subspecies">andrieui</tp:taxon-name-part></tp:taxon-name></italic> Santschi, 1930: Sudan</p><p>
            <italic><tp:taxon-name><tp:taxon-name-part taxon-name-part-type="genus">Aenictus</tp:taxon-name-part> <tp:taxon-name-part taxon-name-part-type="species">furibundus</tp:taxon-name-part></tp:taxon-name></italic> Arnold, 1959: Zimbabwe</p><p>
            <italic><tp:taxon-name><tp:taxon-name-part taxon-name-part-type="genus">Aenictus</tp:taxon-name-part> <tp:taxon-name-part taxon-name-part-type="species">fuscipennis</tp:taxon-name-part></tp:taxon-name></italic> Forel, 1913c: Indonesia (Sumatra)</p><p>
            <italic><tp:taxon-name><tp:taxon-name-part taxon-name-part-type="genus">Aenictus</tp:taxon-name-part> <tp:taxon-name-part taxon-name-part-type="species">fuscovarius</tp:taxon-name-part></tp:taxon-name></italic> Gerstäcker, 1859: Mozambique</p><p>
            <italic><tp:taxon-name><tp:taxon-name-part taxon-name-part-type="genus">Aenictus</tp:taxon-name-part> <tp:taxon-name-part taxon-name-part-type="species">fuscovarius</tp:taxon-name-part> <tp:taxon-name-part taxon-name-part-type="subspecies">laetior</tp:taxon-name-part></tp:taxon-name></italic> Forel, 1910b: Eritrea</p><p>
            <italic><tp:taxon-name><tp:taxon-name-part taxon-name-part-type="genus">Aenictus</tp:taxon-name-part> <tp:taxon-name-part taxon-name-part-type="species">fuscovarius</tp:taxon-name-part> <tp:taxon-name-part taxon-name-part-type="subspecies">magrettii</tp:taxon-name-part></tp:taxon-name></italic> Emery, 1892: Sudan</p><p>
            <italic><tp:taxon-name><tp:taxon-name-part taxon-name-part-type="genus">Aenictus</tp:taxon-name-part> <tp:taxon-name-part taxon-name-part-type="species">fuscovarius</tp:taxon-name-part> <tp:taxon-name-part taxon-name-part-type="subspecies">sagittarius</tp:taxon-name-part></tp:taxon-name></italic> Santschi, 1938: Egypt</p><p>
            <italic><tp:taxon-name><tp:taxon-name-part taxon-name-part-type="genus">Aenictus</tp:taxon-name-part> <tp:taxon-name-part taxon-name-part-type="species">gibbosus</tp:taxon-name-part></tp:taxon-name></italic> Dalla Torre, 1893: Indonesia (Sumatra)</p><p>
            <italic><tp:taxon-name><tp:taxon-name-part taxon-name-part-type="genus">Aenictus</tp:taxon-name-part> <tp:taxon-name-part taxon-name-part-type="species">gibbosus</tp:taxon-name-part> <tp:taxon-name-part taxon-name-part-type="subspecies">ashaverus</tp:taxon-name-part></tp:taxon-name></italic> Forel, 1913c: Indonesia</p><p>
            <italic><tp:taxon-name><tp:taxon-name-part taxon-name-part-type="genus">Aenictus</tp:taxon-name-part> <tp:taxon-name-part taxon-name-part-type="species">glabratus</tp:taxon-name-part></tp:taxon-name></italic> Jaitrong and Nur-Zati, 2010: Malaysia (Selangor)</p><p>
            <italic><tp:taxon-name><tp:taxon-name-part taxon-name-part-type="genus">Aenictus</tp:taxon-name-part> <tp:taxon-name-part taxon-name-part-type="species">glabrinotum</tp:taxon-name-part></tp:taxon-name></italic> Jaitrong and Yamane, 2011: Malaysia (Sabah)</p><p>
            <italic><tp:taxon-name><tp:taxon-name-part taxon-name-part-type="genus">Aenictus</tp:taxon-name-part> <tp:taxon-name-part taxon-name-part-type="species">gleadowii</tp:taxon-name-part></tp:taxon-name></italic> Forel, 1901a: India</p><p>
            <italic><tp:taxon-name><tp:taxon-name-part taxon-name-part-type="genus">Aenictus</tp:taxon-name-part> <tp:taxon-name-part taxon-name-part-type="species">gonioccipus</tp:taxon-name-part></tp:taxon-name></italic> Jaitrong and Yamane, 2013: Indonesia (Sulawesi)</p><p>
            <italic><tp:taxon-name><tp:taxon-name-part taxon-name-part-type="genus">Aenictus</tp:taxon-name-part> <tp:taxon-name-part taxon-name-part-type="species">gracilis</tp:taxon-name-part></tp:taxon-name></italic> Emery, 1893b: Malaysia (Sarawak)</p><p>
            <italic><tp:taxon-name><tp:taxon-name-part taxon-name-part-type="genus">Aenictus</tp:taxon-name-part> <tp:taxon-name-part taxon-name-part-type="species">grandis</tp:taxon-name-part></tp:taxon-name></italic> Bingham, 1903: Myanmar</p><p>
            <italic><tp:taxon-name><tp:taxon-name-part taxon-name-part-type="genus">Aenictus</tp:taxon-name-part> <tp:taxon-name-part taxon-name-part-type="species">gutianshanensis</tp:taxon-name-part></tp:taxon-name></italic> <xref ref-type="bibr" rid="B430">Staab 2014a</xref>: China</p><p>
            <italic><tp:taxon-name><tp:taxon-name-part taxon-name-part-type="genus">Aenictus</tp:taxon-name-part> <tp:taxon-name-part taxon-name-part-type="species">hamifer</tp:taxon-name-part></tp:taxon-name></italic> Emery, 1896d: Ethiopia/Somalia</p><p>
            <italic><tp:taxon-name><tp:taxon-name-part taxon-name-part-type="genus">Aenictus</tp:taxon-name-part> <tp:taxon-name-part taxon-name-part-type="species">hamifer</tp:taxon-name-part> <tp:taxon-name-part taxon-name-part-type="subspecies">spinosior</tp:taxon-name-part></tp:taxon-name></italic> Stitz, 1917: Algeria</p><p>
            <italic><tp:taxon-name><tp:taxon-name-part taxon-name-part-type="genus">Aenictus</tp:taxon-name-part> <tp:taxon-name-part taxon-name-part-type="species">henanensis</tp:taxon-name-part></tp:taxon-name></italic> Li and Wang, 2005: China</p><p>
            <italic><tp:taxon-name><tp:taxon-name-part taxon-name-part-type="genus">Aenictus</tp:taxon-name-part> <tp:taxon-name-part taxon-name-part-type="species">hilli</tp:taxon-name-part></tp:taxon-name></italic> Clark, 1928: Australia</p><p>
            <italic><tp:taxon-name><tp:taxon-name-part taxon-name-part-type="genus">Aenictus</tp:taxon-name-part> <tp:taxon-name-part taxon-name-part-type="species">hodgsoni</tp:taxon-name-part></tp:taxon-name></italic> Forel, 1901a: Myanmar</p><p>
            <italic><tp:taxon-name><tp:taxon-name-part taxon-name-part-type="genus">Aenictus</tp:taxon-name-part> <tp:taxon-name-part taxon-name-part-type="species">hoelldobleri</tp:taxon-name-part></tp:taxon-name></italic> Staab, 2015: China</p><p>
            <italic><tp:taxon-name><tp:taxon-name-part taxon-name-part-type="genus">Aenictus</tp:taxon-name-part> <tp:taxon-name-part taxon-name-part-type="species">hottai</tp:taxon-name-part></tp:taxon-name></italic> Terayama and Yamane, 1989: Indonesia (Sumatra)</p><p>
            <italic><tp:taxon-name><tp:taxon-name-part taxon-name-part-type="genus">Aenictus</tp:taxon-name-part> <tp:taxon-name-part taxon-name-part-type="species">humeralis</tp:taxon-name-part></tp:taxon-name></italic> Santschi, 1910c: Mali</p><p>
            <italic><tp:taxon-name><tp:taxon-name-part taxon-name-part-type="genus">Aenictus</tp:taxon-name-part> <tp:taxon-name-part taxon-name-part-type="species">humeralis</tp:taxon-name-part> <tp:taxon-name-part taxon-name-part-type="subspecies">chevalieri</tp:taxon-name-part></tp:taxon-name></italic> Santschi, 1910c: Senegal</p><p>
            <italic><tp:taxon-name><tp:taxon-name-part taxon-name-part-type="genus">Aenictus</tp:taxon-name-part> <tp:taxon-name-part taxon-name-part-type="species">humeralis</tp:taxon-name-part> <tp:taxon-name-part taxon-name-part-type="subspecies">viridans</tp:taxon-name-part></tp:taxon-name></italic> Santschi, 1915: Benin</p><p>
            <italic><tp:taxon-name><tp:taxon-name-part taxon-name-part-type="genus">Aenictus</tp:taxon-name-part> <tp:taxon-name-part taxon-name-part-type="species">huonicus</tp:taxon-name-part></tp:taxon-name></italic> Wilson, 1964: Papua New Guinea</p><p>
            <italic><tp:taxon-name><tp:taxon-name-part taxon-name-part-type="genus">Aenictus</tp:taxon-name-part> <tp:taxon-name-part taxon-name-part-type="species">icarus</tp:taxon-name-part></tp:taxon-name></italic> Forel, 1911a: Indonesia (Java)</p><p>
            <italic><tp:taxon-name><tp:taxon-name-part taxon-name-part-type="genus">Aenictus</tp:taxon-name-part> <tp:taxon-name-part taxon-name-part-type="species">icarus</tp:taxon-name-part> <tp:taxon-name-part taxon-name-part-type="subspecies">incautus</tp:taxon-name-part></tp:taxon-name></italic> Forel, 1911a: Indonesia (Java)</p><p>
            <italic><tp:taxon-name><tp:taxon-name-part taxon-name-part-type="genus">Aenictus</tp:taxon-name-part> <tp:taxon-name-part taxon-name-part-type="species">idoneus</tp:taxon-name-part></tp:taxon-name></italic> Menozzi, 1928: Indonesia (Java)</p><p>
            <italic><tp:taxon-name><tp:taxon-name-part taxon-name-part-type="genus">Aenictus</tp:taxon-name-part> <tp:taxon-name-part taxon-name-part-type="species">inconspicuus</tp:taxon-name-part></tp:taxon-name></italic> Westwood, 1845: South Africa</p><p>
            <italic><tp:taxon-name><tp:taxon-name-part taxon-name-part-type="genus">Aenictus</tp:taxon-name-part> <tp:taxon-name-part taxon-name-part-type="species">indicus</tp:taxon-name-part></tp:taxon-name></italic> Bharti, Wachkoo and Kumar, 2012: India</p><p>
            <italic><tp:taxon-name><tp:taxon-name-part taxon-name-part-type="genus">Aenictus</tp:taxon-name-part> <tp:taxon-name-part taxon-name-part-type="species">inflatus</tp:taxon-name-part></tp:taxon-name></italic> Yamane and Hashimoto, 1999: Malaysia (Sarawak)</p><p>
            <italic><tp:taxon-name><tp:taxon-name-part taxon-name-part-type="genus">Aenictus</tp:taxon-name-part> <tp:taxon-name-part taxon-name-part-type="species">itoi</tp:taxon-name-part></tp:taxon-name></italic> Jaitrong and Yamane, 2013: Indonesia (Sumatra)</p><p>
            <italic><tp:taxon-name><tp:taxon-name-part taxon-name-part-type="genus">Aenictus</tp:taxon-name-part> <tp:taxon-name-part taxon-name-part-type="species">jacobsoni</tp:taxon-name-part></tp:taxon-name></italic> Forel, 1909c: Indonesia (Java)</p><p>
            <italic><tp:taxon-name><tp:taxon-name-part taxon-name-part-type="genus">Aenictus</tp:taxon-name-part> <tp:taxon-name-part taxon-name-part-type="species">jarujini</tp:taxon-name-part></tp:taxon-name></italic> Jaitrong and Yamane, 2010a: Thailand</p><p>
            <italic><tp:taxon-name><tp:taxon-name-part taxon-name-part-type="genus">Aenictus</tp:taxon-name-part> <tp:taxon-name-part taxon-name-part-type="species">javanus</tp:taxon-name-part></tp:taxon-name></italic> Emery, 1896a: Indonesia (Java)</p><p>
            <italic><tp:taxon-name><tp:taxon-name-part taxon-name-part-type="genus">Aenictus</tp:taxon-name-part> <tp:taxon-name-part taxon-name-part-type="species">jawadwipa</tp:taxon-name-part></tp:taxon-name></italic> Jaitrong and Yamane, 2013: Indonesia (Java)</p><p>
            <italic><tp:taxon-name><tp:taxon-name-part taxon-name-part-type="genus">Aenictus</tp:taxon-name-part> <tp:taxon-name-part taxon-name-part-type="species">khaoyaiensis</tp:taxon-name-part></tp:taxon-name></italic> Jaitrong and Yamane, 2013: Thailand</p><!--PageBreak--><p>
            <italic><tp:taxon-name><tp:taxon-name-part taxon-name-part-type="genus">Aenictus</tp:taxon-name-part> <tp:taxon-name-part taxon-name-part-type="species">kutai</tp:taxon-name-part></tp:taxon-name></italic> Jaitrong and Yamane, 2013: Indonesia</p><p>
            <italic><tp:taxon-name><tp:taxon-name-part taxon-name-part-type="genus">Aenictus</tp:taxon-name-part> <tp:taxon-name-part taxon-name-part-type="species">laeviceps</tp:taxon-name-part></tp:taxon-name></italic> (Smith, F., 1857): Malaysia (Sarawak)</p><p>
            <italic><tp:taxon-name><tp:taxon-name-part taxon-name-part-type="genus">Aenictus</tp:taxon-name-part> <tp:taxon-name-part taxon-name-part-type="species">latifemoratus</tp:taxon-name-part></tp:taxon-name></italic> Terayama and Yamane, 1989: Indonesia (Sumatra)</p><p>
            <italic><tp:taxon-name><tp:taxon-name-part taxon-name-part-type="genus">Aenictus</tp:taxon-name-part> <tp:taxon-name-part taxon-name-part-type="species">latiscapus</tp:taxon-name-part></tp:taxon-name></italic> Forel, 1901a: India</p><p>
            <italic><tp:taxon-name><tp:taxon-name-part taxon-name-part-type="genus">Aenictus</tp:taxon-name-part> <tp:taxon-name-part taxon-name-part-type="species">latiscapus</tp:taxon-name-part> <tp:taxon-name-part taxon-name-part-type="subspecies">fumatus</tp:taxon-name-part></tp:taxon-name></italic> Wheeler, W. M., 1927: China</p><p>
            <italic><tp:taxon-name><tp:taxon-name-part taxon-name-part-type="genus">Aenictus</tp:taxon-name-part> <tp:taxon-name-part taxon-name-part-type="species">latiscapus</tp:taxon-name-part> <tp:taxon-name-part taxon-name-part-type="subspecies">sauteri</tp:taxon-name-part></tp:taxon-name></italic> Forel, 1913b: Taiwan</p><p>
            <italic><tp:taxon-name><tp:taxon-name-part taxon-name-part-type="genus">Aenictus</tp:taxon-name-part> <tp:taxon-name-part taxon-name-part-type="species">leliepvrei</tp:taxon-name-part></tp:taxon-name></italic> Bernard, 1953a: Algeria</p><p>
            <italic><tp:taxon-name><tp:taxon-name-part taxon-name-part-type="genus">Aenictus</tp:taxon-name-part> <tp:taxon-name-part taxon-name-part-type="species">leptotyphlatta</tp:taxon-name-part></tp:taxon-name></italic> Jaitrong and Eguchi, 2010: Thailand</p><p>
            <italic><tp:taxon-name><tp:taxon-name-part taxon-name-part-type="genus">Aenictus</tp:taxon-name-part> <tp:taxon-name-part taxon-name-part-type="species">levior</tp:taxon-name-part></tp:taxon-name></italic> (Karavaiev, 1926): Indonesia (Buru Is.)</p><p>
            <italic><tp:taxon-name><tp:taxon-name-part taxon-name-part-type="genus">Aenictus</tp:taxon-name-part> <tp:taxon-name-part taxon-name-part-type="species">lifuiae</tp:taxon-name-part></tp:taxon-name></italic> Terayama, 1984: Taiwan</p><p>
            <italic><tp:taxon-name><tp:taxon-name-part taxon-name-part-type="genus">Aenictus</tp:taxon-name-part> <tp:taxon-name-part taxon-name-part-type="species">longi</tp:taxon-name-part></tp:taxon-name></italic> Forel, 1901a: India</p><p>
            <italic><tp:taxon-name><tp:taxon-name-part taxon-name-part-type="genus">Aenictus</tp:taxon-name-part> <tp:taxon-name-part taxon-name-part-type="species">longi</tp:taxon-name-part> <tp:taxon-name-part taxon-name-part-type="subspecies">taivanae</tp:taxon-name-part></tp:taxon-name></italic> Forel, 1913b: Taiwan</p><p>
            <italic><tp:taxon-name><tp:taxon-name-part taxon-name-part-type="genus">Aenictus</tp:taxon-name-part> <tp:taxon-name-part taxon-name-part-type="species">longicephalus</tp:taxon-name-part></tp:taxon-name></italic> Jaitrong and Yamane, 2013: Indonesia (Lombok)</p><p>
            <italic><tp:taxon-name><tp:taxon-name-part taxon-name-part-type="genus">Aenictus</tp:taxon-name-part> <tp:taxon-name-part taxon-name-part-type="species">longinodus</tp:taxon-name-part></tp:taxon-name></italic> Jaitrong and Yamane, 2012: Thailand</p><p>
            <italic><tp:taxon-name><tp:taxon-name-part taxon-name-part-type="genus">Aenictus</tp:taxon-name-part> <tp:taxon-name-part taxon-name-part-type="species">luteus</tp:taxon-name-part></tp:taxon-name></italic> Emery, 1892: Sierra Leone</p><p>
            <italic><tp:taxon-name><tp:taxon-name-part taxon-name-part-type="genus">Aenictus</tp:taxon-name-part> <tp:taxon-name-part taxon-name-part-type="species">luteus</tp:taxon-name-part> <tp:taxon-name-part taxon-name-part-type="subspecies">moestus</tp:taxon-name-part></tp:taxon-name></italic> Santschi, 1930: Mali</p><p>
            <italic><tp:taxon-name><tp:taxon-name-part taxon-name-part-type="genus">Aenictus</tp:taxon-name-part> <tp:taxon-name-part taxon-name-part-type="species">luzoni</tp:taxon-name-part></tp:taxon-name></italic> Wheeler, W. M. and Chapman, 1925: Philippines</p><p>
            <italic><tp:taxon-name><tp:taxon-name-part taxon-name-part-type="genus">Aenictus</tp:taxon-name-part> <tp:taxon-name-part taxon-name-part-type="species">maneerati</tp:taxon-name-part></tp:taxon-name></italic> Jaitrong and Yamane, 2013: Thailand</p><p>
            <italic><tp:taxon-name><tp:taxon-name-part taxon-name-part-type="genus">Aenictus</tp:taxon-name-part> <tp:taxon-name-part taxon-name-part-type="species">mariae</tp:taxon-name-part></tp:taxon-name></italic> Emery, 1895a: South Africa</p><p>
            <italic><tp:taxon-name><tp:taxon-name-part taxon-name-part-type="genus">Aenictus</tp:taxon-name-part> <tp:taxon-name-part taxon-name-part-type="species">mariae</tp:taxon-name-part> <tp:taxon-name-part taxon-name-part-type="subspecies">natalensis</tp:taxon-name-part></tp:taxon-name></italic> Forel, 1901c: South Africa</p><p>
            <italic><tp:taxon-name><tp:taxon-name-part taxon-name-part-type="genus">Aenictus</tp:taxon-name-part> <tp:taxon-name-part taxon-name-part-type="species">mauritanicus</tp:taxon-name-part></tp:taxon-name></italic> Santschi, 1910c: probably Morocco</p><p>
            <italic><tp:taxon-name><tp:taxon-name-part taxon-name-part-type="genus">Aenictus</tp:taxon-name-part> <tp:taxon-name-part taxon-name-part-type="species">mentu</tp:taxon-name-part></tp:taxon-name></italic> Weber, 1942: South Sudan</p><p>
            <italic><tp:taxon-name><tp:taxon-name-part taxon-name-part-type="genus">Aenictus</tp:taxon-name-part> <tp:taxon-name-part taxon-name-part-type="species">minimus</tp:taxon-name-part></tp:taxon-name></italic> Jaitrong and Hashimoto, 2012: Vietnam</p><p>
            <italic><tp:taxon-name><tp:taxon-name-part taxon-name-part-type="genus">Aenictus</tp:taxon-name-part> <tp:taxon-name-part taxon-name-part-type="species">minipetiolus</tp:taxon-name-part></tp:taxon-name></italic> Jaitrong and Yamane, 2013: Indonesia (Lombok)</p><p>
            <italic><tp:taxon-name><tp:taxon-name-part taxon-name-part-type="genus">Aenictus</tp:taxon-name-part> <tp:taxon-name-part taxon-name-part-type="species">minutulus</tp:taxon-name-part></tp:taxon-name></italic> Terayama and Yamane, 1989: Indonesia (Sumatra)</p><p>
            <italic><tp:taxon-name><tp:taxon-name-part taxon-name-part-type="genus">Aenictus</tp:taxon-name-part> <tp:taxon-name-part taxon-name-part-type="species">mocsaryi</tp:taxon-name-part></tp:taxon-name></italic> Emery, 1901c: Papua New Guinea</p><p>
            <italic><tp:taxon-name><tp:taxon-name-part taxon-name-part-type="genus">Aenictus</tp:taxon-name-part> <tp:taxon-name-part taxon-name-part-type="species">moebii</tp:taxon-name-part></tp:taxon-name></italic> Emery, 1895b: Togo</p><p>
            <italic><tp:taxon-name><tp:taxon-name-part taxon-name-part-type="genus">Aenictus</tp:taxon-name-part> <tp:taxon-name-part taxon-name-part-type="species">moebii</tp:taxon-name-part> <tp:taxon-name-part taxon-name-part-type="subspecies">sankisianus</tp:taxon-name-part></tp:taxon-name></italic> Forel, 1913a: Democratic Republic of the Congo</p><p>
            <italic><tp:taxon-name><tp:taxon-name-part taxon-name-part-type="genus">Aenictus</tp:taxon-name-part> <tp:taxon-name-part taxon-name-part-type="species">montivagus</tp:taxon-name-part></tp:taxon-name></italic> Jaitrong and Yamane, 2011a: Malaysia (Sabah)</p><p>
            <italic><tp:taxon-name><tp:taxon-name-part taxon-name-part-type="genus">Aenictus</tp:taxon-name-part> <tp:taxon-name-part taxon-name-part-type="species">mutatus</tp:taxon-name-part></tp:taxon-name></italic> Santschi, 1913: Ivory Coast</p><p>
            <italic><tp:taxon-name><tp:taxon-name-part taxon-name-part-type="genus">Aenictus</tp:taxon-name-part> <tp:taxon-name-part taxon-name-part-type="species">mutatus</tp:taxon-name-part> <tp:taxon-name-part taxon-name-part-type="subspecies">pudicus</tp:taxon-name-part></tp:taxon-name></italic> Santschi, 1919a: Ivory Coast</p><p>
            <italic><tp:taxon-name><tp:taxon-name-part taxon-name-part-type="genus">Aenictus</tp:taxon-name-part> <tp:taxon-name-part taxon-name-part-type="species">nesiotis</tp:taxon-name-part></tp:taxon-name></italic> Wheeler, W. M. and Chapman, 1930b: Philippines</p><p>
            <italic><tp:taxon-name><tp:taxon-name-part taxon-name-part-type="genus">Aenictus</tp:taxon-name-part> <tp:taxon-name-part taxon-name-part-type="species">nganduensis</tp:taxon-name-part></tp:taxon-name></italic> Wilson, 1964: Papua New Guinea</p><p>
            <italic><tp:taxon-name><tp:taxon-name-part taxon-name-part-type="genus">Aenictus</tp:taxon-name-part> <tp:taxon-name-part taxon-name-part-type="species">nishimurai</tp:taxon-name-part></tp:taxon-name></italic> Terayama and Kubota, 1993: Thailand</p><p>
            <italic><tp:taxon-name><tp:taxon-name-part taxon-name-part-type="genus">Aenictus</tp:taxon-name-part> <tp:taxon-name-part taxon-name-part-type="species">obscurus</tp:taxon-name-part></tp:taxon-name></italic> Smith, F., 1865: ‘New Guinea’</p><p>
            <italic><tp:taxon-name><tp:taxon-name-part taxon-name-part-type="genus">Aenictus</tp:taxon-name-part> <tp:taxon-name-part taxon-name-part-type="species">orientalis</tp:taxon-name-part></tp:taxon-name></italic> (Karavaiev, 1926): Indonesia (Aru Is.)</p><p>
            <italic><tp:taxon-name><tp:taxon-name-part taxon-name-part-type="genus">Aenictus</tp:taxon-name-part> <tp:taxon-name-part taxon-name-part-type="species">pachycerus</tp:taxon-name-part></tp:taxon-name></italic> (Smith, F., 1858): India</p><p>
            <italic><tp:taxon-name><tp:taxon-name-part taxon-name-part-type="genus">Aenictus</tp:taxon-name-part> <tp:taxon-name-part taxon-name-part-type="species">pangantihoni</tp:taxon-name-part></tp:taxon-name></italic> Zettel and Sorger, 2010: Philippines</p><p>
            <italic><tp:taxon-name><tp:taxon-name-part taxon-name-part-type="genus">Aenictus</tp:taxon-name-part> <tp:taxon-name-part taxon-name-part-type="species">paradentatus</tp:taxon-name-part></tp:taxon-name></italic> Jaitrong and Yamane, 2012: Thailand</p><p>
            <italic><tp:taxon-name><tp:taxon-name-part taxon-name-part-type="genus">Aenictus</tp:taxon-name-part> <tp:taxon-name-part taxon-name-part-type="species">parahuonicus</tp:taxon-name-part></tp:taxon-name></italic> Jaitrong and Yamane, 2011a: Thailand</p><p>
            <italic><tp:taxon-name><tp:taxon-name-part taxon-name-part-type="genus">Aenictus</tp:taxon-name-part> <tp:taxon-name-part taxon-name-part-type="species">peguensis</tp:taxon-name-part></tp:taxon-name></italic> Emery, 1895c: Myanmar</p><p>
            <italic><tp:taxon-name><tp:taxon-name-part taxon-name-part-type="genus">Aenictus</tp:taxon-name-part> <tp:taxon-name-part taxon-name-part-type="species">pfeifferi</tp:taxon-name-part></tp:taxon-name></italic> Zettel and Sorger, 2010: Malaysia (Sarawak)</p><p>
            <italic><tp:taxon-name><tp:taxon-name-part taxon-name-part-type="genus">Aenictus</tp:taxon-name-part> <tp:taxon-name-part taxon-name-part-type="species">pharao</tp:taxon-name-part></tp:taxon-name></italic> Santschi, 1924: Sudan</p><!--PageBreak--><p>
            <italic><tp:taxon-name><tp:taxon-name-part taxon-name-part-type="genus">Aenictus</tp:taxon-name-part> <tp:taxon-name-part taxon-name-part-type="species">philiporum</tp:taxon-name-part></tp:taxon-name></italic> Wilson, 1964: Australia</p><p>
            <italic><tp:taxon-name><tp:taxon-name-part taxon-name-part-type="genus">Aenictus</tp:taxon-name-part> <tp:taxon-name-part taxon-name-part-type="species">philippinensis</tp:taxon-name-part></tp:taxon-name></italic> Chapman, 1963: Philippines</p><p>
            <italic><tp:taxon-name><tp:taxon-name-part taxon-name-part-type="genus">Aenictus</tp:taxon-name-part> <tp:taxon-name-part taxon-name-part-type="species">piercei</tp:taxon-name-part></tp:taxon-name></italic> Wheeler, W. M. and Chapman, 1930d: Philippines</p><p>
            <italic><tp:taxon-name><tp:taxon-name-part taxon-name-part-type="genus">Aenictus</tp:taxon-name-part> <tp:taxon-name-part taxon-name-part-type="species">pilosus</tp:taxon-name-part></tp:taxon-name></italic> Jaitrong and Yamane, 2013: Philippines</p><p>
            <italic><tp:taxon-name><tp:taxon-name-part taxon-name-part-type="genus">Aenictus</tp:taxon-name-part> <tp:taxon-name-part taxon-name-part-type="species">pinkaewi</tp:taxon-name-part></tp:taxon-name></italic> Jaitrong and Yamane, 2013: Thailand</p><p>
            <italic><tp:taxon-name><tp:taxon-name-part taxon-name-part-type="genus">Aenictus</tp:taxon-name-part> <tp:taxon-name-part taxon-name-part-type="species">porizonoides</tp:taxon-name-part></tp:taxon-name></italic> Walker, 1860: Sri Lanka</p><p>
            <italic><tp:taxon-name><tp:taxon-name-part taxon-name-part-type="genus">Aenictus</tp:taxon-name-part> <tp:taxon-name-part taxon-name-part-type="species">powersi</tp:taxon-name-part></tp:taxon-name></italic> Wheeler, W. M. and Chapman, 1930e: Philippines</p><p>
            <italic><tp:taxon-name><tp:taxon-name-part taxon-name-part-type="genus">Aenictus</tp:taxon-name-part> <tp:taxon-name-part taxon-name-part-type="species">prolixus</tp:taxon-name-part></tp:taxon-name></italic> Shattuck, 2008: Australia</p><p>
            <italic><tp:taxon-name><tp:taxon-name-part taxon-name-part-type="genus">Aenictus</tp:taxon-name-part> <tp:taxon-name-part taxon-name-part-type="species">pubescens</tp:taxon-name-part></tp:taxon-name></italic> Smith, F., 1859: India</p><p>
            <italic><tp:taxon-name><tp:taxon-name-part taxon-name-part-type="genus">Aenictus</tp:taxon-name-part> <tp:taxon-name-part taxon-name-part-type="species">punctatus</tp:taxon-name-part></tp:taxon-name></italic> Jaitrong and Yamane, 2012: Brunei</p><p>
            <italic><tp:taxon-name><tp:taxon-name-part taxon-name-part-type="genus">Aenictus</tp:taxon-name-part> <tp:taxon-name-part taxon-name-part-type="species">punctiventris</tp:taxon-name-part></tp:taxon-name></italic> Emery, 1901b: Indonesia (Laut Island)</p><p>
            <italic><tp:taxon-name><tp:taxon-name-part taxon-name-part-type="genus">Aenictus</tp:taxon-name-part> <tp:taxon-name-part taxon-name-part-type="species">punctiventris</tp:taxon-name-part> <tp:taxon-name-part taxon-name-part-type="subspecies">scutellaris</tp:taxon-name-part></tp:taxon-name></italic> Forel, 1912d: Indonesia (Sumatra)</p><p>
            <italic><tp:taxon-name><tp:taxon-name-part taxon-name-part-type="genus">Aenictus</tp:taxon-name-part> <tp:taxon-name-part taxon-name-part-type="species">punensis</tp:taxon-name-part></tp:taxon-name></italic> Forel, 1901a: India</p><p>
            <italic><tp:taxon-name><tp:taxon-name-part taxon-name-part-type="genus">Aenictus</tp:taxon-name-part> <tp:taxon-name-part taxon-name-part-type="species">rabori</tp:taxon-name-part></tp:taxon-name></italic> Chapman, 1963: Philippines</p><p>
            <italic><tp:taxon-name><tp:taxon-name-part taxon-name-part-type="genus">Aenictus</tp:taxon-name-part> <tp:taxon-name-part taxon-name-part-type="species">raptor</tp:taxon-name-part></tp:taxon-name></italic> Forel, 1913a: Democratic Republic of the Congo</p><p>
            <italic><tp:taxon-name><tp:taxon-name-part taxon-name-part-type="genus">Aenictus</tp:taxon-name-part> <tp:taxon-name-part taxon-name-part-type="species">reyesi</tp:taxon-name-part></tp:taxon-name></italic> Chapman, 1963: Philippines</p><p>
            <italic><tp:taxon-name><tp:taxon-name-part taxon-name-part-type="genus">Aenictus</tp:taxon-name-part> <tp:taxon-name-part taxon-name-part-type="species">rhodiensis</tp:taxon-name-part></tp:taxon-name></italic> Menozzi, 1936: Greece</p><p>
            <italic><tp:taxon-name><tp:taxon-name-part taxon-name-part-type="genus">Aenictus</tp:taxon-name-part> <tp:taxon-name-part taxon-name-part-type="species">rixator</tp:taxon-name-part></tp:taxon-name></italic> Forel, 1901: South Africa</p><p>
            <italic><tp:taxon-name><tp:taxon-name-part taxon-name-part-type="genus">Aenictus</tp:taxon-name-part> <tp:taxon-name-part taxon-name-part-type="species">rotundatus</tp:taxon-name-part></tp:taxon-name></italic> Mayr, 1901: South Africa</p><p>
            <italic><tp:taxon-name><tp:taxon-name-part taxon-name-part-type="genus">Aenictus</tp:taxon-name-part> <tp:taxon-name-part taxon-name-part-type="species">rotundatus</tp:taxon-name-part> <tp:taxon-name-part taxon-name-part-type="subspecies">guineensis</tp:taxon-name-part></tp:taxon-name></italic> Santschi, 1924: Guinea</p><p>
            <italic><tp:taxon-name><tp:taxon-name-part taxon-name-part-type="genus">Aenictus</tp:taxon-name-part> <tp:taxon-name-part taxon-name-part-type="species">rotundatus</tp:taxon-name-part> <tp:taxon-name-part taxon-name-part-type="subspecies">merwei</tp:taxon-name-part></tp:taxon-name></italic> Santschi, 1932: South Africa</p><p>
            <italic><tp:taxon-name><tp:taxon-name-part taxon-name-part-type="genus">Aenictus</tp:taxon-name-part> <tp:taxon-name-part taxon-name-part-type="species">rotundicollis</tp:taxon-name-part></tp:taxon-name></italic> Jaitrong and Yamane, 2011a: Malaysia (Sarawak)</p><p>
            <italic><tp:taxon-name><tp:taxon-name-part taxon-name-part-type="genus">Aenictus</tp:taxon-name-part> <tp:taxon-name-part taxon-name-part-type="species">rougieri</tp:taxon-name-part></tp:taxon-name></italic> André, 1893: Tunisia</p><p>
            <italic><tp:taxon-name><tp:taxon-name-part taxon-name-part-type="genus">Aenictus</tp:taxon-name-part> <tp:taxon-name-part taxon-name-part-type="species">sagei</tp:taxon-name-part></tp:taxon-name></italic> Forel, 1901a: India</p><p>
            <italic><tp:taxon-name><tp:taxon-name-part taxon-name-part-type="genus">Aenictus</tp:taxon-name-part> <tp:taxon-name-part taxon-name-part-type="species">schneirlai</tp:taxon-name-part></tp:taxon-name></italic> Wilson, 1964: Papua New Guinea</p><p>
            <italic><tp:taxon-name><tp:taxon-name-part taxon-name-part-type="genus">Aenictus</tp:taxon-name-part> <tp:taxon-name-part taxon-name-part-type="species">seletarius</tp:taxon-name-part></tp:taxon-name></italic> Wong and Guénard, 2016: Singapore</p><p>
            <italic><tp:taxon-name><tp:taxon-name-part taxon-name-part-type="genus">Aenictus</tp:taxon-name-part> <tp:taxon-name-part taxon-name-part-type="species">shillongensis</tp:taxon-name-part></tp:taxon-name></italic> Mathew and Tiwari, 2000: India</p><p>
            <italic><tp:taxon-name><tp:taxon-name-part taxon-name-part-type="genus">Aenictus</tp:taxon-name-part> <tp:taxon-name-part taxon-name-part-type="species">shuckardi</tp:taxon-name-part></tp:taxon-name></italic> Forel, 1901a: India</p><p>
            <italic><tp:taxon-name><tp:taxon-name-part taxon-name-part-type="genus">Aenictus</tp:taxon-name-part> <tp:taxon-name-part taxon-name-part-type="species">siamensis</tp:taxon-name-part></tp:taxon-name></italic> Jaitrong and Yamane, 2011a: Thailand</p><p>
            <italic><tp:taxon-name><tp:taxon-name-part taxon-name-part-type="genus">Aenictus</tp:taxon-name-part> <tp:taxon-name-part taxon-name-part-type="species">silvestrii</tp:taxon-name-part></tp:taxon-name></italic> Wheeler, W. M., 1929: West Malaysia</p><p>
            <italic><tp:taxon-name><tp:taxon-name-part taxon-name-part-type="genus">Aenictus</tp:taxon-name-part> <tp:taxon-name-part taxon-name-part-type="species">sirenicus</tp:taxon-name-part></tp:taxon-name></italic> Yamane and Wang, 2015: Malaysia (Sabah)</p><p>
            <italic><tp:taxon-name><tp:taxon-name-part taxon-name-part-type="genus">Aenictus</tp:taxon-name-part> <tp:taxon-name-part taxon-name-part-type="species">sonchaengi</tp:taxon-name-part></tp:taxon-name></italic> Jaitrong and Yamane, 2011a: Thailand</p><p>
            <italic><tp:taxon-name><tp:taxon-name-part taxon-name-part-type="genus">Aenictus</tp:taxon-name-part> <tp:taxon-name-part taxon-name-part-type="species">soudanicus</tp:taxon-name-part></tp:taxon-name></italic> Santschi, 1910c: Senegal?</p><p>
            <italic><tp:taxon-name><tp:taxon-name-part taxon-name-part-type="genus">Aenictus</tp:taxon-name-part> <tp:taxon-name-part taxon-name-part-type="species">soudanicus</tp:taxon-name-part> <tp:taxon-name-part taxon-name-part-type="subspecies">brunneus</tp:taxon-name-part></tp:taxon-name></italic> Forel, 1913a: Democratic Republic of the Congo</p><p>
            <italic><tp:taxon-name><tp:taxon-name-part taxon-name-part-type="genus">Aenictus</tp:taxon-name-part> <tp:taxon-name-part taxon-name-part-type="species">spathifer</tp:taxon-name-part></tp:taxon-name></italic> Santschi, 1928: Indonesia (Sumatra)</p><p>
            <italic><tp:taxon-name><tp:taxon-name-part taxon-name-part-type="genus">Aenictus</tp:taxon-name-part> <tp:taxon-name-part taxon-name-part-type="species">steindachneri</tp:taxon-name-part></tp:taxon-name></italic> Mayr, 1901: South Africa</p><p>
            <italic><tp:taxon-name><tp:taxon-name-part taxon-name-part-type="genus">Aenictus</tp:taxon-name-part> <tp:taxon-name-part taxon-name-part-type="species">stenocephalus</tp:taxon-name-part></tp:taxon-name></italic> Jaitrong, Yamane and Wiwatwitaya, 2010: Thailand</p><p>
            <italic><tp:taxon-name><tp:taxon-name-part taxon-name-part-type="genus">Aenictus</tp:taxon-name-part> <tp:taxon-name-part taxon-name-part-type="species">subterraneus</tp:taxon-name-part></tp:taxon-name></italic> Jaitrong and Hashimoto, 2012: Malaysia (Sabah)</p><p>
            <italic><tp:taxon-name><tp:taxon-name-part taxon-name-part-type="genus">Aenictus</tp:taxon-name-part> <tp:taxon-name-part taxon-name-part-type="species">sulawesiensis</tp:taxon-name-part></tp:taxon-name></italic> Jaitrong and Yamane, 2013: Indonesia (Sulawesi)</p><p>
            <italic><tp:taxon-name><tp:taxon-name-part taxon-name-part-type="genus">Aenictus</tp:taxon-name-part> <tp:taxon-name-part taxon-name-part-type="species">sumatrensis</tp:taxon-name-part></tp:taxon-name></italic> Forel, 1913c: Indonesia (Sumatra)</p><p>
            <italic><tp:taxon-name><tp:taxon-name-part taxon-name-part-type="genus">Aenictus</tp:taxon-name-part> <tp:taxon-name-part taxon-name-part-type="species">sumatrensis</tp:taxon-name-part> <tp:taxon-name-part taxon-name-part-type="subspecies">maxillosus</tp:taxon-name-part></tp:taxon-name></italic> Forel, 1913c: Indonesia (Sumatra)</p><p>
            <italic><tp:taxon-name><tp:taxon-name-part taxon-name-part-type="genus">Aenictus</tp:taxon-name-part> <tp:taxon-name-part taxon-name-part-type="species">sundalandensis</tp:taxon-name-part></tp:taxon-name></italic> Jaitrong and Yamane, 2013: Indonesia (Java)</p><p>
            <italic><tp:taxon-name><tp:taxon-name-part taxon-name-part-type="genus">Aenictus</tp:taxon-name-part> <tp:taxon-name-part taxon-name-part-type="species">thailandianus</tp:taxon-name-part></tp:taxon-name></italic> Terayama and Kubota, 1993: Thailand</p><!--PageBreak--><p>
            <italic><tp:taxon-name><tp:taxon-name-part taxon-name-part-type="genus">Aenictus</tp:taxon-name-part> <tp:taxon-name-part taxon-name-part-type="species">togoensis</tp:taxon-name-part></tp:taxon-name></italic> Santschi, 1915: Togo</p><p>
            <italic><tp:taxon-name><tp:taxon-name-part taxon-name-part-type="genus">Aenictus</tp:taxon-name-part> <tp:taxon-name-part taxon-name-part-type="species">trigonus</tp:taxon-name-part></tp:taxon-name></italic> Forel, 1911a: Indonesia (Java)</p><p>
            <italic><tp:taxon-name><tp:taxon-name-part taxon-name-part-type="genus">Aenictus</tp:taxon-name-part> <tp:taxon-name-part taxon-name-part-type="species">turneri</tp:taxon-name-part></tp:taxon-name></italic> Forel, 1900a: Australia</p><p>
            <italic><tp:taxon-name><tp:taxon-name-part taxon-name-part-type="genus">Aenictus</tp:taxon-name-part> <tp:taxon-name-part taxon-name-part-type="species">vagans</tp:taxon-name-part></tp:taxon-name></italic> Santschi, 1924: Niger</p><p>
            <italic><tp:taxon-name><tp:taxon-name-part taxon-name-part-type="genus">Aenictus</tp:taxon-name-part> <tp:taxon-name-part taxon-name-part-type="species">vaucheri</tp:taxon-name-part></tp:taxon-name></italic> Emery, 1915c: Morocco</p><p>
            <italic><tp:taxon-name><tp:taxon-name-part taxon-name-part-type="genus">Aenictus</tp:taxon-name-part> <tp:taxon-name-part taxon-name-part-type="species">vieti</tp:taxon-name-part></tp:taxon-name></italic> Jaitrong and Yamane, 2010a: Vietnam</p><p>
            <italic><tp:taxon-name><tp:taxon-name-part taxon-name-part-type="genus">Aenictus</tp:taxon-name-part> <tp:taxon-name-part taxon-name-part-type="species">villiersi</tp:taxon-name-part></tp:taxon-name></italic> Bernard, 1953b: Guinea</p><p>
            <italic><tp:taxon-name><tp:taxon-name-part taxon-name-part-type="genus">Aenictus</tp:taxon-name-part> <tp:taxon-name-part taxon-name-part-type="species">watanasiti</tp:taxon-name-part></tp:taxon-name></italic> Jaitrong and Yamane, 2013: Thailand</p><p>
            <italic><tp:taxon-name><tp:taxon-name-part taxon-name-part-type="genus">Aenictus</tp:taxon-name-part> <tp:taxon-name-part taxon-name-part-type="species">wayani</tp:taxon-name-part></tp:taxon-name></italic> Jaitrong and Yamane, 2011a: Indonesia (Sulawesi)</p><p>
            <italic><tp:taxon-name><tp:taxon-name-part taxon-name-part-type="genus">Aenictus</tp:taxon-name-part> <tp:taxon-name-part taxon-name-part-type="species">weissi</tp:taxon-name-part></tp:taxon-name></italic> Santschi, 1910: Democratic Republic of the Congo</p><p>
            <italic><tp:taxon-name><tp:taxon-name-part taxon-name-part-type="genus">Aenictus</tp:taxon-name-part> <tp:taxon-name-part taxon-name-part-type="species">westwoodi</tp:taxon-name-part></tp:taxon-name></italic> Forel, 1901a: India</p><p>
            <italic><tp:taxon-name><tp:taxon-name-part taxon-name-part-type="genus">Aenictus</tp:taxon-name-part> <tp:taxon-name-part taxon-name-part-type="species">wilaiae</tp:taxon-name-part></tp:taxon-name></italic> Jaitrong and Yamane, 2013: Thailand</p><p>
            <italic><tp:taxon-name><tp:taxon-name-part taxon-name-part-type="genus">Aenictus</tp:taxon-name-part> <tp:taxon-name-part taxon-name-part-type="species">wilsoni</tp:taxon-name-part></tp:taxon-name></italic> Bharti, Wachkoo and Kumar, 2012: India</p><p>
            <italic><tp:taxon-name><tp:taxon-name-part taxon-name-part-type="genus">Aenictus</tp:taxon-name-part> <tp:taxon-name-part taxon-name-part-type="species">wiwatwitayai</tp:taxon-name-part></tp:taxon-name></italic> Jaitrong and Yamane, 2013: Thailand</p><p>
            <italic><tp:taxon-name><tp:taxon-name-part taxon-name-part-type="genus">Aenictus</tp:taxon-name-part> <tp:taxon-name-part taxon-name-part-type="species">wroughtonii</tp:taxon-name-part></tp:taxon-name></italic> Forel, 1890: India</p><p>
            <italic><tp:taxon-name><tp:taxon-name-part taxon-name-part-type="genus">Aenictus</tp:taxon-name-part> <tp:taxon-name-part taxon-name-part-type="species">wudangshanensis</tp:taxon-name-part></tp:taxon-name></italic> Wang, W., 2006: China</p><p>
            <italic><tp:taxon-name><tp:taxon-name-part taxon-name-part-type="genus">Aenictus</tp:taxon-name-part> <tp:taxon-name-part taxon-name-part-type="species">yamanei</tp:taxon-name-part></tp:taxon-name></italic> Wiwatwitaya and Jaitrong, 2011: Malaysia (Sarawak)</p><p>
            <italic><tp:taxon-name><tp:taxon-name-part taxon-name-part-type="genus">Aenictus</tp:taxon-name-part> <tp:taxon-name-part taxon-name-part-type="species">yangi</tp:taxon-name-part></tp:taxon-name></italic> Liu, Hita Garcia, Peng and Economo, 2015: China</p><p>
            <italic><tp:taxon-name><tp:taxon-name-part taxon-name-part-type="genus">Aenictus</tp:taxon-name-part> <tp:taxon-name-part taxon-name-part-type="species">zhengi</tp:taxon-name-part></tp:taxon-name></italic> Zhang, 1995: China</p></tp:treatment-sec><ref-list><ref id="B31"><mixed-citation xmlns:xlink="http://www.w3.org/1999/xlink" xlink:type="simple">
          <person-group><name name-style="western"><surname>Bharti</surname><given-names>H</given-names></name></person-group> (<year>2003</year>) <article-title>Queen of the army ant <italic><tp:taxon-name><tp:taxon-name-part taxon-name-part-type="genus">Aenictus</tp:taxon-name-part> <tp:taxon-name-part taxon-name-part-type="species">pachycerus</tp:taxon-name-part></tp:taxon-name></italic> (<tp:taxon-name><tp:taxon-name-part taxon-name-part-type="order">Hymenoptera</tp:taxon-name-part></tp:taxon-name>, <tp:taxon-name><tp:taxon-name-part taxon-name-part-type="family">Formicidae</tp:taxon-name-part></tp:taxon-name>, <tp:taxon-name><tp:taxon-name-part taxon-name-part-type="subfamily">Aenictinae</tp:taxon-name-part></tp:taxon-name>).</article-title> <source>Sociobiology</source> <volume>42</volume>: <fpage>715</fpage>–<lpage>718</lpage>.</mixed-citation></ref><ref id="B494"><mixed-citation xmlns:xlink="http://www.w3.org/1999/xlink" xlink:type="simple">
          <person-group><name name-style="western"><surname>Wheeler</surname><given-names>GC</given-names></name></person-group> (<year>1943</year>) <article-title>The larvae of the army ants.</article-title> <source>Annals of the Entomological Society of America</source> <volume>36</volume>: <fpage>319</fpage>–<lpage>332</lpage>. doi: <ext-link xlink:type="simple" ext-link-type="doi" xlink:href="10.1093/aesa/36.2.319">10.1093/aesa/36.2.319</ext-link></mixed-citation></ref><ref id="B496"><mixed-citation xmlns:xlink="http://www.w3.org/1999/xlink" xlink:type="simple">
          <person-group><name name-style="western"><surname>Wheeler</surname><given-names>GC</given-names></name><name name-style="western"><surname>Wheeler</surname><given-names>J</given-names></name></person-group> (<year>1964b</year>) <article-title>The ant larvae of the subfamily <tp:taxon-name><tp:taxon-name-part taxon-name-part-type="subfamily">Dorylinae</tp:taxon-name-part></tp:taxon-name>: supplement.</article-title> <source>Proceedings of the Entomological Society of Washington</source> <volume>66</volume>: <fpage>129</fpage>–<lpage>137</lpage>.</mixed-citation></ref><ref id="B498"><mixed-citation xmlns:xlink="http://www.w3.org/1999/xlink" xlink:type="simple">
          <person-group><name name-style="western"><surname>Wheeler</surname><given-names>GC</given-names></name><name name-style="western"><surname>Wheeler</surname><given-names>J</given-names></name></person-group> (<year>1984</year>) <article-title>The larvae of the army ants: a revision.</article-title> <source>Journal of the Kansas Entomological Society</source> <volume>57</volume>: <fpage>263</fpage>–<lpage>275</lpage>.</mixed-citation></ref><ref id="B499"><mixed-citation xmlns:xlink="http://www.w3.org/1999/xlink" xlink:type="simple">
          <person-group><name name-style="western"><surname>Wheeler</surname><given-names>GC</given-names></name><name name-style="western"><surname>Wheeler</surname><given-names>J</given-names></name></person-group> (<year>1990</year>) [‘<year>1989</year>’] <article-title>Notes on ant larvae.</article-title> <source>Transactions of the American Entomological Society</source> <volume>115</volume>: <fpage>457</fpage>–<lpage>473</lpage>.</mixed-citation></ref><ref id="B67"><mixed-citation xmlns:xlink="http://www.w3.org/1999/xlink" xlink:type="simple">
          <person-group><name name-style="western"><surname>Brady</surname><given-names>SG</given-names></name><name name-style="western"><surname>Ward</surname><given-names>PS</given-names></name></person-group> (<year>2005</year>) <article-title>Morphological phylogeny of army ants and other dorylomorphs (<tp:taxon-name><tp:taxon-name-part taxon-name-part-type="order">Hymenoptera</tp:taxon-name-part></tp:taxon-name>: <tp:taxon-name><tp:taxon-name-part taxon-name-part-type="family">Formicidae</tp:taxon-name-part></tp:taxon-name>).</article-title> <source>Systematic Entomology</source> <volume>30</volume>: <fpage>593</fpage>–<lpage>618</lpage>. doi: <ext-link xlink:type="simple" ext-link-type="doi" xlink:href="10.1111/j.1365-3113.2005.00290.x">10.1111/j.1365-3113.2005.00290.x</ext-link></mixed-citation></ref><ref id="B66"><mixed-citation xmlns:xlink="http://www.w3.org/1999/xlink" xlink:type="simple">
          <person-group><name name-style="western"><surname>Brady</surname><given-names>SG</given-names></name><name name-style="western"><surname>Schultz</surname><given-names>TR</given-names></name><name name-style="western"><surname>Fisher</surname><given-names>BL</given-names></name><name name-style="western"><surname>Ward</surname><given-names>PS</given-names></name></person-group> (<year>2006</year>) <article-title>Evaluating alternative hypotheses for the early evolution and diversification of ants.</article-title> <source>Proceedings of the National Academy of Sciences of the United States of America</source> <volume>103</volume>: <fpage>18172</fpage>–<lpage>18177</lpage>. doi: <ext-link xlink:type="simple" ext-link-type="doi" xlink:href="10.1073/pnas.0605858103">10.1073/pnas.0605858103</ext-link></mixed-citation></ref><ref id="B65"><mixed-citation xmlns:xlink="http://www.w3.org/1999/xlink" xlink:type="simple">
          <person-group><name name-style="western"><surname>Brady</surname><given-names>SG</given-names></name><name name-style="western"><surname>Fisher</surname><given-names>BL</given-names></name><name name-style="western"><surname>Schultz</surname><given-names>TR</given-names></name><name name-style="western"><surname>Ward</surname><given-names>PS</given-names></name></person-group> (<year>2014</year>) <article-title>The rise of army ants and their relatives: diversification of specialized predatory doryline ants.</article-title> <source>BMC Evolutionary Biology</source> <volume>14</volume>: <elocation-id>93</elocation-id>. doi: <ext-link xlink:type="simple" ext-link-type="doi" xlink:href="10.1186/1471-2148-14-93">10.1186/1471-2148-14-93</ext-link></mixed-citation></ref><ref id="B412"><mixed-citation xmlns:xlink="http://www.w3.org/1999/xlink" xlink:type="simple">
          <person-group><name name-style="western"><surname>Shuckard</surname><given-names>WE</given-names></name></person-group> (<year>1840b</year>) <article-title>Monograph of the <tp:taxon-name><tp:taxon-name-part taxon-name-part-type="family">Dorylidae</tp:taxon-name-part></tp:taxon-name>, a family of the <tp:taxon-name><tp:taxon-name-part taxon-name-part-type="order">Hymenoptera</tp:taxon-name-part></tp:taxon-name> Heterogyna. (Continued from p. 201.).</article-title> <source>Annals of Natural History</source> <volume>5</volume>: <fpage>258</fpage>–<lpage>271</lpage>. doi: <ext-link xlink:type="simple" ext-link-type="doi" xlink:href="10.1080/00222934009496821">10.1080/00222934009496821</ext-link></mixed-citation></ref><ref id="B418"><mixed-citation xmlns:xlink="http://www.w3.org/1999/xlink" xlink:type="simple">
          <person-group><name name-style="western"><surname>Smith</surname><given-names>F</given-names></name></person-group> (<year>1857</year>) <article-title>Catalogue of the hymenopterous insects collected at Sarawak, Borneo; Mount Ophir, Malacca; and at Singapore, by A. R. Wallace. [part].</article-title> <source>Journal and Proceedings of the Linnean Society of London. Zoology</source> <volume>2</volume>: <fpage>42</fpage>–<lpage>88</lpage>.</mixed-citation></ref><ref id="B160"><mixed-citation xmlns:xlink="http://www.w3.org/1999/xlink" xlink:type="simple">
          <person-group><name name-style="western"><surname>Forel</surname><given-names>A</given-names></name></person-group> (<year>1890</year>) <article-title><italic><tp:taxon-name><tp:taxon-name-part taxon-name-part-type="genus">Aenictus</tp:taxon-name-part></tp:taxon-name></italic>-<italic><tp:taxon-name><tp:taxon-name-part taxon-name-part-type="genus">Typhlatta</tp:taxon-name-part></tp:taxon-name></italic> découverte de M. Wroughton. Nouveaux genres de Formicides.</article-title> <source>Annales de la Société Entomologique de Belgique</source> <volume>34</volume>: <fpage>cii</fpage>–<lpage>cxiv</lpage>.</mixed-citation></ref><ref id="B223"><mixed-citation xmlns:xlink="http://www.w3.org/1999/xlink" xlink:type="simple">
          <person-group><name name-style="western"><surname>Gotwald</surname><given-names>WH</given-names><suffix>Jr</suffix></name><name name-style="western"><surname>Leroux</surname><given-names>JM</given-names></name></person-group> (<year>1980</year>) <article-title>Taxonomy of the African army ant, <italic><tp:taxon-name><tp:taxon-name-part taxon-name-part-type="genus">Aenictus</tp:taxon-name-part> <tp:taxon-name-part taxon-name-part-type="species">decolor</tp:taxon-name-part></tp:taxon-name></italic> (Mayr), with a description of the queen (<tp:taxon-name><tp:taxon-name-part taxon-name-part-type="order">Hymenoptera</tp:taxon-name-part></tp:taxon-name>: <tp:taxon-name><tp:taxon-name-part taxon-name-part-type="family">Formicidae</tp:taxon-name-part></tp:taxon-name>).</article-title> <source>Proceedings of the Entomological Society of Washington</source> <volume>82</volume>: <fpage>599</fpage>–<lpage>608</lpage>.</mixed-citation></ref><ref id="B44"><mixed-citation xmlns:xlink="http://www.w3.org/1999/xlink" xlink:type="simple">
          <person-group><name name-style="western"><surname>Bolton</surname><given-names>B</given-names></name></person-group> (<year>2003</year>) <article-title>Synopsis and classification of <tp:taxon-name><tp:taxon-name-part taxon-name-part-type="family">Formicidae</tp:taxon-name-part></tp:taxon-name>.</article-title> <source>Memoirs of the American Entomological Institute</source> <volume>71</volume>: <fpage>1</fpage>–<lpage>370</lpage>.</mixed-citation></ref><ref id="B537"><mixed-citation xmlns:xlink="http://www.w3.org/1999/xlink" xlink:type="simple">
          <person-group><name name-style="western"><surname>Wilson</surname><given-names>EO</given-names></name></person-group> (<year>1964</year>) <article-title>The true army ants of the Indo-Australian area (<tp:taxon-name><tp:taxon-name-part taxon-name-part-type="order">Hymenoptera</tp:taxon-name-part></tp:taxon-name>: <tp:taxon-name><tp:taxon-name-part taxon-name-part-type="family">Formicidae</tp:taxon-name-part></tp:taxon-name>: <tp:taxon-name><tp:taxon-name-part taxon-name-part-type="subfamily">Dorylinae</tp:taxon-name-part></tp:taxon-name>).</article-title> <source>Pacific Insects</source> <volume>6</volume>: <fpage>427</fpage>–<lpage>483</lpage>.</mixed-citation></ref><ref id="B218"><mixed-citation xmlns:xlink="http://www.w3.org/1999/xlink" xlink:type="simple">
          <person-group><name name-style="western"><surname>Gotwald</surname><given-names>WH</given-names><suffix>Jr</suffix></name><name name-style="western"><surname>Barr</surname><given-names>D</given-names></name></person-group> (<year>1988</year>) [‘<year>1987</year>’] <article-title>Quantitative studies on workers of the Old World army ant genus <italic><tp:taxon-name><tp:taxon-name-part taxon-name-part-type="genus">Aenictus</tp:taxon-name-part></tp:taxon-name></italic> (<tp:taxon-name><tp:taxon-name-part taxon-name-part-type="order">Hymenoptera</tp:taxon-name-part></tp:taxon-name>: <tp:taxon-name><tp:taxon-name-part taxon-name-part-type="family">Formicidae</tp:taxon-name-part></tp:taxon-name>).</article-title> <source>Insectes Sociaux</source> <volume>34</volume>: <fpage>261</fpage>–<lpage>273</lpage>. doi: <ext-link xlink:type="simple" ext-link-type="doi" xlink:href="10.1007/BF02224358">10.1007/BF02224358</ext-link></mixed-citation></ref><ref id="B34"><mixed-citation xmlns:xlink="http://www.w3.org/1999/xlink" xlink:type="simple">
          <person-group><name name-style="western"><surname>Bharti</surname><given-names>H</given-names></name><name name-style="western"><surname>Wachkoo</surname><given-names>AA</given-names></name><name name-style="western"><surname>Kumar</surname><given-names>R</given-names></name></person-group> (<year>2012</year>) <article-title>Two remarkable new species of <italic><tp:taxon-name><tp:taxon-name-part taxon-name-part-type="genus">Aenictus</tp:taxon-name-part></tp:taxon-name></italic> (<tp:taxon-name><tp:taxon-name-part taxon-name-part-type="order">Hymenoptera</tp:taxon-name-part></tp:taxon-name>: <tp:taxon-name><tp:taxon-name-part taxon-name-part-type="family">Formicidae</tp:taxon-name-part></tp:taxon-name>) from India.</article-title> <source>Journal of Asia-Pacific Entomology</source> <volume>15</volume>: <fpage>291</fpage>–<lpage>294</lpage>. doi: <ext-link xlink:type="simple" ext-link-type="doi" xlink:href="10.1016/j.aspen.2012.02.002">10.1016/j.aspen.2012.02.002</ext-link></mixed-citation></ref><ref id="B241"><mixed-citation xmlns:xlink="http://www.w3.org/1999/xlink" xlink:type="simple">
          <person-group><name name-style="western"><surname>Jaitrong</surname><given-names>W</given-names></name><name name-style="western"><surname>Eguchi</surname><given-names>K</given-names></name></person-group> (<year>2010</year>) <article-title>A new army ant of the genus <italic><tp:taxon-name><tp:taxon-name-part taxon-name-part-type="genus">Aenictus</tp:taxon-name-part></tp:taxon-name></italic> from Thailand (<tp:taxon-name><tp:taxon-name-part taxon-name-part-type="order">Hymenoptera</tp:taxon-name-part></tp:taxon-name>: <tp:taxon-name><tp:taxon-name-part taxon-name-part-type="family">Formicidae</tp:taxon-name-part></tp:taxon-name>).</article-title> <source>The Thailand Natural History Museum Journal</source> <volume>4</volume>(<issue>1</issue>): <fpage>13</fpage>–<lpage>17</lpage>.</mixed-citation></ref><ref id="B242"><mixed-citation xmlns:xlink="http://www.w3.org/1999/xlink" xlink:type="simple">
          <person-group><name name-style="western"><surname>Jaitrong</surname><given-names>W</given-names></name><name name-style="western"><surname>Hashimoto</surname><given-names>Y</given-names></name></person-group> (<year>2012</year>) <article-title>Revision of the <italic><tp:taxon-name><tp:taxon-name-part taxon-name-part-type="genus">Aenictus</tp:taxon-name-part> <tp:taxon-name-part taxon-name-part-type="species">minutulus</tp:taxon-name-part></tp:taxon-name></italic> species group (<tp:taxon-name><tp:taxon-name-part taxon-name-part-type="order">Hymenoptera</tp:taxon-name-part></tp:taxon-name>: <tp:taxon-name><tp:taxon-name-part taxon-name-part-type="family">Formicidae</tp:taxon-name-part></tp:taxon-name>: <tp:taxon-name><tp:taxon-name-part taxon-name-part-type="subfamily">Aenictinae</tp:taxon-name-part></tp:taxon-name>) from Southeast Asia.</article-title> <source>Zootaxa</source> <volume>3426</volume>: <fpage>29</fpage>–<lpage>44</lpage>.</mixed-citation></ref><ref id="B243"><mixed-citation xmlns:xlink="http://www.w3.org/1999/xlink" xlink:type="simple">
          <person-group><name name-style="western"><surname>Jaitrong</surname><given-names>W</given-names></name><name name-style="western"><surname>Nur-Zati</surname><given-names>AM</given-names></name></person-group> (<year>2010</year>) <article-title>A new species of the ant genus <italic><tp:taxon-name><tp:taxon-name-part taxon-name-part-type="genus">Aenictus</tp:taxon-name-part></tp:taxon-name></italic> (<tp:taxon-name><tp:taxon-name-part taxon-name-part-type="order">Hymenoptera</tp:taxon-name-part></tp:taxon-name>: <tp:taxon-name><tp:taxon-name-part taxon-name-part-type="family">Formicidae</tp:taxon-name-part></tp:taxon-name>: <tp:taxon-name><tp:taxon-name-part taxon-name-part-type="subfamily">Aenictinae</tp:taxon-name-part></tp:taxon-name>) from the Malay Peninsula.</article-title> <source>Sociobiology</source> <volume>56</volume>: <fpage>449</fpage>–<lpage>454</lpage>. doi: <ext-link xlink:type="simple" ext-link-type="doi" xlink:href="10.1111/j.1479-8298.2010.00385.x">10.1111/j.1479-8298.2010.00385.x</ext-link></mixed-citation></ref><ref id="B244"><mixed-citation xmlns:xlink="http://www.w3.org/1999/xlink" xlink:type="simple">
          <person-group><name name-style="western"><surname>Jaitrong</surname><given-names>W</given-names></name><name name-style="western"><surname>Wiwatwitaya</surname><given-names>D</given-names></name></person-group> (<year>2013</year>) <article-title>Two new new species of the <italic><tp:taxon-name><tp:taxon-name-part taxon-name-part-type="genus">Aenictus</tp:taxon-name-part> <tp:taxon-name-part taxon-name-part-type="species">pachycerus</tp:taxon-name-part></tp:taxon-name></italic> species group (<tp:taxon-name><tp:taxon-name-part taxon-name-part-type="order">Hymenoptera</tp:taxon-name-part></tp:taxon-name>: <tp:taxon-name><tp:taxon-name-part taxon-name-part-type="family">Formicidae</tp:taxon-name-part></tp:taxon-name>: <tp:taxon-name><tp:taxon-name-part taxon-name-part-type="subfamily">Aenictinae</tp:taxon-name-part></tp:taxon-name>) from Southeast Asia.</article-title> <source>Raffles Bulletin of Zoology</source> <volume>61</volume>: <fpage>97</fpage>–<lpage>102</lpage>.</mixed-citation></ref><ref id="B245"><mixed-citation xmlns:xlink="http://www.w3.org/1999/xlink" xlink:type="simple">
          <person-group><name name-style="western"><surname>Jaitrong</surname><given-names>W</given-names></name><name name-style="western"><surname>Yamane</surname><given-names>S</given-names></name></person-group> (<year>2010</year>) <article-title>The army ant <italic><tp:taxon-name><tp:taxon-name-part taxon-name-part-type="genus">Aenictus</tp:taxon-name-part> <tp:taxon-name-part taxon-name-part-type="species">silvestrii</tp:taxon-name-part></tp:taxon-name></italic> and its related species in Southeast Asia, with a description of a new species (<tp:taxon-name><tp:taxon-name-part taxon-name-part-type="order">Hymenoptera</tp:taxon-name-part></tp:taxon-name>: <tp:taxon-name><tp:taxon-name-part taxon-name-part-type="family">Formicidae</tp:taxon-name-part></tp:taxon-name>: <tp:taxon-name><tp:taxon-name-part taxon-name-part-type="subfamily">Aenictinae</tp:taxon-name-part></tp:taxon-name>).</article-title> <source>Entomological Science</source> <volume>13</volume>: <fpage>328</fpage>–<lpage>333</lpage>.</mixed-citation></ref><ref id="B246"><mixed-citation xmlns:xlink="http://www.w3.org/1999/xlink" xlink:type="simple">
          <person-group><name name-style="western"><surname>Jaitrong</surname><given-names>W</given-names></name><name name-style="western"><surname>Yamane</surname><given-names>S</given-names></name></person-group> (<year>2011a</year>) <article-title>Synopsis of <italic><tp:taxon-name><tp:taxon-name-part taxon-name-part-type="genus">Aenictus</tp:taxon-name-part></tp:taxon-name></italic> species groups and revision of the <italic><tp:taxon-name><tp:taxon-name-part taxon-name-part-type="genus">A.</tp:taxon-name-part> <tp:taxon-name-part taxon-name-part-type="species">currax</tp:taxon-name-part></tp:taxon-name></italic> and <italic><tp:taxon-name><tp:taxon-name-part taxon-name-part-type="genus">A.</tp:taxon-name-part> <tp:taxon-name-part taxon-name-part-type="species">laeviceps</tp:taxon-name-part></tp:taxon-name></italic> groups in the eastern Oriental, Indo-Australian, and Australasian regions (<tp:taxon-name><tp:taxon-name-part taxon-name-part-type="order">Hymenoptera</tp:taxon-name-part></tp:taxon-name>: <tp:taxon-name><tp:taxon-name-part taxon-name-part-type="family">Formicidae</tp:taxon-name-part></tp:taxon-name>: <tp:taxon-name><tp:taxon-name-part taxon-name-part-type="subfamily">Aenictinae</tp:taxon-name-part></tp:taxon-name>).</article-title> <source>Zootaxa</source> <volume>3128</volume>: <fpage>1</fpage>–<lpage>46</lpage>.</mixed-citation></ref><ref id="B249"><mixed-citation xmlns:xlink="http://www.w3.org/1999/xlink" xlink:type="simple">
          <person-group><name name-style="western"><surname>Jaitrong</surname><given-names>W</given-names></name><name name-style="western"><surname>Yamane</surname><given-names>S</given-names></name></person-group> (<year>2012b</year>) <article-title>Review of the Southeast Asian species of the <italic><tp:taxon-name><tp:taxon-name-part taxon-name-part-type="genus">Aenictus</tp:taxon-name-part> <tp:taxon-name-part taxon-name-part-type="species">javanus</tp:taxon-name-part></tp:taxon-name></italic> and <italic><tp:taxon-name><tp:taxon-name-part taxon-name-part-type="genus">Aenictus</tp:taxon-name-part> <tp:taxon-name-part taxon-name-part-type="species">philippinensis</tp:taxon-name-part></tp:taxon-name></italic> species groups (<tp:taxon-name><tp:taxon-name-part taxon-name-part-type="order">Hymenoptera</tp:taxon-name-part></tp:taxon-name>, <tp:taxon-name><tp:taxon-name-part taxon-name-part-type="family">Formicidae</tp:taxon-name-part></tp:taxon-name>, <tp:taxon-name><tp:taxon-name-part taxon-name-part-type="subfamily">Aenictinae</tp:taxon-name-part></tp:taxon-name>).</article-title> <source>ZooKeys</source> <volume>193</volume>: <fpage>49</fpage>–<lpage>78</lpage>. doi: <ext-link xlink:type="simple" ext-link-type="doi" xlink:href="10.3897/zookeys.193.2768">10.3897/zookeys.193.2768</ext-link></mixed-citation></ref><ref id="B250"><mixed-citation xmlns:xlink="http://www.w3.org/1999/xlink" xlink:type="simple">
          <person-group><name name-style="western"><surname>Jaitrong</surname><given-names>W</given-names></name><name name-style="western"><surname>Yamane</surname><given-names>S</given-names></name></person-group> (<year>2013</year>) <article-title>The <italic><tp:taxon-name><tp:taxon-name-part taxon-name-part-type="genus">Aenictus</tp:taxon-name-part> <tp:taxon-name-part taxon-name-part-type="species">ceylonicus</tp:taxon-name-part></tp:taxon-name></italic> species group (<tp:taxon-name><tp:taxon-name-part taxon-name-part-type="order">Hymenoptera</tp:taxon-name-part></tp:taxon-name>, <tp:taxon-name><tp:taxon-name-part taxon-name-part-type="family">Formicidae</tp:taxon-name-part></tp:taxon-name>, <tp:taxon-name><tp:taxon-name-part taxon-name-part-type="subfamily">Aenictinae</tp:taxon-name-part></tp:taxon-name>) from Southeast Asia.</article-title> <source>Journal of <tp:taxon-name><tp:taxon-name-part taxon-name-part-type="order">Hymenoptera</tp:taxon-name-part></tp:taxon-name> Research</source> <volume>31</volume>: <fpage>165</fpage>–<lpage>233</lpage>. doi: <ext-link xlink:type="simple" ext-link-type="doi" xlink:href="10.3897/jhr.31.4274">10.3897/jhr.31.4274</ext-link></mixed-citation></ref><ref id="B253"><mixed-citation xmlns:xlink="http://www.w3.org/1999/xlink" xlink:type="simple">
          <person-group><name name-style="western"><surname>Jaitrong</surname><given-names>W</given-names></name><name name-style="western"><surname>Yamane</surname><given-names>S</given-names></name><name name-style="western"><surname>Wiwatwitaya</surname><given-names>D</given-names></name></person-group> (<year>2010</year>) <article-title>The army ant <italic><tp:taxon-name><tp:taxon-name-part taxon-name-part-type="genus">Aenictus</tp:taxon-name-part> <tp:taxon-name-part taxon-name-part-type="species">wroughtonii</tp:taxon-name-part></tp:taxon-name></italic> (<tp:taxon-name><tp:taxon-name-part taxon-name-part-type="order">Hymenoptera</tp:taxon-name-part></tp:taxon-name>, <tp:taxon-name><tp:taxon-name-part taxon-name-part-type="family">Formicidae</tp:taxon-name-part></tp:taxon-name>, <tp:taxon-name><tp:taxon-name-part taxon-name-part-type="subfamily">Aenictinae</tp:taxon-name-part></tp:taxon-name>) and related species in the Oriental region, with descriptions of two new species.</article-title> <source>Japanese Journal of Systematic Entomology</source> <volume>16</volume>: <fpage>33</fpage>–<lpage>46</lpage>.</mixed-citation></ref><ref id="B251"><mixed-citation xmlns:xlink="http://www.w3.org/1999/xlink" xlink:type="simple">
          <person-group><name name-style="western"><surname>Jaitrong</surname><given-names>W</given-names></name><name name-style="western"><surname>Yamane</surname><given-names>S</given-names></name><name name-style="western"><surname>Chanthalangsy</surname><given-names>N</given-names></name></person-group> (<year>2011</year>) <article-title>The ant genus <italic><tp:taxon-name><tp:taxon-name-part taxon-name-part-type="genus">Aenictus</tp:taxon-name-part></tp:taxon-name></italic> from Laos, with description of a new species (<tp:taxon-name><tp:taxon-name-part taxon-name-part-type="order">Hymenoptera</tp:taxon-name-part></tp:taxon-name>: <tp:taxon-name><tp:taxon-name-part taxon-name-part-type="family">Formicidae</tp:taxon-name-part></tp:taxon-name>: <tp:taxon-name><tp:taxon-name-part taxon-name-part-type="subfamily">Aenictinae</tp:taxon-name-part></tp:taxon-name>).</article-title> <source>Journal of Asia-Pacific Entomology</source> <volume>14</volume>: <fpage>317</fpage>–<lpage>322</lpage>. doi: <ext-link xlink:type="simple" ext-link-type="doi" xlink:href="10.1016/j.aspen.2010.12.012">10.1016/j.aspen.2010.12.012</ext-link></mixed-citation></ref><ref id="B252"><mixed-citation xmlns:xlink="http://www.w3.org/1999/xlink" xlink:type="simple">
          <person-group><name name-style="western"><surname>Jaitrong</surname><given-names>W</given-names></name><name name-style="western"><surname>Yamane</surname><given-names>S</given-names></name><name name-style="western"><surname>Tasen</surname><given-names>W</given-names></name></person-group> (<year>2012</year>) <article-title>A sibling species of <italic><tp:taxon-name><tp:taxon-name-part taxon-name-part-type="genus">Aenictus</tp:taxon-name-part> <tp:taxon-name-part taxon-name-part-type="species">dentatus</tp:taxon-name-part></tp:taxon-name></italic> Forel, 1911 (<tp:taxon-name><tp:taxon-name-part taxon-name-part-type="order">Hymenoptera</tp:taxon-name-part></tp:taxon-name>: <tp:taxon-name><tp:taxon-name-part taxon-name-part-type="family">Formicidae</tp:taxon-name-part></tp:taxon-name>) from continental Southeast Asia.</article-title> <source>Myrmecological News</source> <volume>16</volume>: <fpage>133</fpage>–<lpage>138</lpage>.</mixed-citation></ref><ref id="B282"><mixed-citation xmlns:xlink="http://www.w3.org/1999/xlink" xlink:type="simple">
          <person-group><name name-style="western"><surname>Li</surname><given-names>S-P</given-names></name><name name-style="western"><surname>Wang</surname><given-names>Y-L</given-names></name></person-group> (<year>2005</year>) <article-title>A new species of the ant genus <italic><tp:taxon-name><tp:taxon-name-part taxon-name-part-type="genus">Aenictus</tp:taxon-name-part></tp:taxon-name></italic> Shuckard (<tp:taxon-name><tp:taxon-name-part taxon-name-part-type="order">Hymenoptera</tp:taxon-name-part></tp:taxon-name>: <tp:taxon-name><tp:taxon-name-part taxon-name-part-type="family">Formicidae</tp:taxon-name-part></tp:taxon-name>) from Henan, China.</article-title> <source>Entomotaxonomia</source> <volume>27</volume>: <fpage>157</fpage>–<lpage>160</lpage>.</mixed-citation></ref><ref id="B283"><mixed-citation xmlns:xlink="http://www.w3.org/1999/xlink" xlink:type="simple">
          <person-group><name name-style="western"><surname>Liu</surname><given-names>C</given-names></name><name name-style="western"><surname>Hita Garcia</surname><given-names>F</given-names></name><name name-style="western"><surname>Peng</surname><given-names>Y-Q</given-names></name><name name-style="western"><surname>Economo</surname><given-names>EP</given-names></name></person-group> (<year>2015</year>) <article-title><italic><tp:taxon-name><tp:taxon-name-part taxon-name-part-type="genus">Aenictus</tp:taxon-name-part> <tp:taxon-name-part taxon-name-part-type="species">yangi</tp:taxon-name-part></tp:taxon-name></italic> sp. n. – a new species of the <italic><tp:taxon-name><tp:taxon-name-part taxon-name-part-type="genus">A.</tp:taxon-name-part> <tp:taxon-name-part taxon-name-part-type="species">ceylonicus</tp:taxon-name-part></tp:taxon-name></italic> species group (<tp:taxon-name><tp:taxon-name-part taxon-name-part-type="order">Hymenoptera</tp:taxon-name-part></tp:taxon-name>, <tp:taxon-name><tp:taxon-name-part taxon-name-part-type="family">Formicidae</tp:taxon-name-part></tp:taxon-name>, <tp:taxon-name><tp:taxon-name-part taxon-name-part-type="subfamily">Dorylinae</tp:taxon-name-part></tp:taxon-name>) from Yunnan, China.</article-title> <source>Journal of <tp:taxon-name><tp:taxon-name-part taxon-name-part-type="order">Hymenoptera</tp:taxon-name-part></tp:taxon-name> Research</source> <volume>42</volume>: <fpage>33</fpage>–<lpage>45</lpage>. doi: <ext-link xlink:type="simple" ext-link-type="doi" xlink:href="10.3897/JHR.42.8859">10.3897/JHR.42.8859</ext-link></mixed-citation></ref><ref id="B299"><mixed-citation xmlns:xlink="http://www.w3.org/1999/xlink" xlink:type="simple">
          <person-group><name name-style="western"><surname>Mathew</surname><given-names>R</given-names></name><name name-style="western"><surname>Tiwari</surname><given-names>RN</given-names></name></person-group> (<year>2000</year>) <article-title><tp:taxon-name><tp:taxon-name-part taxon-name-part-type="class">Insecta</tp:taxon-name-part></tp:taxon-name>: <tp:taxon-name><tp:taxon-name-part taxon-name-part-type="order">Hymenoptera</tp:taxon-name-part></tp:taxon-name>: <tp:taxon-name><tp:taxon-name-part taxon-name-part-type="family">Formicidae</tp:taxon-name-part></tp:taxon-name>.</article-title> In: <institution xlink:type="simple">Director; Zoological Survey of India</institution> (<role>Ed.</role>) <source>Fauna of of Meghalaya</source>. <issue>Part 7</issue>. [<series>State Fauna Series 4</series>.] <tp:taxon-name><tp:taxon-name-part taxon-name-part-type="class">Insecta</tp:taxon-name-part></tp:taxon-name> 2000. <publisher-name>Zoological Survey of India</publisher-name>, <publisher-loc>Calcutta</publisher-loc>, <fpage>251</fpage>–<lpage>409</lpage>.</mixed-citation></ref><ref id="B430"><mixed-citation xmlns:xlink="http://www.w3.org/1999/xlink" xlink:type="simple">
          <person-group><name name-style="western"><surname>Staab</surname><given-names>M</given-names></name></person-group> (<year>2014a</year>) <article-title>A new species of the <italic><tp:taxon-name><tp:taxon-name-part taxon-name-part-type="genus">Aenictus</tp:taxon-name-part> <tp:taxon-name-part taxon-name-part-type="species">wroughtonii</tp:taxon-name-part></tp:taxon-name></italic> group (<tp:taxon-name><tp:taxon-name-part taxon-name-part-type="order">Hymenoptera</tp:taxon-name-part></tp:taxon-name>, <tp:taxon-name><tp:taxon-name-part taxon-name-part-type="family">Formicidae</tp:taxon-name-part></tp:taxon-name>) from South-East Asia.</article-title> <source>ZooKeys</source> <volume>391</volume>: <fpage>65</fpage>–<lpage>73</lpage>. doi: <ext-link xlink:type="simple" ext-link-type="doi" xlink:href="10.3897/zookeys.391.7213">10.3897/zookeys.391.7213</ext-link></mixed-citation></ref><ref id="B432"><mixed-citation xmlns:xlink="http://www.w3.org/1999/xlink" xlink:type="simple">
          <person-group><name name-style="western"><surname>Staab</surname><given-names>M</given-names></name></person-group> (<year>2015</year>) <article-title><italic><tp:taxon-name><tp:taxon-name-part taxon-name-part-type="genus">Aenictus</tp:taxon-name-part> <tp:taxon-name-part taxon-name-part-type="species">hoelldobleri</tp:taxon-name-part></tp:taxon-name></italic> sp. n., a new species of the <italic><tp:taxon-name><tp:taxon-name-part taxon-name-part-type="genus">Aenictus</tp:taxon-name-part> <tp:taxon-name-part taxon-name-part-type="species">ceylonicus</tp:taxon-name-part></tp:taxon-name></italic> group (<tp:taxon-name><tp:taxon-name-part taxon-name-part-type="order">Hymenoptera</tp:taxon-name-part></tp:taxon-name>, <tp:taxon-name><tp:taxon-name-part taxon-name-part-type="family">Formicidae</tp:taxon-name-part></tp:taxon-name>) from China, with a key to the Chinese members of the group.</article-title> <source>ZooKeys</source> <volume>516</volume>: <fpage>137</fpage>–<lpage>155</lpage>.</mixed-citation></ref><ref id="B447"><mixed-citation xmlns:xlink="http://www.w3.org/1999/xlink" xlink:type="simple">
          <person-group><name name-style="western"><surname>Terayama</surname><given-names>M</given-names></name><name name-style="western"><surname>Yamane</surname><given-names>S</given-names></name></person-group> (<year>1989</year>) <article-title>The army ant genus <italic><tp:taxon-name><tp:taxon-name-part taxon-name-part-type="genus">Aenictus</tp:taxon-name-part></tp:taxon-name></italic> (<tp:taxon-name><tp:taxon-name-part taxon-name-part-type="order">Hymenoptera</tp:taxon-name-part></tp:taxon-name>, <tp:taxon-name><tp:taxon-name-part taxon-name-part-type="family">Formicidae</tp:taxon-name-part></tp:taxon-name>) from Sumatra, with descriptions of three new species.</article-title> <source>Japanese Journal of Entomology</source> <volume>57</volume>: <fpage>597</fpage>–<lpage>603</lpage>.</mixed-citation></ref><ref id="B446"><mixed-citation xmlns:xlink="http://www.w3.org/1999/xlink" xlink:type="simple">
          <person-group><name name-style="western"><surname>Terayama</surname><given-names>M</given-names></name><name name-style="western"><surname>Kubota</surname><given-names>S</given-names></name></person-group> (<year>1993</year>) <article-title>The army ant genus <italic><tp:taxon-name><tp:taxon-name-part taxon-name-part-type="genus">Aenictus</tp:taxon-name-part></tp:taxon-name></italic> (<tp:taxon-name><tp:taxon-name-part taxon-name-part-type="order">Hymenoptera</tp:taxon-name-part></tp:taxon-name>: <tp:taxon-name><tp:taxon-name-part taxon-name-part-type="family">Formicidae</tp:taxon-name-part></tp:taxon-name>) from Thailand and Viet Nam, with descriptions of three new species.</article-title> <source>Bulletin of the Biogeographical Society of Japan</source> <volume>48</volume>: <fpage>68</fpage>–<lpage>72</lpage>.</mixed-citation></ref><ref id="B462"><mixed-citation xmlns:xlink="http://www.w3.org/1999/xlink" xlink:type="simple">
          <person-group><name name-style="western"><surname>Wang</surname><given-names>W</given-names></name></person-group> (<year>2006</year>) <article-title>A new species of the genus <italic><tp:taxon-name><tp:taxon-name-part taxon-name-part-type="genus">Aenictus</tp:taxon-name-part></tp:taxon-name></italic> Shuckard from China (<tp:taxon-name><tp:taxon-name-part taxon-name-part-type="order">Hymenoptera</tp:taxon-name-part></tp:taxon-name>, <tp:taxon-name><tp:taxon-name-part taxon-name-part-type="family">Formicidae</tp:taxon-name-part></tp:taxon-name>).</article-title> <source>Acta Zootaxonomica Sinica</source> <volume>31</volume>: <fpage>637</fpage>–<lpage>639</lpage>. <comment>[In Chinese]</comment></mixed-citation></ref><ref id="B540"><mixed-citation xmlns:xlink="http://www.w3.org/1999/xlink" xlink:type="simple">
          <person-group><name name-style="western"><surname>Wong</surname><given-names>MKL</given-names></name><name name-style="western"><surname>Guénard</surname><given-names>B</given-names></name></person-group> (<year>2016</year>) <article-title><italic><tp:taxon-name><tp:taxon-name-part taxon-name-part-type="genus">Aenictus</tp:taxon-name-part> <tp:taxon-name-part taxon-name-part-type="species">seletarius</tp:taxon-name-part></tp:taxon-name></italic>, a new species of hypogaeic army ant from Singapore, with an updated key to the <italic><tp:taxon-name><tp:taxon-name-part taxon-name-part-type="genus">Aenictus</tp:taxon-name-part> <tp:taxon-name-part taxon-name-part-type="species">minutulus</tp:taxon-name-part></tp:taxon-name></italic> species group (<tp:taxon-name><tp:taxon-name-part taxon-name-part-type="order">Hymenoptera</tp:taxon-name-part></tp:taxon-name>: <tp:taxon-name><tp:taxon-name-part taxon-name-part-type="family">Formicidae</tp:taxon-name-part></tp:taxon-name>: <tp:taxon-name><tp:taxon-name-part taxon-name-part-type="subfamily">Dorylinae</tp:taxon-name-part></tp:taxon-name>) from Southeast Asia.</article-title> <source>Annales Zoologici (Warsaw)</source> <volume>66</volume>(<issue>1</issue>): <fpage>35</fpage>–<lpage>42</lpage>. doi: <ext-link xlink:type="simple" ext-link-type="doi" xlink:href="10.3161/00034541ANZ2016.66.1.002">10.3161/00034541ANZ2016.66.1.002</ext-link></mixed-citation></ref><ref id="B539"><mixed-citation xmlns:xlink="http://www.w3.org/1999/xlink" xlink:type="simple">
          <person-group><name name-style="western"><surname>Wiwatwitaya</surname><given-names>D</given-names></name><name name-style="western"><surname>Jaitrong</surname><given-names>W</given-names></name></person-group> (<year>2011</year>) <article-title>The army ant <italic><tp:taxon-name><tp:taxon-name-part taxon-name-part-type="genus">Aenictus</tp:taxon-name-part> <tp:taxon-name-part taxon-name-part-type="species">hottai</tp:taxon-name-part></tp:taxon-name></italic> (<tp:taxon-name><tp:taxon-name-part taxon-name-part-type="order">Hymenoptera</tp:taxon-name-part></tp:taxon-name>: <tp:taxon-name><tp:taxon-name-part taxon-name-part-type="family">Formicidae</tp:taxon-name-part></tp:taxon-name>: <tp:taxon-name><tp:taxon-name-part taxon-name-part-type="subfamily">Aenictinae</tp:taxon-name-part></tp:taxon-name>) and related species in Southeast Asia, with a description of a new species.</article-title> <source>Sociobiology</source> <volume>58</volume>: <fpage>557</fpage>–<lpage>565</lpage>.</mixed-citation></ref><ref id="B542"><mixed-citation xmlns:xlink="http://www.w3.org/1999/xlink" xlink:type="simple">
          <person-group><name name-style="western"><surname>Yamane</surname><given-names>S</given-names></name><name name-style="western"><surname>Hashimoto</surname><given-names>Y</given-names></name></person-group> (<year>1999</year>) <article-title>A remarkable new species of the army ant genus <italic><tp:taxon-name><tp:taxon-name-part taxon-name-part-type="genus">Aenictus</tp:taxon-name-part></tp:taxon-name></italic> (<tp:taxon-name><tp:taxon-name-part taxon-name-part-type="order">Hymenoptera</tp:taxon-name-part></tp:taxon-name>, <tp:taxon-name><tp:taxon-name-part taxon-name-part-type="family">Formicidae</tp:taxon-name-part></tp:taxon-name>) with a polymorphic worker caste.</article-title> <source>Tropics</source> <volume>8</volume>: <fpage>427</fpage>–<lpage>432</lpage>. doi: <ext-link xlink:type="simple" ext-link-type="doi" xlink:href="10.3759/tropics.8.427">10.3759/tropics.8.427</ext-link></mixed-citation></ref><ref id="B545"><mixed-citation xmlns:xlink="http://www.w3.org/1999/xlink" xlink:type="simple">
          <person-group><name name-style="western"><surname>Zettel</surname><given-names>H</given-names></name><name name-style="western"><surname>Sorger</surname><given-names>DM</given-names></name></person-group> (<year>2010</year>) <article-title>Three new species of the army ant genus <italic><tp:taxon-name><tp:taxon-name-part taxon-name-part-type="genus">Aenictus</tp:taxon-name-part></tp:taxon-name></italic> Shuckard, 1840 (<tp:taxon-name><tp:taxon-name-part taxon-name-part-type="order">Hymenoptera</tp:taxon-name-part></tp:taxon-name>: <tp:taxon-name><tp:taxon-name-part taxon-name-part-type="family">Formicidae</tp:taxon-name-part></tp:taxon-name>: <tp:taxon-name><tp:taxon-name-part taxon-name-part-type="subfamily">Aenictinae</tp:taxon-name-part></tp:taxon-name>) from Borneo and the Philippines.</article-title> <source>Zeitschrift der Arbeitsgemeinschaft Österreichischer Entomologen</source> <volume>62</volume>: <fpage>115</fpage>–<lpage>125</lpage>.</mixed-citation></ref><ref id="B547"><mixed-citation xmlns:xlink="http://www.w3.org/1999/xlink" xlink:type="simple">
          <person-group><name name-style="western"><surname>Zhou</surname><given-names>S</given-names></name></person-group> (<year>2001</year>) <source>Ants of Guangxi.</source> <publisher-name>Guangxi Normal University Press</publisher-name>, <publisher-loc>Guilin, China</publisher-loc>, <size units="page">255 pp</size>. <comment>[In Chinese]</comment></mixed-citation></ref><ref id="B548"><mixed-citation xmlns:xlink="http://www.w3.org/1999/xlink" xlink:type="simple">
          <person-group><name name-style="western"><surname>Zhou</surname><given-names>S</given-names></name><name name-style="western"><surname>Chen</surname><given-names>Z</given-names></name></person-group> (<year>1999</year>) <article-title>The ant genus <italic><tp:taxon-name><tp:taxon-name-part taxon-name-part-type="genus">Aenictus</tp:taxon-name-part></tp:taxon-name></italic> Shuckard from Guangxi (<tp:taxon-name><tp:taxon-name-part taxon-name-part-type="order">Hymenoptera</tp:taxon-name-part></tp:taxon-name>: <tp:taxon-name><tp:taxon-name-part taxon-name-part-type="family">Formicidae</tp:taxon-name-part></tp:taxon-name>).</article-title> <source>Guangxi Sciences</source> <volume>6</volume>(<issue>1</issue>): <fpage>63</fpage>–<lpage>64</lpage>. <comment>[In Chinese]</comment></mixed-citation></ref><ref id="B410"><mixed-citation xmlns:xlink="http://www.w3.org/1999/xlink" xlink:type="simple">
          <person-group><name name-style="western"><surname>Shattuck</surname><given-names>SO</given-names></name></person-group> (<year>2008</year>) <article-title>Review of the ant genus <italic><tp:taxon-name><tp:taxon-name-part taxon-name-part-type="genus">Aenictus</tp:taxon-name-part></tp:taxon-name></italic> (<tp:taxon-name><tp:taxon-name-part taxon-name-part-type="order">Hymenoptera</tp:taxon-name-part></tp:taxon-name>: <tp:taxon-name><tp:taxon-name-part taxon-name-part-type="family">Formicidae</tp:taxon-name-part></tp:taxon-name>) in Australia with notes on <italic><tp:taxon-name><tp:taxon-name-part taxon-name-part-type="genus">A.</tp:taxon-name-part> <tp:taxon-name-part taxon-name-part-type="species">ceylonicus</tp:taxon-name-part></tp:taxon-name></italic> (Mayr).</article-title> <source>Zootaxa</source> <volume>1926</volume>: <fpage>1</fpage>–<lpage>19</lpage>.</mixed-citation></ref><ref id="B77"><mixed-citation xmlns:xlink="http://www.w3.org/1999/xlink" xlink:type="simple">
          <person-group><name name-style="western"><surname>Campione</surname><given-names>BM</given-names></name><name name-style="western"><surname>Novak</surname><given-names>JA</given-names></name><name name-style="western"><surname>Gotwald</surname><given-names>WH</given-names><suffix>Jr</suffix></name></person-group> (<year>1983</year>) <article-title>Taxonomy and morphology of the West African army ant, <italic><tp:taxon-name><tp:taxon-name-part taxon-name-part-type="genus">Aenictus</tp:taxon-name-part> <tp:taxon-name-part taxon-name-part-type="species">asantei</tp:taxon-name-part></tp:taxon-name></italic> n. sp. (<tp:taxon-name><tp:taxon-name-part taxon-name-part-type="order">Hymenoptera</tp:taxon-name-part></tp:taxon-name>: <tp:taxon-name><tp:taxon-name-part taxon-name-part-type="family">Formicidae</tp:taxon-name-part></tp:taxon-name>).</article-title> <source>Annals of the Entomological Society of America</source> <volume>76</volume>: <fpage>873</fpage>–<lpage>883</lpage>. doi: <ext-link xlink:type="simple" ext-link-type="doi" xlink:href="10.1093/aesa/76.5.873">10.1093/aesa/76.5.873</ext-link></mixed-citation></ref><ref id="B221"><mixed-citation xmlns:xlink="http://www.w3.org/1999/xlink" xlink:type="simple">
          <person-group><name name-style="western"><surname>Gotwald</surname><given-names>WH</given-names><suffix>Jr</suffix></name><name name-style="western"><surname>Cunningham-van Someren</surname><given-names>GR</given-names></name></person-group> (<year>1976</year>) <article-title>Taxonomic and behavioral notes on the African ant, <italic><tp:taxon-name><tp:taxon-name-part taxon-name-part-type="genus">Aenictus</tp:taxon-name-part> <tp:taxon-name-part taxon-name-part-type="species">eugenii</tp:taxon-name-part></tp:taxon-name></italic> Emery, with a description of the queen (<tp:taxon-name><tp:taxon-name-part taxon-name-part-type="order">Hymenoptera</tp:taxon-name-part></tp:taxon-name>: <tp:taxon-name><tp:taxon-name-part taxon-name-part-type="family">Formicidae</tp:taxon-name-part></tp:taxon-name>).</article-title> <source>Journal of the New York Entomological Society</source> <volume>84</volume>: <fpage>182</fpage>–<lpage>188</lpage>.</mixed-citation></ref><ref id="B1"><mixed-citation xmlns:xlink="http://www.w3.org/1999/xlink" xlink:type="simple">
          <person-group><name name-style="western"><surname>Aktaç</surname><given-names>N</given-names></name><name name-style="western"><surname>Radchenko</surname><given-names>AG</given-names></name><name name-style="western"><surname>Kiran</surname><given-names>K</given-names></name></person-group> (<year>2004</year>) <article-title>On the taxonomy of the West Palaearctic <tp:taxon-name><tp:taxon-name-part taxon-name-part-type="subfamily">Aenictinae</tp:taxon-name-part></tp:taxon-name> ants (<tp:taxon-name><tp:taxon-name-part taxon-name-part-type="order">Hymenoptera</tp:taxon-name-part></tp:taxon-name>: <tp:taxon-name><tp:taxon-name-part taxon-name-part-type="family">Formicidae</tp:taxon-name-part></tp:taxon-name>).</article-title> <source>Annales Zoologici (Warsaw)</source> <volume>54</volume>: <fpage>361</fpage>–<lpage>364</lpage>.</mixed-citation></ref><ref id="B342"><mixed-citation xmlns:xlink="http://www.w3.org/1999/xlink" xlink:type="simple">
          <person-group><name name-style="western"><surname>Radchenko</surname><given-names>AG</given-names></name><name name-style="western"><surname>Alipanah</surname><given-names>H</given-names></name></person-group> (<year>2004</year>) <article-title>The first record of the subfamily <tp:taxon-name><tp:taxon-name-part taxon-name-part-type="subfamily">Aenictinae</tp:taxon-name-part></tp:taxon-name> (<tp:taxon-name><tp:taxon-name-part taxon-name-part-type="order">Hymenoptera</tp:taxon-name-part></tp:taxon-name>, <tp:taxon-name><tp:taxon-name-part taxon-name-part-type="family">Formicidae</tp:taxon-name-part></tp:taxon-name>) from Iran.</article-title> <source>Vestnik Zoologii</source> <volume>38</volume>(<issue>4</issue>): <fpage>75</fpage>–<lpage>78</lpage>.</mixed-citation></ref><ref id="B409"><mixed-citation xmlns:xlink="http://www.w3.org/1999/xlink" xlink:type="simple">
          <person-group><name name-style="western"><surname>Sharaf</surname><given-names>MR</given-names></name><name name-style="western"><surname>Aldawood</surname><given-names>SA</given-names></name><name name-style="western"><surname>El-Hawagry</surname><given-names>MS</given-names></name></person-group> (<year>2012</year>) <article-title>First record of the ant subfamily <tp:taxon-name><tp:taxon-name-part taxon-name-part-type="subfamily">Aenictinae</tp:taxon-name-part></tp:taxon-name> (<tp:taxon-name><tp:taxon-name-part taxon-name-part-type="order">Hymenoptera</tp:taxon-name-part></tp:taxon-name>, <tp:taxon-name><tp:taxon-name-part taxon-name-part-type="family">Formicidae</tp:taxon-name-part></tp:taxon-name>) from Saudi Arabia, with the description of a new species.</article-title> <source>ZooKeys</source> <volume>228</volume>: <fpage>39</fpage>–<lpage>49</lpage>. doi: <ext-link xlink:type="simple" ext-link-type="doi" xlink:href="10.3897/zookeys.228.3559">10.3897/zookeys.228.3559</ext-link></mixed-citation></ref><ref id="B431"><mixed-citation xmlns:xlink="http://www.w3.org/1999/xlink" xlink:type="simple">
          <person-group><name name-style="western"><surname>Staab</surname><given-names>M</given-names></name></person-group> (<year>2014b</year>) <article-title>The first observation of honeydew foraging in army ants since 1933: <italic><tp:taxon-name><tp:taxon-name-part taxon-name-part-type="genus">Aenictus</tp:taxon-name-part> <tp:taxon-name-part taxon-name-part-type="species">hodgsoni</tp:taxon-name-part></tp:taxon-name></italic> Forel, 1901 tending <italic><tp:taxon-name><tp:taxon-name-part taxon-name-part-type="genus">Eutrichosiphum</tp:taxon-name-part> <tp:taxon-name-part taxon-name-part-type="species">heterotrichum</tp:taxon-name-part></tp:taxon-name></italic> (Raychaudhuri, 1956) in Southeast China.</article-title> <source>Asian Myrmecology</source> <volume>6</volume>: <fpage>115</fpage>–<lpage>118</lpage>. doi: <ext-link xlink:type="simple" ext-link-type="doi" xlink:href="10.3897/zookeys.516.9927">10.3897/zookeys.516.9927</ext-link></mixed-citation></ref><ref id="B399"><mixed-citation xmlns:xlink="http://www.w3.org/1999/xlink" xlink:type="simple">
          <person-group><name name-style="western"><surname>Schneirla</surname><given-names>TC</given-names></name><name name-style="western"><surname>Reyes</surname><given-names>AY</given-names></name></person-group> (<year>1966</year>) <article-title>Raiding and related behaviour in two surface-adapted species of the old world doryline ant, <italic><tp:taxon-name><tp:taxon-name-part taxon-name-part-type="genus">Aenictus</tp:taxon-name-part></tp:taxon-name></italic>.</article-title> <source>Animal Behavior</source> <volume>14</volume>: <fpage>132</fpage>–<lpage>148</lpage>. doi: <ext-link xlink:type="simple" ext-link-type="doi" xlink:href="10.1016/S0003-3472(66)80022-2">10.1016/S0003-3472(66)80022-2</ext-link></mixed-citation></ref><ref id="B80"><mixed-citation xmlns:xlink="http://www.w3.org/1999/xlink" xlink:type="simple">
          <person-group><name name-style="western"><surname>Chapman</surname><given-names>JW</given-names></name></person-group> (<year>1965</year>) [‘<year>1964</year>’] <article-title>Studies on the ecology of the army ants of the Philippines genus <italic><tp:taxon-name><tp:taxon-name-part taxon-name-part-type="genus">Aenictus</tp:taxon-name-part></tp:taxon-name></italic> Shuckard (<tp:taxon-name><tp:taxon-name-part taxon-name-part-type="order">Hymenoptera</tp:taxon-name-part></tp:taxon-name>: <tp:taxon-name><tp:taxon-name-part taxon-name-part-type="family">Formicidae</tp:taxon-name-part></tp:taxon-name>).</article-title> <source>Philippine Journal of Science</source> <volume>93</volume>: <fpage>551</fpage>–<lpage>595</lpage>.</mixed-citation></ref><ref id="B400"><mixed-citation xmlns:xlink="http://www.w3.org/1999/xlink" xlink:type="simple">
          <person-group><name name-style="western"><surname>Schneirla</surname><given-names>TC</given-names></name><name name-style="western"><surname>Reyes</surname><given-names>AY</given-names></name></person-group> (<year>1969</year>) <article-title>Emigrations and related behaviour in two surface-adapted species of the old-world doryline ant, <italic><tp:taxon-name><tp:taxon-name-part taxon-name-part-type="genus">Aenictus</tp:taxon-name-part></tp:taxon-name></italic>.</article-title> <source>Animal Behavior</source> <volume>17</volume>: <fpage>87</fpage>–<lpage>103</lpage>. doi: <ext-link xlink:type="simple" ext-link-type="doi" xlink:href="10.1016/0003-3472(69)90116-X">10.1016/0003-3472(69)90116-X</ext-link></mixed-citation></ref><ref id="B398"><mixed-citation xmlns:xlink="http://www.w3.org/1999/xlink" xlink:type="simple">
          <person-group><name name-style="western"><surname>Schneirla</surname><given-names>TC</given-names></name></person-group> (<year>1971</year>) <article-title>Army ants. A study in social organization.</article-title> <comment>(Edited by H. R. Topoff.).</comment> <publisher-name>W. H. Freeman and Co.</publisher-name>, <publisher-loc>San Francisco</publisher-loc>, <size units="page">xx + 349 pp</size>.</mixed-citation></ref><ref id="B357"><mixed-citation xmlns:xlink="http://www.w3.org/1999/xlink" xlink:type="simple">
          <person-group><name name-style="western"><surname>Rościszewski</surname><given-names>K</given-names></name><name name-style="western"><surname>Maschwitz</surname><given-names>U</given-names></name></person-group> (<year>1994</year>) <source>Prey specialization of army ants of the genus <italic><tp:taxon-name><tp:taxon-name-part taxon-name-part-type="genus">Aenictus</tp:taxon-name-part></tp:taxon-name></italic> in Malaysia andrias</source> <volume>13</volume>: <fpage>179</fpage>–<lpage>187</lpage>.</mixed-citation></ref><ref id="B214"><mixed-citation xmlns:xlink="http://www.w3.org/1999/xlink" xlink:type="simple">
          <person-group><name name-style="western"><surname>Gotwald</surname><given-names>WH</given-names><suffix>Jr</suffix></name></person-group> (<year>1976</year>) <article-title>Behavioral observations on African army ants of the genus <italic><tp:taxon-name><tp:taxon-name-part taxon-name-part-type="genus">Aenictus</tp:taxon-name-part></tp:taxon-name></italic> (<tp:taxon-name><tp:taxon-name-part taxon-name-part-type="order">Hymenoptera</tp:taxon-name-part></tp:taxon-name>: <tp:taxon-name><tp:taxon-name-part taxon-name-part-type="family">Formicidae</tp:taxon-name-part></tp:taxon-name>).</article-title> <source>Biotropica</source> <volume>8</volume>: <fpage>59</fpage>–<lpage>65</lpage>. doi: <ext-link xlink:type="simple" ext-link-type="doi" xlink:href="10.2307/2387819">10.2307/2387819</ext-link></mixed-citation></ref><ref id="B297"><mixed-citation xmlns:xlink="http://www.w3.org/1999/xlink" xlink:type="simple">
          <person-group><name name-style="western"><surname>Maruyama</surname><given-names>M</given-names></name><name name-style="western"><surname>Akino</surname><given-names>T</given-names></name><name name-style="western"><surname>Hashim</surname><given-names>R</given-names></name><name name-style="western"><surname>Komatsu</surname><given-names>T</given-names></name></person-group> (<year>2009</year>) <article-title>Behavior and cuticular hydrocarbons of myrmecophilous insects (<tp:taxon-name><tp:taxon-name-part taxon-name-part-type="order">Coleoptera</tp:taxon-name-part></tp:taxon-name>: <tp:taxon-name><tp:taxon-name-part taxon-name-part-type="family">Staphylinidae</tp:taxon-name-part></tp:taxon-name>; <tp:taxon-name><tp:taxon-name-part taxon-name-part-type="order">Diptera</tp:taxon-name-part></tp:taxon-name>: <tp:taxon-name><tp:taxon-name-part taxon-name-part-type="family">Phoridae</tp:taxon-name-part></tp:taxon-name>; <tp:taxon-name><tp:taxon-name-part taxon-name-part-type="order">Thysanura</tp:taxon-name-part></tp:taxon-name>) associated with asian <italic><tp:taxon-name><tp:taxon-name-part taxon-name-part-type="genus">Aenictus</tp:taxon-name-part></tp:taxon-name></italic> army ants (<tp:taxon-name><tp:taxon-name-part taxon-name-part-type="order">Hymenoptera</tp:taxon-name-part></tp:taxon-name>; <tp:taxon-name><tp:taxon-name-part taxon-name-part-type="family">Formicidae</tp:taxon-name-part></tp:taxon-name>).</article-title> <source>Sociobiology</source> <volume>54</volume>: <fpage>19</fpage>–<lpage>35</lpage>.</mixed-citation></ref><ref id="B36"><mixed-citation xmlns:xlink="http://www.w3.org/1999/xlink" xlink:type="simple">
          <person-group><name name-style="western"><surname>Billen</surname><given-names>JPJ</given-names></name><name name-style="western"><surname>Gotwald</surname><given-names>WH</given-names><suffix>Jr</suffix></name></person-group> (<year>1988</year>) <article-title>The crenellate lining of the Dufour gland in the genus <italic><tp:taxon-name><tp:taxon-name-part taxon-name-part-type="genus">Aenictus</tp:taxon-name-part></tp:taxon-name></italic>: a new character for interpreting the phylogeny of Old World army ants (<tp:taxon-name><tp:taxon-name-part taxon-name-part-type="order">Hymenoptera</tp:taxon-name-part></tp:taxon-name>, <tp:taxon-name><tp:taxon-name-part taxon-name-part-type="family">Formicidae</tp:taxon-name-part></tp:taxon-name>, <tp:taxon-name><tp:taxon-name-part taxon-name-part-type="subfamily">Dorylinae</tp:taxon-name-part></tp:taxon-name>).</article-title> <source>Zoologica Scripta</source> <volume>17</volume>: <fpage>293</fpage>–<lpage>295</lpage>. doi: <ext-link xlink:type="simple" ext-link-type="doi" xlink:href="10.1111/j.1463-6409.1988.tb00104.x">10.1111/j.1463-6409.1988.tb00104.x</ext-link></mixed-citation></ref><ref id="B329"><mixed-citation xmlns:xlink="http://www.w3.org/1999/xlink" xlink:type="simple">
          <person-group><name name-style="western"><surname>Oldham</surname><given-names>NJ</given-names></name><name name-style="western"><surname>Morgan</surname><given-names>ED</given-names></name><name name-style="western"><surname>Gobin</surname><given-names>B</given-names></name><name name-style="western"><surname>Billen</surname><given-names>JPJ</given-names></name></person-group> (<year>1994</year>) <article-title>First identification of a trail pheromone of an army ant (<italic><tp:taxon-name><tp:taxon-name-part taxon-name-part-type="genus">Aenictus</tp:taxon-name-part></tp:taxon-name></italic> species).</article-title> <source>Experientia (Basel)</source> <volume>50</volume>: <fpage>763</fpage>–<lpage>765</lpage>. doi: <ext-link xlink:type="simple" ext-link-type="doi" xlink:href="10.1007/BF01919378">10.1007/BF01919378</ext-link></mixed-citation></ref><ref id="B38"><mixed-citation xmlns:xlink="http://www.w3.org/1999/xlink" xlink:type="simple">
          <person-group><name name-style="western"><surname>Billen</surname><given-names>J</given-names></name><name name-style="western"><surname>Gobin</surname><given-names>B</given-names></name><name name-style="western"><surname>Ito</surname><given-names>F</given-names></name></person-group> (<year>1999</year>) <article-title>Fine structure of the postpygidial gland in <italic><tp:taxon-name><tp:taxon-name-part taxon-name-part-type="genus">Aenictus</tp:taxon-name-part></tp:taxon-name></italic> army ants.</article-title> <source>Acta Zoologica (Stockholm)</source> <volume>80</volume>: <fpage>307</fpage>–<lpage>310</lpage>. doi: <ext-link xlink:type="simple" ext-link-type="doi" xlink:href="10.1046/j.1463-6395.1999.00026.x">10.1046/j.1463-6395.1999.00026.x</ext-link></mixed-citation></ref><ref id="B235"><mixed-citation xmlns:xlink="http://www.w3.org/1999/xlink" xlink:type="simple">
          <person-group><name name-style="western"><surname>Hölldobler</surname><given-names>B</given-names></name><name name-style="western"><surname>Obermayer</surname><given-names>M</given-names></name><name name-style="western"><surname>Peeters</surname><given-names>C</given-names></name></person-group> (<year>1996</year>) <article-title>Comparative study of the metatibial gland in ants (<tp:taxon-name><tp:taxon-name-part taxon-name-part-type="order">Hymenoptera</tp:taxon-name-part></tp:taxon-name>, <tp:taxon-name><tp:taxon-name-part taxon-name-part-type="family">Formicidae</tp:taxon-name-part></tp:taxon-name>).</article-title> <source>Zoomorphology (Berlin)</source> <volume>116</volume>: <fpage>157</fpage>–<lpage>167</lpage>. doi: <ext-link xlink:type="simple" ext-link-type="doi" xlink:href="10.1007/BF02527156">10.1007/BF02527156</ext-link></mixed-citation></ref></ref-list></tp:taxon-treatment>
