# Supplementary material for: Generic revision of the ant subfamily Dorylinae (Hymenoptera, Formicidae)
Source: Zookeys. 2016 Aug 4;(608):1–280. doi: 10.3897/zookeys.608.9427 (PMC4982377; doi:10.3897/zookeys.608.9427)
Supplement: XML Treatment for Cheliomyrmex [file zookeys.608.9427-treatment5.xml]

<!DOCTYPE tp:taxon-treatment
  PUBLIC "-//TaxonX//DTD Taxonomic Treatment Publishing DTD v0 20100105//EN" "tax-treatment-NSO.dtd">
<tp:taxon-treatment xmlns:tp="http://www.plazi.org/taxpub"><tp:treatment-meta><kwd-group><label>Taxon classification</label><kwd><named-content content-type="kingdom">Animalia</named-content></kwd><kwd><named-content content-type="order">Hymenoptera</named-content></kwd><kwd><named-content content-type="family">Formicidae</named-content></kwd></kwd-group><mixed-citation publication-type="journal"><person-group><name><surname>Borowiec</surname><given-names>Marek L.</given-names></name></person-group><article-title>Generic revision of the ant subfamily <tp:taxon-name><tp:taxon-name-part taxon-name-part-type="subfamily">Dorylinae</tp:taxon-name-part></tp:taxon-name> (<tp:taxon-name><tp:taxon-name-part taxon-name-part-type="order">Hymenoptera</tp:taxon-name-part></tp:taxon-name>, <tp:taxon-name><tp:taxon-name-part taxon-name-part-type="family">Formicidae</tp:taxon-name-part></tp:taxon-name>)</article-title><source>Zookeys</source><day>4</day><month>8</month><year>2016</year><volume>2016</volume><issue>608</issue><fpage>1</fpage><lpage>280</lpage><pub-id pub-id-type="doi">10.3897/zookeys.608.9427</pub-id></mixed-citation></tp:treatment-meta><tp:nomenclature><tp:taxon-name>
            <tp:taxon-name-part taxon-name-part-type="genus">Cheliomyrmex</tp:taxon-name-part>
          </tp:taxon-name><tp:taxon-authority>Mayr, 1870</tp:taxon-authority></tp:nomenclature><tp:treatment-sec sec-type="Type-species" id="SECID0EANDM"><title>Type-species.</title><p>
            <italic><tp:taxon-name><tp:taxon-name-part taxon-name-part-type="genus">Cheliomyrmex</tp:taxon-name-part> <tp:taxon-name-part taxon-name-part-type="species">nortoni</tp:taxon-name-part></tp:taxon-name></italic> (junior synonym of <italic><tp:taxon-name><tp:taxon-name-part taxon-name-part-type="genus">Labidus</tp:taxon-name-part> <tp:taxon-name-part taxon-name-part-type="species">morosus</tp:taxon-name-part></tp:taxon-name></italic>), by monotypy.</p><p>
            <italic><tp:taxon-name><tp:taxon-name-part taxon-name-part-type="genus">Cheliomyrmex</tp:taxon-name-part></tp:taxon-name></italic> is a rarely encountered genus of New World army ants that is a mostly subterranean predator with likely a specialized diet.</p></tp:treatment-sec><tp:treatment-sec sec-type="diagnosis" id="SECID0EDODM"><title>Diagnosis.</title><p>
            <bold><italic>Worker.</italic></bold> Workers of <italic><tp:taxon-name><tp:taxon-name-part taxon-name-part-type="genus">Cheliomyrmex</tp:taxon-name-part></tp:taxon-name></italic> can be recognized by a combination of propodeal spiracle positioned high on the propodeum, propodeal declivity simple and not armed with cuticular <tp:taxon-name><tp:taxon-name-part taxon-name-part-type="species">ridges</tp:taxon-name-part></tp:taxon-name> or denticles, abdominal segment III small but broad posteriorly and thus waist appearing one-segmented, pygidium small and armed with at most a pair of modified setae, and pretarsal claws armed with a tooth. <italic><tp:taxon-name><tp:taxon-name-part taxon-name-part-type="genus">Cheliomyrmex</tp:taxon-name-part></tp:taxon-name></italic> is perhaps most similar to <italic><tp:taxon-name><tp:taxon-name-part taxon-name-part-type="genus">Labidus</tp:taxon-name-part></tp:taxon-name></italic> and certain <italic><tp:taxon-name><tp:taxon-name-part taxon-name-part-type="genus">Neivamyrmex</tp:taxon-name-part></tp:taxon-name></italic> but it is unique among New World army ants in having abdominal segment III broadly attached to segment IV (i.e. it has a uninodal waist) and thus easily told apart from all other army ant genera in this region.</p><p>
            <bold><italic>Male.</italic></bold> The males of <italic><tp:taxon-name><tp:taxon-name-part taxon-name-part-type="genus">Cheliomyrmex</tp:taxon-name-part></tp:taxon-name></italic> share the following wing venation characters with other New World army ants (<italic><tp:taxon-name><tp:taxon-name-part taxon-name-part-type="genus">Eciton</tp:taxon-name-part></tp:taxon-name></italic>, <italic><tp:taxon-name><tp:taxon-name-part taxon-name-part-type="genus">Labidus</tp:taxon-name-part></tp:taxon-name></italic>, <italic><tp:taxon-name><tp:taxon-name-part taxon-name-part-type="genus">Neivamyrmex</tp:taxon-name-part></tp:taxon-name></italic> and <italic><tp:taxon-name><tp:taxon-name-part taxon-name-part-type="genus">Nomamyrmex</tp:taxon-name-part></tp:taxon-name></italic>): costal (C) vein present in the fore wing, relatively narrow pterostigma, presence of vein <!--PageBreak-->2rs-m and two closed submarginal cells, marginal cell closed by R·f3 and Rs·f4–5, 2rs-m present, and M·f1 vein arising from M+Cu at an angle lower than 45° and conspicuously proximal to cu-a. This characteristic venation pattern serves to distinguish New World army ants from the Old World army ants (<italic><tp:taxon-name><tp:taxon-name-part taxon-name-part-type="genus">Aenictogiton</tp:taxon-name-part></tp:taxon-name></italic>, <italic><tp:taxon-name><tp:taxon-name-part taxon-name-part-type="genus">Aenictus</tp:taxon-name-part></tp:taxon-name></italic>, <italic><tp:taxon-name><tp:taxon-name-part taxon-name-part-type="genus">Dorylus</tp:taxon-name-part></tp:taxon-name></italic>) that have no vein R·f3 and where M·f1 arises near cu-a and at an angle close to or higher than 45°. <italic><tp:taxon-name><tp:taxon-name-part taxon-name-part-type="genus">Aenictus</tp:taxon-name-part></tp:taxon-name></italic> and <italic><tp:taxon-name><tp:taxon-name-part taxon-name-part-type="genus">Dorylus</tp:taxon-name-part></tp:taxon-name></italic> additionally have no vein Rs·f2–3 and so only one submarginal cell that is closed distally by 2rs-m. In other dorylines with well-developed wing venation (e.g. <italic><tp:taxon-name><tp:taxon-name-part taxon-name-part-type="genus">Chrysapace</tp:taxon-name-part></tp:taxon-name></italic>, <italic><tp:taxon-name><tp:taxon-name-part taxon-name-part-type="genus">Cylindromyrmex</tp:taxon-name-part></tp:taxon-name></italic>) the vein M·f1 arises distal to cu-a and pterostigma is very broad and conspicuous. Within the New World army ants, wing venation is relatively conserved and thus of little use in discrimination of genera. Genitalic characters have been found to be the most reliable (<xref ref-type="bibr" rid="B477">Watkins 1976</xref>), although impossible to ascertain without dissection. A combination of absence of very long setae approaching femur length on the abdomen, apices of penisvalvae with setae, and the sternite of abdominal segment IX (subgenital plate) with four teeth, and a simple hind basitarsus will distinguish <italic><tp:taxon-name><tp:taxon-name-part taxon-name-part-type="genus">Cheliomyrmex</tp:taxon-name-part></tp:taxon-name></italic> males from all other army ant genera in the New World. The long setae on gaster are characteristic of <italic><tp:taxon-name><tp:taxon-name-part taxon-name-part-type="genus">Nomamyrmex</tp:taxon-name-part></tp:taxon-name></italic>. The penisvalvae with setae are also present in <italic><tp:taxon-name><tp:taxon-name-part taxon-name-part-type="genus">Labidus</tp:taxon-name-part></tp:taxon-name></italic> but the latter can be told apart by having only two teeth on the abdominal sternite IX and a complex hind basal tarsal segment, which has a conspicuous oblique <tp:taxon-name><tp:taxon-name-part taxon-name-part-type="species">groove</tp:taxon-name-part></tp:taxon-name> that accommodates the hind tibial spur.</p></tp:treatment-sec><tp:treatment-sec sec-type="description" id="SECID0ESTDM"><title>Description.</title><p>
            <bold><italic>Worker.</italic></bold> <italic>Head</italic>: Antennae with 12 segments. Apical antennal segment not enlarged, not broader and longer than two preceding segments combined. Clypeus without cuticular apron. Lateroclypeal teeth absent. <tp:taxon-name><tp:taxon-name-part taxon-name-part-type="genus">Parafrontal</tp:taxon-name-part> <tp:taxon-name-part taxon-name-part-type="species">ridges</tp:taxon-name-part></tp:taxon-name> reduced. Torulo-posttorular complex vertical. Antennal scrobes absent. Labrum with median notch or concavity. Proximal face of stipes not projecting beyond inner margin of sclerite, prementum exposed when mouthparts fully closed. Maxillary palps 2-segmented. Labial palps 3-segmented. Mandibles polymorphic, from triangular with teeth through triangular with median tooth to falcate, with teeth on elongated masticatory margin. Eyes present, composed of 1–5 ommatidia. Ocelli absent. Head capsule with differentiated vertical posterior surface above occipital foramen. Ventrolateral margins of head without lamella or ridge extending towards mandibles and beyond carina surrounding occipital foramen. Posterior head corners dorsolaterally immarginate. Carina surrounding occipital foramen ventrally absent. <italic>Mesosoma</italic>: Pronotal flange not separated from collar by distinct ridge. Promesonotal connection with Pronotomesopleural suture completely fused. <tp:taxon-name><tp:taxon-name-part taxon-name-part-type="genus">Pronotomesopleural</tp:taxon-name-part> <tp:taxon-name-part taxon-name-part-type="species">suture</tp:taxon-name-part></tp:taxon-name> visible, unfused partway to notal surface. <tp:taxon-name><tp:taxon-name-part taxon-name-part-type="genus">Mesometapleural</tp:taxon-name-part> <tp:taxon-name-part taxon-name-part-type="species">groove</tp:taxon-name-part></tp:taxon-name> weakly impressed. Transverse <tp:taxon-name><tp:taxon-name-part taxon-name-part-type="species">groove</tp:taxon-name-part></tp:taxon-name> dividing mesopleuron present. Pleural endophragmal pit concavity present. Mesosoma dorsolaterally immarginate. Metanotal depression or <tp:taxon-name><tp:taxon-name-part taxon-name-part-type="species">groove</tp:taxon-name-part></tp:taxon-name> on mesosoma present. Propodeal spiracle situated high on sclerite. Propodeal declivity without distinct dorsal edge or margin and rectangular in posterior view. Metapleural gland with bulla visible through cuticle. Propodeal lobes absent. <italic>Metasoma</italic>: Petiole anterodorsally immarginate, dorsolaterally immarginate, and laterally above spiracle marginate. Helcium in relation to tergosternal Pronotomesopleural suture placed at Pronotomesopleural suture and infraaxial. Prora narrowed into anteriorly directed spine. Spiracle openings of abdominal segments IV–VI oval. Abdominal segment III anterodorsally <!--PageBreak-->immarginate and dorsolaterally immarginate. Abdominal segment III more than half size of succeeding segment IV, which is weakly constricted at presegmental portion (uninodal waist). Girdling constriction of segment IV present, i.e. pre- and postsclerites distinct. Cinctus of abdominal segment IV gutter-like, not sculptured. Abdominal segment IV not conspicuously largest segment. Abdominal tergite IV not folding over sternite, and anterior portions of sternite and tergite equally well visible in lateral view. Girdling constriction between pre- and posttergites of abdominal segments V and VI absent. Girdling constriction between pre- and poststernites of abdominal segments V and VI absent. Pygidium small, reduced to narrow strip, without impressed medial field, and simple, not armed with cuticular spines or modified setae. Hypopygium unarmed. <italic>Legs</italic>: Mid tibia with single pectinate spur. Hind tibia with single pectinate spur. Hind basitarsus not widening distally, circular in cross-section. Posterior flange of hind coxa not produced as raised lamella. Metatibial gland present as oval patch of whitish cuticle. Metabasitarsal gland absent. Hind pretarsal claws each armed with a tooth. <italic>Polymorphism</italic>: Polymorphic.</p><p>
            <bold><italic>Male.</italic></bold> <italic>Head</italic>: Antennae with 13 segments. Clypeus without cuticular apron. <tp:taxon-name><tp:taxon-name-part taxon-name-part-type="genus">Parafrontal</tp:taxon-name-part> <tp:taxon-name-part taxon-name-part-type="species">ridges</tp:taxon-name-part></tp:taxon-name> absent. Torulo-posttorular complex vertical. Maxillary palps 2-segmented. Labial palps 3-segmented. Mandibles falcate. Ventrolateral margins of head without lamella or ridge extending towards mandibles and beyond carina surrounding occipital foramen. Carina surrounding occipital foramen ventrally absent. <italic>Mesosoma</italic>: Pronotal flange not separated from collar by distinct ridge. <tp:taxon-name><tp:taxon-name-part taxon-name-part-type="genus">Notauli</tp:taxon-name-part></tp:taxon-name> absent. Transverse <tp:taxon-name><tp:taxon-name-part taxon-name-part-type="species">groove</tp:taxon-name-part></tp:taxon-name> dividing mesopleuron absent. Propodeal declivity reduced, without distinct dorsal edge or margin. Metapleural gland opening absent. Propodeal lobes absent. <italic>Metasoma</italic>: Petiole anterodorsally immarginate, dorsolaterally immarginate, and laterally above spiracle immarginate. Helcium in relation to tergosternal Pronotomesopleural suture placed at Pronotomesopleural suture and axial. Prora simple, not delimited by carina. Spiracle openings of abdominal segments IV–VI slit-shaped. Abdominal segment III more than half size of succeeding segment IV; latter weakly constricted at presegmental portion (uninodal waist). Girdling constriction of segment IV absent, i.e. pre- and postsclerites indistinct. Cinctus of abdominal segment IV absent, not impressed. Girdling constriction between pre- and postsclerites of abdominal segments V and VI absent. Abdominal segment IV not conspicuously largest segment. Abdominal sternite VII simple. Abdominal sternite IX distally armed with two outer spines and additional two inner denticles, with lateral apodemes longer than much reduced medial apodeme, directed anteriorly (towards head). <italic>Genitalia</italic>: Cupula very long, nearing or surpassing length of rest of genital capsule and shorter ventrally than dorsally. Basimere narrowly fused to telomere, with sulcus visible at least partway through junction, and ventrally with left and right arms abutting. Telomere expanded at apex. <tp:taxon-name><tp:taxon-name-part taxon-name-part-type="genus">Volsella</tp:taxon-name-part></tp:taxon-name> narrow, hook-shaped. Penisvalva not flattened at apex, expanded. <italic>Legs</italic>: Mid tibia with single pectinate spur. Hind tibia with single pectinate spur. Posterior flange of hind coxa not produced as raised lamella. Metatibial gland absent. Metabasitarsal glands absent. Hind pretarsal claws each armed with a tooth. <italic>Wings</italic>: Tegula present, broad, demiovate in shape. Vein C in fore wing present. Pterostigma narrow. Abscissa R·f3 present, running toward dis<!--PageBreak--><!--PageBreak--><!--PageBreak-->tal wing margin and enclosing cell with Rs·f5. Abscissae Rs·f2–3 present, connecting with Rs+M&amp;M·f2. Cross-vein 2r-rs present, differentiated from Rs·f4 by presence of Rs·f2–3. Abscissae Rs·f4–5 differentiated into Rs·f4 and Rs·f5 by 2rs-m. Abscissa M·f2 in fore wing present, separated from Rs+M by Rs·f2. Abscissa M·f4 in fore wing present, reaching wing margin. Cross-vein 1m-cu in fore wing present. Cross-vein cu-a in fore wing present, arising from Cu and distal to, at or near M·f1. Vein Cu in fore wing present, with both branches Cu1 and Cu2. Vein A in fore wing with abscissae A·f1 and A·f2 present. Vein C in hind wing present. Vein R in hind wing present, extending past Sc+R but not reaching distal wing margin. Vein Sc+R in hind wing present. Abscissa Rs·f1 in hind wing present, shorter than 1rs-m. Abscissa Rs·f2 in hind wing present, reaching wing margin. Cross-vein 1rs-m in hind wing present, about as long as M·f1. Vein M+Cu in hind wing present. Abscissa M·f1 in hind wing present. Abscissa M·f2 in hind wing present. Cross-vein cu-a in hind wing present. Vein Cu in hind wing present. Vein A in hind wing with abscissae A·f1 and A·f2 present.</p><p>
            <bold><italic>Gyne.</italic></bold> Not described.</p><p>
            <bold><italic>Larva.</italic></bold> Larvae of <italic><tp:taxon-name><tp:taxon-name-part taxon-name-part-type="genus">Cheliomyrmex</tp:taxon-name-part> <tp:taxon-name-part taxon-name-part-type="species">megalonyx</tp:taxon-name-part></tp:taxon-name></italic> have been described (<xref ref-type="bibr" rid="B494">Wheeler 1943</xref>, <xref ref-type="bibr" rid="B498">Wheeler and Wheeler 1984</xref>). Presence of cocoons unknown.</p></tp:treatment-sec><tp:treatment-sec sec-type="distribution" id="SECID0EB1DM"><title>Distribution.</title><p>
            <italic><tp:taxon-name><tp:taxon-name-part taxon-name-part-type="genus">Cheliomyrmex</tp:taxon-name-part></tp:taxon-name></italic> is present in most of Central America, including southern Mexico, Belize, Guatemala, Honduras, and Panama, but so far it has not been collected in Nicaragua or Costa Rica. It is also known from northern and northwestern South America south to Peru and Bolivia.</p></tp:treatment-sec><tp:treatment-sec sec-type="Taxonomy and phylogeny" id="SECID0EO1DM"><title>Taxonomy and phylogeny.</title><p>
            <italic><tp:taxon-name><tp:taxon-name-part taxon-name-part-type="genus">Cheliomyrmex</tp:taxon-name-part></tp:taxon-name></italic> was introduced by Mayr in 1870 who described <italic><tp:taxon-name><tp:taxon-name-part taxon-name-part-type="genus">Cheliomyrmex</tp:taxon-name-part> <tp:taxon-name-part taxon-name-part-type="species">nortoni</tp:taxon-name-part></tp:taxon-name></italic>, now a junior synonym of <italic><tp:taxon-name><tp:taxon-name-part taxon-name-part-type="genus">Cheliomyrmex</tp:taxon-name-part> <tp:taxon-name-part taxon-name-part-type="species">morosus</tp:taxon-name-part></tp:taxon-name></italic> (<xref ref-type="bibr" rid="B420">Smith 1859</xref>) and recognized its affinity to other dorylines. The genus-level taxonomy of <italic><tp:taxon-name><tp:taxon-name-part taxon-name-part-type="genus">Cheliomyrmex</tp:taxon-name-part></tp:taxon-name></italic> has been relatively stable and there are four currently recognized species. Because of its morphology, notably the fact that <italic><tp:taxon-name><tp:taxon-name-part taxon-name-part-type="genus">Cheliomyrmex</tp:taxon-name-part></tp:taxon-name></italic> are the only New World army ants that possess only a single waist segment, the genus has been often considered of particular importance to army ant systematics (<xref ref-type="bibr" rid="B512">Wheeler 1921</xref>, <xref ref-type="bibr" rid="B213">Gotwald 1971</xref>, <xref ref-type="bibr" rid="B222">Gotwald and Kupiec 1975</xref>, <xref ref-type="bibr" rid="B215">Gotwald 1979</xref>). However, the current understanding of doryline phylogeny shows <italic><tp:taxon-name><tp:taxon-name-part taxon-name-part-type="genus">Cheliomyrmex</tp:taxon-name-part></tp:taxon-name></italic> nested within the New World army ants (<xref ref-type="bibr" rid="B65">Brady et al. 2014</xref>), sister to the (<italic><tp:taxon-name><tp:taxon-name-part taxon-name-part-type="genus">Labidus</tp:taxon-name-part></tp:taxon-name></italic> (<italic><tp:taxon-name><tp:taxon-name-part taxon-name-part-type="genus">Eciton</tp:taxon-name-part></tp:taxon-name></italic> plus <italic><tp:taxon-name><tp:taxon-name-part taxon-name-part-type="genus">Nomamyrmex</tp:taxon-name-part></tp:taxon-name></italic>)) clade.</p></tp:treatment-sec><tp:treatment-sec sec-type="biology" id="SECID0ER4DM"><title>Biology.</title><p>Ants in this lineage have been rarely observed or collected. The raids and emigrations of these ants are mostly subterranean, only occasionally seen above ground. Raids have been observed mostly under stones or rotting wood (<xref ref-type="bibr" rid="B512">Wheeler 1921</xref>, <xref ref-type="bibr" rid="B213">Gotwald 1971</xref>). A diverse fauna of associates was reported from an emigration column of <italic><tp:taxon-name><tp:taxon-name-part taxon-name-part-type="genus">Cheliomyrmex</tp:taxon-name-part> <tp:taxon-name-part taxon-name-part-type="species">morosus</tp:taxon-name-part></tp:taxon-name></italic>, including phorid flies, staphylinid beetles, silverfish and mites (<xref ref-type="bibr" rid="B24">Berghoff and Franks 2007</xref>). The 2007 study and the only other published observation of a <italic><tp:taxon-name><tp:taxon-name-part taxon-name-part-type="genus">Cheliomyrmex</tp:taxon-name-part></tp:taxon-name></italic> emigration (<italic><tp:taxon-name><tp:taxon-name-part taxon-name-part-type="genus">Cheliomyrmex</tp:taxon-name-part> <tp:taxon-name-part taxon-name-part-type="species">megalonyx</tp:taxon-name-part></tp:taxon-name></italic>; <xref ref-type="bibr" rid="B512">Wheeler 1921</xref>), described galleries of soil built by the ants to cover the areas where the ant columns had to proceed on the surface. Wheeler also reported a behavior where stationary major workers were guarding the emigration columns and compared it to that of African <italic><tp:taxon-name><tp:taxon-name-part taxon-name-part-type="genus">Dorylus</tp:taxon-name-part></tp:taxon-name></italic>, although this behavior is also known in <italic><tp:taxon-name><tp:taxon-name-part taxon-name-part-type="genus">Labidus</tp:taxon-name-part></tp:taxon-name></italic> (<xref ref-type="bibr" rid="B349">Rettenmeyer 1963</xref>). As Wheeler observed only larvae being carried by the workers, it has been postulated that brood production is <!--PageBreak-->synchronized (<xref ref-type="bibr" rid="B349">Rettenmeyer 1963</xref>). <italic><tp:taxon-name><tp:taxon-name-part taxon-name-part-type="genus">Cheliomyrmex</tp:taxon-name-part> <tp:taxon-name-part taxon-name-part-type="species">andicola</tp:taxon-name-part></tp:taxon-name></italic> has been observed feeding on a dead snake and actively pursuing and killing a giant earthworm in Ecuador (<xref ref-type="bibr" rid="B326">O’Donnell et al. 2005</xref>). Given that no other prey has been observed for this genus, combined with the specialized mandibular morphology and potent sting, <xref ref-type="bibr" rid="B326">O’Donnell et al. (2005)</xref> proposed that <italic><tp:taxon-name><tp:taxon-name-part taxon-name-part-type="genus">Cheliomyrmex</tp:taxon-name-part></tp:taxon-name></italic> are specialized predators of large subterranean invertebrates or maybe even vertebrates.</p></tp:treatment-sec><tp:treatment-sec sec-type="Species of Cheliomyrmex" id="SECID0ETAEM"><title>Species of <italic><tp:taxon-name><tp:taxon-name-part taxon-name-part-type="genus">Cheliomyrmex</tp:taxon-name-part></tp:taxon-name></italic></title><p>
            <italic><tp:taxon-name><tp:taxon-name-part taxon-name-part-type="genus">Cheliomyrmex</tp:taxon-name-part> <tp:taxon-name-part taxon-name-part-type="species">andicola</tp:taxon-name-part></tp:taxon-name></italic> Emery, 1894: Peru</p><p>
            <italic><tp:taxon-name><tp:taxon-name-part taxon-name-part-type="genus">Cheliomyrmex</tp:taxon-name-part> <tp:taxon-name-part taxon-name-part-type="species">audax</tp:taxon-name-part></tp:taxon-name></italic> Santschi, 1921b: Ecuador</p><p>
            <italic><tp:taxon-name><tp:taxon-name-part taxon-name-part-type="genus">Cheliomyrmex</tp:taxon-name-part> <tp:taxon-name-part taxon-name-part-type="species">megalonyx</tp:taxon-name-part></tp:taxon-name></italic> Wheeler, W. M., 1921: Guyana</p><p>
            <italic><tp:taxon-name><tp:taxon-name-part taxon-name-part-type="genus">Cheliomyrmex</tp:taxon-name-part> <tp:taxon-name-part taxon-name-part-type="species">morosus</tp:taxon-name-part></tp:taxon-name></italic> (Smith, 1859): Mexico</p></tp:treatment-sec><ref-list><ref id="B477"><mixed-citation xmlns:xlink="http://www.w3.org/1999/xlink" xlink:type="simple">
          <person-group><name name-style="western"><surname>Watkins</surname><given-names>JF</given-names><suffix>II</suffix></name></person-group> (<year>1976</year>) <source>The identification and distribution of New World army ants (<tp:taxon-name><tp:taxon-name-part taxon-name-part-type="subfamily">Dorylinae</tp:taxon-name-part></tp:taxon-name>: <tp:taxon-name><tp:taxon-name-part taxon-name-part-type="family">Formicidae</tp:taxon-name-part></tp:taxon-name>).</source> <publisher-name>Baylor University Press</publisher-name>, <publisher-loc>Waco, Texas</publisher-loc>, <size units="page">102 pp</size>.</mixed-citation></ref><ref id="B494"><mixed-citation xmlns:xlink="http://www.w3.org/1999/xlink" xlink:type="simple">
          <person-group><name name-style="western"><surname>Wheeler</surname><given-names>GC</given-names></name></person-group> (<year>1943</year>) <article-title>The larvae of the army ants.</article-title> <source>Annals of the Entomological Society of America</source> <volume>36</volume>: <fpage>319</fpage>–<lpage>332</lpage>. doi: <ext-link xlink:type="simple" ext-link-type="doi" xlink:href="10.1093/aesa/36.2.319">10.1093/aesa/36.2.319</ext-link></mixed-citation></ref><ref id="B498"><mixed-citation xmlns:xlink="http://www.w3.org/1999/xlink" xlink:type="simple">
          <person-group><name name-style="western"><surname>Wheeler</surname><given-names>GC</given-names></name><name name-style="western"><surname>Wheeler</surname><given-names>J</given-names></name></person-group> (<year>1984</year>) <article-title>The larvae of the army ants: a revision.</article-title> <source>Journal of the Kansas Entomological Society</source> <volume>57</volume>: <fpage>263</fpage>–<lpage>275</lpage>.</mixed-citation></ref><ref id="B420"><mixed-citation xmlns:xlink="http://www.w3.org/1999/xlink" xlink:type="simple">
          <person-group><name name-style="western"><surname>Smith</surname><given-names>F</given-names></name></person-group> (<year>1859</year>) <source>Catalogue of hymenopterous insects in the collection of the British Museum. Part VII. <tp:taxon-name><tp:taxon-name-part taxon-name-part-type="family">Dorylidae</tp:taxon-name-part></tp:taxon-name> and <tp:taxon-name><tp:taxon-name-part taxon-name-part-type="family">Thynnidae</tp:taxon-name-part></tp:taxon-name>.</source> <publisher-name>British Museum</publisher-name>, <publisher-loc>London</publisher-loc>, <size units="page">76 pp</size>.</mixed-citation></ref><ref id="B512"><mixed-citation xmlns:xlink="http://www.w3.org/1999/xlink" xlink:type="simple">
          <person-group><name name-style="western"><surname>Wheeler</surname><given-names>WM</given-names></name></person-group> (<year>1921</year>) <article-title>Observations on army ants in British Guiana.</article-title> <source>Proceedings of the American Academy of Arts and Sciences</source> <volume>56</volume>: <fpage>291</fpage>–<lpage>328</lpage>. doi: <ext-link xlink:type="simple" ext-link-type="doi" xlink:href="10.2307/20025856">10.2307/20025856</ext-link></mixed-citation></ref><ref id="B213"><mixed-citation xmlns:xlink="http://www.w3.org/1999/xlink" xlink:type="simple">
          <person-group><name name-style="western"><surname>Gotwald</surname><given-names>WH</given-names><suffix>Jr</suffix></name></person-group> (<year>1971</year>) <article-title>Phylogenetic affinities of the ant genus <italic><tp:taxon-name><tp:taxon-name-part taxon-name-part-type="genus">Cheliomyrmex</tp:taxon-name-part></tp:taxon-name></italic> (<tp:taxon-name><tp:taxon-name-part taxon-name-part-type="order">Hymenoptera</tp:taxon-name-part></tp:taxon-name>: <tp:taxon-name><tp:taxon-name-part taxon-name-part-type="family">Formicidae</tp:taxon-name-part></tp:taxon-name>).</article-title> <source>Journal of the New York Entomological Society</source> <volume>79</volume>: <fpage>161</fpage>–<lpage>173</lpage>.</mixed-citation></ref><ref id="B222"><mixed-citation xmlns:xlink="http://www.w3.org/1999/xlink" xlink:type="simple">
          <person-group><name name-style="western"><surname>Gotwald</surname><given-names>WH</given-names><suffix>Jr</suffix></name><name name-style="western"><surname>Kupiec</surname><given-names>BM</given-names></name></person-group> (<year>1975</year>) <article-title>Taxonomic implications of doryline worker ant morphology: <italic><tp:taxon-name><tp:taxon-name-part taxon-name-part-type="genus">Cheliomyrmex</tp:taxon-name-part> <tp:taxon-name-part taxon-name-part-type="species">morosus</tp:taxon-name-part></tp:taxon-name></italic> (<tp:taxon-name><tp:taxon-name-part taxon-name-part-type="order">Hymenoptera</tp:taxon-name-part></tp:taxon-name>: <tp:taxon-name><tp:taxon-name-part taxon-name-part-type="family">Formicidae</tp:taxon-name-part></tp:taxon-name>).</article-title> <source>Annals of the Entomological Society of America</source> <volume>68</volume>: <fpage>961</fpage>–<lpage>971</lpage>. doi: <ext-link xlink:type="simple" ext-link-type="doi" xlink:href="10.1093/aesa/68.6.961">10.1093/aesa/68.6.961</ext-link></mixed-citation></ref><ref id="B215"><mixed-citation xmlns:xlink="http://www.w3.org/1999/xlink" xlink:type="simple">
          <person-group><name name-style="western"><surname>Gotwald</surname><given-names>WH</given-names><suffix>Jr</suffix></name></person-group> (<year>1979</year>) <article-title>Phylogenetic implications of army ant zoogeography (<tp:taxon-name><tp:taxon-name-part taxon-name-part-type="order">Hymenoptera</tp:taxon-name-part></tp:taxon-name>: <tp:taxon-name><tp:taxon-name-part taxon-name-part-type="family">Formicidae</tp:taxon-name-part></tp:taxon-name>).</article-title> <source>Annals of the Entomological Society of America</source> <volume>72</volume>: <fpage>462</fpage>–<lpage>467</lpage>. doi: <ext-link xlink:type="simple" ext-link-type="doi" xlink:href="10.1093/aesa/72.4.462">10.1093/aesa/72.4.462</ext-link></mixed-citation></ref><ref id="B65"><mixed-citation xmlns:xlink="http://www.w3.org/1999/xlink" xlink:type="simple">
          <person-group><name name-style="western"><surname>Brady</surname><given-names>SG</given-names></name><name name-style="western"><surname>Fisher</surname><given-names>BL</given-names></name><name name-style="western"><surname>Schultz</surname><given-names>TR</given-names></name><name name-style="western"><surname>Ward</surname><given-names>PS</given-names></name></person-group> (<year>2014</year>) <article-title>The rise of army ants and their relatives: diversification of specialized predatory doryline ants.</article-title> <source>BMC Evolutionary Biology</source> <volume>14</volume>: <elocation-id>93</elocation-id>. doi: <ext-link xlink:type="simple" ext-link-type="doi" xlink:href="10.1186/1471-2148-14-93">10.1186/1471-2148-14-93</ext-link></mixed-citation></ref><ref id="B24"><mixed-citation xmlns:xlink="http://www.w3.org/1999/xlink" xlink:type="simple">
          <person-group><name name-style="western"><surname>Berghoff</surname><given-names>SM</given-names></name><name name-style="western"><surname>Franks</surname><given-names>NR</given-names></name></person-group> (<year>2007</year>) <article-title>First record of the army ant <italic><tp:taxon-name><tp:taxon-name-part taxon-name-part-type="genus">Cheliomyrmex</tp:taxon-name-part> <tp:taxon-name-part taxon-name-part-type="species">morosus</tp:taxon-name-part></tp:taxon-name></italic> in Panama and its high associate diversity.</article-title> <source>Biotropica</source> <volume>39</volume>: <fpage>771</fpage>–<lpage>773</lpage>. doi: <ext-link xlink:type="simple" ext-link-type="doi" xlink:href="10.1111/j.1744-7429.2007.00302.x">10.1111/j.1744-7429.2007.00302.x</ext-link></mixed-citation></ref><ref id="B349"><mixed-citation xmlns:xlink="http://www.w3.org/1999/xlink" xlink:type="simple">
          <person-group><name name-style="western"><surname>Rettenmeyer</surname><given-names>CW</given-names></name></person-group> (<year>1963</year>) <article-title>Behavioral studies of army ants.</article-title> <source>University of Kansas Science Bulletin</source> <volume>44</volume>: <fpage>281</fpage>–<lpage>465</lpage>.</mixed-citation></ref><ref id="B326"><mixed-citation xmlns:xlink="http://www.w3.org/1999/xlink" xlink:type="simple">
          <person-group><name name-style="western"><surname>O’Donnell</surname><given-names>S</given-names></name><name name-style="western"><surname>Kaspari</surname><given-names>M</given-names></name><name name-style="western"><surname>Lattke</surname><given-names>J</given-names></name></person-group> (<year>2005</year>) <article-title>Extraordinary predation by the neotropical army ant <italic><tp:taxon-name><tp:taxon-name-part taxon-name-part-type="genus">Cheliomyrmex</tp:taxon-name-part> <tp:taxon-name-part taxon-name-part-type="species">andicola</tp:taxon-name-part></tp:taxon-name></italic>: implications for the evolution of the army ant syndrome.</article-title> <source>Biotropica</source> <volume>37</volume>: <fpage>706</fpage>–<lpage>709</lpage>. doi: <ext-link xlink:type="simple" ext-link-type="doi" xlink:href="10.1111/j.1744-7429.2005.00091.x">10.1111/j.1744-7429.2005.00091.x</ext-link></mixed-citation></ref></ref-list></tp:taxon-treatment>
