# Supplementary material for: Generic revision of the ant subfamily Dorylinae (Hymenoptera, Formicidae)
Source: Zookeys. 2016 Aug 4;(608):1–280. doi: 10.3897/zookeys.608.9427 (PMC4982377; doi:10.3897/zookeys.608.9427)
Supplement: XML Treatment for Cylindromyrmex [file zookeys.608.9427-treatment7.xml]

<!DOCTYPE tp:taxon-treatment
  PUBLIC "-//TaxonX//DTD Taxonomic Treatment Publishing DTD v0 20100105//EN" "tax-treatment-NSO.dtd">
<tp:taxon-treatment xmlns:tp="http://www.plazi.org/taxpub"><tp:treatment-meta><kwd-group><label>Taxon classification</label><kwd><named-content content-type="kingdom">Animalia</named-content></kwd><kwd><named-content content-type="order">Hymenoptera</named-content></kwd><kwd><named-content content-type="family">Formicidae</named-content></kwd></kwd-group><mixed-citation publication-type="journal"><person-group><name><surname>Borowiec</surname><given-names>Marek L.</given-names></name></person-group><article-title>Generic revision of the ant subfamily <tp:taxon-name><tp:taxon-name-part taxon-name-part-type="subfamily">Dorylinae</tp:taxon-name-part></tp:taxon-name> (<tp:taxon-name><tp:taxon-name-part taxon-name-part-type="order">Hymenoptera</tp:taxon-name-part></tp:taxon-name>, <tp:taxon-name><tp:taxon-name-part taxon-name-part-type="family">Formicidae</tp:taxon-name-part></tp:taxon-name>)</article-title><source>Zookeys</source><day>4</day><month>8</month><year>2016</year><volume>2016</volume><issue>608</issue><fpage>1</fpage><lpage>280</lpage><pub-id pub-id-type="doi">10.3897/zookeys.608.9427</pub-id></mixed-citation></tp:treatment-meta><tp:nomenclature><tp:taxon-name>
            <tp:taxon-name-part taxon-name-part-type="genus">Cylindromyrmex</tp:taxon-name-part>
          </tp:taxon-name><tp:taxon-authority>Mayr, 1870</tp:taxon-authority><tp:nomenclature-citation-list><tp:nomenclature-citation><tp:taxon-name>= <tp:taxon-name-part taxon-name-part-type="genus">Holcoponera</tp:taxon-name-part></tp:taxon-name><comment> Cameron, 1891 </comment></tp:nomenclature-citation><tp:nomenclature-citation><tp:taxon-name>= <tp:taxon-name-part taxon-name-part-type="genus">Hypocylindromyrmex</tp:taxon-name-part></tp:taxon-name><comment> Wheeler, W. M., 1924a </comment></tp:nomenclature-citation><tp:nomenclature-citation><tp:taxon-name>= <tp:taxon-name-part taxon-name-part-type="genus">Metacylindromyrmex</tp:taxon-name-part></tp:taxon-name><comment> Wheeler, W. M., 1924a </comment></tp:nomenclature-citation></tp:nomenclature-citation-list></tp:nomenclature><tp:treatment-sec sec-type="Type-species" id="SECID0EDXEM"><title>Type-species.</title><p>
            <italic><tp:taxon-name><tp:taxon-name-part taxon-name-part-type="genus">Cylindromyrmex</tp:taxon-name-part> <tp:taxon-name-part taxon-name-part-type="species">striatus</tp:taxon-name-part></tp:taxon-name></italic>, by monotypy.</p><p>
            <italic><tp:taxon-name><tp:taxon-name-part taxon-name-part-type="genus">Cylindromyrmex</tp:taxon-name-part></tp:taxon-name></italic> is a genus of mostly arboreal-nesting termite hunters, rarely encountered but distributed throughout New World tropics, including the Antilles.</p></tp:treatment-sec><tp:treatment-sec sec-type="diagnosis" id="SECID0E3XEM"><title>Diagnosis.</title><p>
            <bold><italic>Worker.</italic></bold> With a combination of large eyes, conspicuously costate or striate sculpture, torulo-posttorular complex horizontal and concealing antennal sockets, two pectinate spurs on mid and hind tibiae, and simple pretarsal claws, the workers of <italic><tp:taxon-name><tp:taxon-name-part taxon-name-part-type="genus">Cylindromyrmex</tp:taxon-name-part></tp:taxon-name></italic> can be readily distinguished from all other dorylines. The only other genus with large eyes, conspicuously sulcate sculpture, and two tibial spurs is <italic><tp:taxon-name><tp:taxon-name-part taxon-name-part-type="genus">Chrysapace</tp:taxon-name-part></tp:taxon-name></italic>, but it has fully exposed antennal sockets, possesses toothed pretarsal claws, and occurs only in the Old World. The extinct <italic><tp:taxon-name><tp:taxon-name-part taxon-name-part-type="genus">Procerapachys</tp:taxon-name-part></tp:taxon-name></italic>, which can also have sulcate sculpturing, has a single pectinate spur on each mid and hind tibiae.</p><p>
            <bold><italic>Male.</italic></bold> The males of <italic><tp:taxon-name><tp:taxon-name-part taxon-name-part-type="genus">Cylindromyrmex</tp:taxon-name-part></tp:taxon-name></italic> are also easily differentiated from all other genera by two tibial spurs, simple pretarsal claws, no transverse <tp:taxon-name><tp:taxon-name-part taxon-name-part-type="species">groove</tp:taxon-name-part></tp:taxon-name> on the mesopleuron, and well-developed wing venation with costal (C) vein present in fore wing, two submarginal cells and marginal cell closed. The only other genus with two tibial <!--PageBreak-->spurs and similar venation is the Old World genus <italic><tp:taxon-name><tp:taxon-name-part taxon-name-part-type="genus">Chrysapace</tp:taxon-name-part></tp:taxon-name></italic>, but it has a transverse <tp:taxon-name><tp:taxon-name-part taxon-name-part-type="species">groove</tp:taxon-name-part></tp:taxon-name> on the mesopleuron and pretarsal claws armed with a tooth. Putative males of the extinct <italic><tp:taxon-name><tp:taxon-name-part taxon-name-part-type="genus">Procerapachys</tp:taxon-name-part></tp:taxon-name></italic> have only one spur on each mid and hind tibiae.</p></tp:treatment-sec><tp:treatment-sec sec-type="description" id="SECID0EM1EM"><title>Description.</title><p>
            <bold><italic>Worker.</italic></bold> <italic>Head</italic>: Antennae with 12 segments. Apical antennal segment moderately enlarged, broader than and about equal in length to two preceding segments combined. Clypeus without cuticular apron. Lateroclypeal teeth absent. <tp:taxon-name><tp:taxon-name-part taxon-name-part-type="genus">Parafrontal</tp:taxon-name-part> <tp:taxon-name-part taxon-name-part-type="species">ridges</tp:taxon-name-part></tp:taxon-name> absent. Torulo-posttorular complex horizontal. Antennal scrobes present. Labrum with median notch or concavity. Proximal face of stipes projecting beyond inner margin of sclerite, concealing prementum when mouthparts fully closed. Maxillary palps 3- or 2-segmented. Labial palps 2-segmented. Mandibles triangular, with teeth or edentate. Eyes present, always composed of more than 5 ommatidia and usually more than 20 ommatidia. Ocelli present or absent. Head capsule with differentiated vertical posterior surface above occipital foramen. Ventrolateral margins of head without lamella or ridge extending towards mandibles and beyond carina surrounding occipital foramen. Posterior head corners dorsolaterally immarginate. Carina surrounding occipital foramen ventrally present. <italic>Mesosoma</italic>: Pronotal flange separated from collar by distinct ridge or not. Promesonotal connection with Pronotomesopleural suture completely fused. <tp:taxon-name><tp:taxon-name-part taxon-name-part-type="genus">Pronotomesopleural</tp:taxon-name-part> <tp:taxon-name-part taxon-name-part-type="species">suture</tp:taxon-name-part></tp:taxon-name> visible, unfused up to notal surface. <tp:taxon-name><tp:taxon-name-part taxon-name-part-type="genus">Mesometapleural</tp:taxon-name-part> <tp:taxon-name-part taxon-name-part-type="species">groove</tp:taxon-name-part></tp:taxon-name> deeply impressed, conspicuous. Transverse <tp:taxon-name><tp:taxon-name-part taxon-name-part-type="species">groove</tp:taxon-name-part></tp:taxon-name> dividing mesopleuron absent. Pleural endophragmal pit concavity present. Mesosoma dorsolaterally immarginate. Metanotal depression or <tp:taxon-name><tp:taxon-name-part taxon-name-part-type="species">groove</tp:taxon-name-part></tp:taxon-name> on mesosoma absent. Propodeal spiracle situated low on sclerite. Propodeal declivity with distinct dorsal edge or margin and rectangular in posterior view. Metapleural gland bulla visible or not visible through cuticle. Propodeal lobes present, well developed. <italic>Metasoma</italic>: Petiole anterodorsally marginate, dorsolaterally immarginate, dorsolaterally marginate, and laterally above spiracle marginate. Helcium in relation to tergosternal Pronotomesopleural suture placed at posttergite and supraaxial. Prora forming a V-shaped protrusion. Spiracle openings of abdominal segments IV–VI circular. Abdominal segment III anterodorsally immarginate and dorsolaterally immarginate. Abdominal segment III more than half size of succeeding segment IV, which is weakly constricted at presegmental portion (uninodal waist). Girdling constriction of segment IV present, i.e. pre- and postsclerites distinct. Cinctus of abdominal segment IV gutter-like, not sculptured. Abdominal segment IV not conspicuously largest segment. Abdominal tergite IV not folding over sternite, and anterior portions of sternite and tergite equally well visible in lateral view. Girdling constriction between pre- and posttergites of abdominal segments V and VI absent. Girdling constriction between pre- and poststernites of abdominal segments V and VI present or absent. Pygidium large, with impressed medial field and armed with modified setae. Hypopygium unarmed. <italic>Legs</italic>: Mid tibia with two pectinate spurs. Hind tibia with two pectinate spurs. Hind basitarsus not widening distally, circular in cross-section. Posterior flange of hind coxa not produced as raised lamella. Metatibial gland present as oval patch of whitish cuticle. Metabasitarsal gland absent. Hind pretarsal claws simple. <italic>Polymorphism</italic>: Monomorphic.</p><p>
            <bold><italic>Male.</italic></bold> <italic>Head</italic>: Antennae with 13 segments. Clypeus without cuticular apron. <tp:taxon-name><tp:taxon-name-part taxon-name-part-type="genus">Parafrontal</tp:taxon-name-part> <tp:taxon-name-part taxon-name-part-type="species">ridges</tp:taxon-name-part></tp:taxon-name> absent. Torulo-posttorular complex vertical. Maxillary palps 2-segment<!--PageBreak-->ed. Labial palps 3- or 2-segmented. Mandibles triangular, edentate. Ventrolateral margins of head without lamella or ridge extending towards mandibles and beyond carina surrounding occipital foramen. Carina surrounding occipital foramen ventrally present. <italic>Mesosoma</italic>: Pronotal flange separated from collar by distinct ridge or not separated. <tp:taxon-name><tp:taxon-name-part taxon-name-part-type="genus">Notauli</tp:taxon-name-part></tp:taxon-name> absent or present. Transverse <tp:taxon-name><tp:taxon-name-part taxon-name-part-type="species">groove</tp:taxon-name-part></tp:taxon-name> dividing mesopleuron absent. Propodeal declivity with distinct dorsal edge or margin. Metapleural gland opening present. Propodeal lobes present. <italic>Metasoma</italic>: Petiole anterodorsally marginate, dorsolaterally immarginate, and laterally above spiracle marginate. Helcium in relation to tergosternal Pronotomesopleural suture placed at posttergite and supraaxial. Prora forming a U-shaped margin with median ridge. Spiracle openings of abdominal segments IV–VI circular. Abdominal segment III more than half size of succeeding segment IV; latter weakly constricted at presegmental portion (uninodal waist). Girdling constriction of segment IV present, i.e. pre- and postsclerites distinct. Cinctus of abdominal segment IV gutter-like, not sculptured or cross-ribbed. Girdling constriction between pre- and postsclerites of abdominal segments V and VI absent. Abdominal segment IV not conspicuously largest segment. Abdominal sternite VII simple. Abdominal sternite IX distally armed with two spines, with lateral apodemes about as long as medial apodeme, directed anteriorly (towards head). <italic>Genitalia</italic>: Cupula long relative to rest of genital capsule and shorter ventrally than dorsally. Basimere broadly fused to telomere, with sulcus discernable at junction, and ventrally with left and right arms abutting. Telomere gradually tapering toward apex. <tp:taxon-name><tp:taxon-name-part taxon-name-part-type="genus">Volsella</tp:taxon-name-part></tp:taxon-name> laterally flattened, at apex with dorsal lobe and hooked ventrally. Penisvalva laterally compressed, rounded at apex. <italic>Legs</italic>: Mid tibia with two pectinate spurs. Hind tibia with two pectinate spurs. Posterior flange of hind coxa not produced as raised lamella. Metatibial gland absent. Metabasitarsal glands absent. Hind pretarsal claws simple. <italic>Wings</italic>: Tegula present, broad, demiovate in shape. Vein C in fore wing present. Pterostigma broad. Abscissa R·f3 present, running toward distal wing margin and enclosing cell with Rs·f5. Abscissae Rs·f2–3 present, connecting with Rs+M&amp;M·f2. Cross-vein 2r-rs present, differentiated from Rs·f4 by presence of Rs·f2–3. Abscissae Rs·f4–5 differentiated into Rs·f4 and Rs·f5 by 2rs-m. Abscissa M·f2 in fore wing contiguous with Rs+M. Abscissa M·f4 in fore wing present, reaching wing margin. Cross-vein 1m-cu in fore wing present. Cross-vein cu-a in fore wing present, arising from M+Cu and proximal to M·f1. Vein Cu in fore wing present, with both branches Cu1 and Cu2. Vein A in fore wing with abscissae A·f1 and A·f2 present. Vein C in hind wing absent. Vein R in hind wing present, extending past Sc+R but not reaching distal wing margin. Vein Sc+R in hind wing present. Abscissa Rs·f1 in hind wing present, shorter than 1rs-m. Abscissa Rs·f2 in hind wing present, not reaching wing margin. Cross-vein 1rs-m in hind wing fused with M·f1. Vein M+Cu in hind wing present. Abscissa M·f1 in hind wing present. Abscissa M·f2 in hind wing present. Cross-vein cu-a in hind wing present. Vein Cu in hind wing present. Vein A in hind wing with abscissae A·f1 and A·f2 present.</p><p>
            <bold><italic>Gyne.</italic></bold> Alate, similar to worker except for the mesosoma; known for several species. See descriptions in <xref ref-type="bibr" rid="B100">De Andrade (1998a)</xref>.</p><!--PageBreak--><!--PageBreak--><!--PageBreak--><p>
            <bold><italic>Larva.</italic></bold> Not described. Cocoons absent.</p></tp:treatment-sec><tp:treatment-sec sec-type="distribution" id="SECID0E16EM"><title>Distribution.</title><p>
            <italic><tp:taxon-name><tp:taxon-name-part taxon-name-part-type="genus">Cylindromyrmex</tp:taxon-name-part></tp:taxon-name></italic> is an exclusively Neotropical lineage with ten extant species and three extinct species known from Dominican amber (<xref ref-type="bibr" rid="B100">De Andrade 1998a</xref>). Its distribution extends from the state of Veracruz, Mexico to Rio Grande do Sul in southern Brazil (<xref ref-type="bibr" rid="B100">De Andrade 1998a</xref>, <xref ref-type="bibr" rid="B340">Quiroz-Robledo 2003</xref>). Known from Cuba and Hispaniola, <italic><tp:taxon-name><tp:taxon-name-part taxon-name-part-type="genus">Cylindromyrmex</tp:taxon-name-part> <tp:taxon-name-part taxon-name-part-type="species">darlingtoni</tp:taxon-name-part></tp:taxon-name></italic> is also the only member of the <tp:taxon-name><tp:taxon-name-part taxon-name-part-type="subfamily">Dorylinae</tp:taxon-name-part></tp:taxon-name> endemic in the Antilles. <italic><tp:taxon-name><tp:taxon-name-part taxon-name-part-type="genus">Cylindromyrmex</tp:taxon-name-part> <tp:taxon-name-part taxon-name-part-type="species">whymperi</tp:taxon-name-part></tp:taxon-name></italic> has been apparently introduced and established in Galapagos Islands (<xref ref-type="bibr" rid="B100">De Andrade 1998a</xref>).</p></tp:treatment-sec><tp:treatment-sec sec-type="Taxonomy and phylogeny" id="SECID0EQBFM"><title>Taxonomy and phylogeny.</title><p>
            <italic><tp:taxon-name><tp:taxon-name-part taxon-name-part-type="genus">Cylindromyrmex</tp:taxon-name-part></tp:taxon-name></italic> has three generic synonyms: <italic><tp:taxon-name><tp:taxon-name-part taxon-name-part-type="genus">Holcoponera</tp:taxon-name-part></tp:taxon-name></italic> Cameron, <italic><tp:taxon-name><tp:taxon-name-part taxon-name-part-type="genus">Hypocylindromyrmex</tp:taxon-name-part></tp:taxon-name></italic> Wheeler, and <italic><tp:taxon-name><tp:taxon-name-part taxon-name-part-type="genus">Metacylindromyrmex</tp:taxon-name-part></tp:taxon-name></italic> Wheeler. Cameron’s <italic><tp:taxon-name><tp:taxon-name-part taxon-name-part-type="genus">Holcoponera</tp:taxon-name-part></tp:taxon-name></italic> has been considered a synonym since the end of 19th century (<xref ref-type="bibr" rid="B163">Forel 1892</xref>a), and the two other names were introduced as subgenera by <xref ref-type="bibr" rid="B515">Wheeler (1924a)</xref> but have not been used as valid since <xref ref-type="bibr" rid="B72">Brown’s (1975)</xref> work on the ‘<tp:taxon-name><tp:taxon-name-part taxon-name-part-type="subfamily">Cerapachyinae</tp:taxon-name-part></tp:taxon-name>’. <xref ref-type="bibr" rid="B100">De Andrade (1998a)</xref> revised, illustrated, and keyed all the species of <italic><tp:taxon-name><tp:taxon-name-part taxon-name-part-type="genus">Cylindromyrmex</tp:taxon-name-part></tp:taxon-name></italic>, subsequently adding new records and a second fossil taxon from Dominican amber (<xref ref-type="bibr" rid="B102">De Andrade 2001</xref>).</p><p>
            <italic><tp:taxon-name><tp:taxon-name-part taxon-name-part-type="genus">Cylindromyrmex</tp:taxon-name-part></tp:taxon-name></italic> is the sister genus to <italic><tp:taxon-name><tp:taxon-name-part taxon-name-part-type="genus">Acanthostichus</tp:taxon-name-part></tp:taxon-name></italic> (<xref ref-type="bibr" rid="B66">Brady et al. 2006</xref>, <xref ref-type="bibr" rid="B65">Brady et al. 2014</xref>, Borowiec, in prep.). A morphology-based internal phylogeny is also available, inferred by <xref ref-type="bibr" rid="B100">De Andrade (1998a)</xref>.</p></tp:treatment-sec><tp:treatment-sec sec-type="biology" id="SECID0EVEFM"><title>Biology.</title><p>Members of this lineage have been reported to be termite predators (<xref ref-type="bibr" rid="B100">De Andrade 1998a</xref>). Some authors described <italic><tp:taxon-name><tp:taxon-name-part taxon-name-part-type="genus">Cylindromyrmex</tp:taxon-name-part></tp:taxon-name></italic> as termite inquilines based on records of workers from termite nests (<xref ref-type="bibr" rid="B523">Wheeler 1936</xref>, <xref ref-type="bibr" rid="B332">Overal and Bandeira 1985</xref>). It seems possible, however, that these specimens represent raiding foragers of arboreal-nesting ants, as complete nest series containing brood and reproductives are so far known apparently only from wood (<xref ref-type="bibr" rid="B158">Fernández and Escobar 1997</xref>, <xref ref-type="bibr" rid="B100">De Andrade 1998a</xref>, <xref ref-type="bibr" rid="B296">Mariano et al. 2004</xref>, Philip Ward pers. comm.).</p><p>A colony of <italic><tp:taxon-name><tp:taxon-name-part taxon-name-part-type="genus">Cylindromyrmex</tp:taxon-name-part> <tp:taxon-name-part taxon-name-part-type="species">whymperi</tp:taxon-name-part></tp:taxon-name></italic> has been recently found in Peru and studied in captivity by Josh Richards, an ant keeper from Lima, Peru. He has observed that these ants readily pursue and sting termites, which are brought to the nest paralyzed but apparently not dead. When outnumbered in a confrontation, <italic><tp:taxon-name><tp:taxon-name-part taxon-name-part-type="genus">Cylindromyrmex</tp:taxon-name-part></tp:taxon-name></italic> workers first sting as many termites as possible before attempting to carry some of them back to the nest (Josh Richards pers. comm.).</p><p>
            <xref ref-type="bibr" rid="B211">Gobin et al. (2001)</xref> described a novel type of gland between sternites VI and VII in <italic><tp:taxon-name><tp:taxon-name-part taxon-name-part-type="genus">Cylindromyrmex</tp:taxon-name-part> <tp:taxon-name-part taxon-name-part-type="species">whymperi</tp:taxon-name-part></tp:taxon-name></italic> and demonstrated that this species employs mass recruitment to termite prey. <xref ref-type="bibr" rid="B324">Morgan <italic>et al</italic>. (2008)</xref> chemically analyzed Dufour’s gland secretions of the same species. Three species of <italic><tp:taxon-name><tp:taxon-name-part taxon-name-part-type="genus">Cylindromyrmex</tp:taxon-name-part></tp:taxon-name></italic> (<italic><tp:taxon-name><tp:taxon-name-part taxon-name-part-type="genus">Cylindromyrmex</tp:taxon-name-part> <tp:taxon-name-part taxon-name-part-type="species">brasiliensis</tp:taxon-name-part></tp:taxon-name></italic>, <italic><tp:taxon-name><tp:taxon-name-part taxon-name-part-type="genus">Cylindromyrmex</tp:taxon-name-part> <tp:taxon-name-part taxon-name-part-type="species">brevitarsus</tp:taxon-name-part></tp:taxon-name></italic> and <italic><tp:taxon-name><tp:taxon-name-part taxon-name-part-type="genus">Cylindromyrmex</tp:taxon-name-part> <tp:taxon-name-part taxon-name-part-type="species">longiceps</tp:taxon-name-part></tp:taxon-name></italic>) have been reported occurring in sympatry, collected in Malaise traps in a single locality in Bahia, Brazil. The flying males and gynes were present in samples from the end of August to beginning of December, with at least one of the samples containing all the three species (<xref ref-type="bibr" rid="B104">Delabie and Reis 2000</xref>).</p><p>All known queens of <italic><tp:taxon-name><tp:taxon-name-part taxon-name-part-type="genus">Cylindromyrmex</tp:taxon-name-part></tp:taxon-name></italic> are winged and brood production is apparently synchronized (<xref ref-type="bibr" rid="B296">Mariano et al. 2004</xref>, Josh Richards pers. comm.).</p><!--PageBreak--></tp:treatment-sec><tp:treatment-sec sec-type="Species of Cylindromyrmex" id="SECID0E2IFM"><title>Species of <italic><tp:taxon-name><tp:taxon-name-part taxon-name-part-type="genus">Cylindromyrmex</tp:taxon-name-part></tp:taxon-name></italic></title><p>†<italic><tp:taxon-name><tp:taxon-name-part taxon-name-part-type="genus">Cylindromyrmex</tp:taxon-name-part> <tp:taxon-name-part taxon-name-part-type="species">antillanus</tp:taxon-name-part></tp:taxon-name></italic> De Andrade, 1998a: Dominican amber</p><p>
            <italic><tp:taxon-name><tp:taxon-name-part taxon-name-part-type="genus">Cylindromyrmex</tp:taxon-name-part> <tp:taxon-name-part taxon-name-part-type="species">boliviae</tp:taxon-name-part></tp:taxon-name></italic> Wheeler, W. M., 1924a: Bolivia</p><p>
            <italic><tp:taxon-name><tp:taxon-name-part taxon-name-part-type="genus">Cylindromyrmex</tp:taxon-name-part> <tp:taxon-name-part taxon-name-part-type="species">brasiliensis</tp:taxon-name-part></tp:taxon-name></italic> Emery, 1901a: Brazil</p><p>
            <italic><tp:taxon-name><tp:taxon-name-part taxon-name-part-type="genus">Cylindromyrmex</tp:taxon-name-part> <tp:taxon-name-part taxon-name-part-type="species">brevitarsus</tp:taxon-name-part></tp:taxon-name></italic> Santschi, 1925: Brazil</p><p>
            <italic><tp:taxon-name><tp:taxon-name-part taxon-name-part-type="genus">Cylindromyrmex</tp:taxon-name-part> <tp:taxon-name-part taxon-name-part-type="species">darlingtoni</tp:taxon-name-part></tp:taxon-name></italic> Wheeler, W. M., 1937: Cuba</p><p>†<italic><tp:taxon-name><tp:taxon-name-part taxon-name-part-type="genus">Cylindromyrmex</tp:taxon-name-part> <tp:taxon-name-part taxon-name-part-type="species">electrinus</tp:taxon-name-part></tp:taxon-name></italic> De Andrade, 1998a: Dominican amber</p><p>
            <italic><tp:taxon-name><tp:taxon-name-part taxon-name-part-type="genus">Cylindromyrmex</tp:taxon-name-part> <tp:taxon-name-part taxon-name-part-type="species">escobari</tp:taxon-name-part></tp:taxon-name></italic> De Andrade, 1998a: Colombia</p><p>
            <italic><tp:taxon-name><tp:taxon-name-part taxon-name-part-type="genus">Cylindromyrmex</tp:taxon-name-part> <tp:taxon-name-part taxon-name-part-type="species">godmani</tp:taxon-name-part></tp:taxon-name></italic> Forel, 1899: Panama</p><p>†<italic><tp:taxon-name><tp:taxon-name-part taxon-name-part-type="genus">Cylindromyrmex</tp:taxon-name-part> <tp:taxon-name-part taxon-name-part-type="species">inopinatus</tp:taxon-name-part></tp:taxon-name></italic> De Andrade, 2001: Dominican amber</p><p>
            <italic><tp:taxon-name><tp:taxon-name-part taxon-name-part-type="genus">Cylindromyrmex</tp:taxon-name-part> <tp:taxon-name-part taxon-name-part-type="species">longiceps</tp:taxon-name-part></tp:taxon-name></italic> André, 1892: Brazil</p><p>
            <italic><tp:taxon-name><tp:taxon-name-part taxon-name-part-type="genus">Cylindromyrmex</tp:taxon-name-part> <tp:taxon-name-part taxon-name-part-type="species">meinerti</tp:taxon-name-part></tp:taxon-name></italic> Forel, 1905: Venezuela</p><p>
            <italic><tp:taxon-name><tp:taxon-name-part taxon-name-part-type="genus">Cylindromyrmex</tp:taxon-name-part> <tp:taxon-name-part taxon-name-part-type="species">striatus</tp:taxon-name-part></tp:taxon-name></italic> Mayr, 1870: Suriname</p><p>
            <italic><tp:taxon-name><tp:taxon-name-part taxon-name-part-type="genus">Cylindromyrmex</tp:taxon-name-part> <tp:taxon-name-part taxon-name-part-type="species">whymperi</tp:taxon-name-part></tp:taxon-name></italic> (Cameron, 1891): Ecuador</p></tp:treatment-sec><ref-list><ref id="B100"><mixed-citation xmlns:xlink="http://www.w3.org/1999/xlink" xlink:type="simple">
          <person-group><name name-style="western"><surname>De Andrade</surname><given-names>ML</given-names></name></person-group> (<year>1998a</year>) <article-title>Fossil and extant species of <italic><tp:taxon-name><tp:taxon-name-part taxon-name-part-type="genus">Cylindromyrmex</tp:taxon-name-part></tp:taxon-name></italic> (<tp:taxon-name><tp:taxon-name-part taxon-name-part-type="order">Hymenoptera</tp:taxon-name-part></tp:taxon-name>: <tp:taxon-name><tp:taxon-name-part taxon-name-part-type="family">Formicidae</tp:taxon-name-part></tp:taxon-name>).</article-title> <source>Revue Suisse de Zoologie</source> <volume>105</volume>: <fpage>581</fpage>–<lpage>664</lpage>. doi: <ext-link xlink:type="simple" ext-link-type="doi" xlink:href="10.5962/bhl.part.80052">10.5962/bhl.part.80052</ext-link></mixed-citation></ref><ref id="B340"><mixed-citation xmlns:xlink="http://www.w3.org/1999/xlink" xlink:type="simple">
          <person-group><name name-style="western"><surname>Quiroz-Robledo</surname><given-names>LN</given-names></name></person-group> (<year>2003</year>) <article-title>First record of genus <italic><tp:taxon-name><tp:taxon-name-part taxon-name-part-type="genus">Cylindromyrmex</tp:taxon-name-part></tp:taxon-name></italic> Mayr for Mexico.</article-title> <source>Folia Entomologica Mexicana</source> <volume>42</volume>(<issue>2</issue>): <fpage>295</fpage>–<lpage>296</lpage>.</mixed-citation></ref><ref id="B163"><mixed-citation xmlns:xlink="http://www.w3.org/1999/xlink" xlink:type="simple">
          <person-group><name name-style="western"><surname>Forel</surname><given-names>A</given-names></name></person-group> (<year>1892b</year>) <chapter-title>Les Formicides. [concl.].</chapter-title> In: <person-group><name name-style="western"><surname>Grandidier</surname><given-names>A</given-names></name></person-group> (<year>1892</year>) <source>Histoire physique, naturelle, et politique de Madagascar. Volume XX. Histoire naturelle des Hyménoptères. Deuxième partie</source>. <supplement>Supplèment</supplement> au <issue>28e fascicule</issue>. <publisher-name>Hachette et Cie</publisher-name>, <publisher-loc>Paris</publisher-loc>, <fpage>229</fpage>–<lpage>280</lpage>.</mixed-citation></ref><ref id="B515"><mixed-citation xmlns:xlink="http://www.w3.org/1999/xlink" xlink:type="simple">
          <person-group><name name-style="western"><surname>Wheeler</surname><given-names>WM</given-names></name></person-group> (<year>1924a</year>) <article-title>The <tp:taxon-name><tp:taxon-name-part taxon-name-part-type="family">Formicidae</tp:taxon-name-part></tp:taxon-name> of the Harrison Williams Galapagos Expedition.</article-title> <source>Zoologica (New York)</source> <volume>5</volume>: <fpage>101</fpage>–<lpage>122</lpage>.</mixed-citation></ref><ref id="B72"><mixed-citation xmlns:xlink="http://www.w3.org/1999/xlink" xlink:type="simple">
          <person-group><name name-style="western"><surname>Brown</surname><given-names>WL</given-names><suffix>Jr</suffix></name></person-group> (<year>1975</year>) <article-title>Contributions toward a reclassification of the <tp:taxon-name><tp:taxon-name-part taxon-name-part-type="family">Formicidae</tp:taxon-name-part></tp:taxon-name>. V. <tp:taxon-name><tp:taxon-name-part taxon-name-part-type="subfamily">Ponerinae</tp:taxon-name-part></tp:taxon-name>, tribes <tp:taxon-name><tp:taxon-name-part taxon-name-part-type="tribe">Platythyreini</tp:taxon-name-part></tp:taxon-name>, <tp:taxon-name><tp:taxon-name-part taxon-name-part-type="tribe">Cerapachyini</tp:taxon-name-part></tp:taxon-name>, <tp:taxon-name><tp:taxon-name-part taxon-name-part-type="tribe">Cylindromyrmecini</tp:taxon-name-part></tp:taxon-name>, <tp:taxon-name><tp:taxon-name-part taxon-name-part-type="tribe">Acanthostichini</tp:taxon-name-part></tp:taxon-name>, and <tp:taxon-name><tp:taxon-name-part taxon-name-part-type="above-genus">Aenictogitini</tp:taxon-name-part></tp:taxon-name>. Search.</article-title> <source>Agriculture (Ithaca, New York)</source> <volume>5</volume>(<issue>1</issue>): <fpage>1</fpage>–<lpage>115</lpage>.</mixed-citation></ref><ref id="B102"><mixed-citation xmlns:xlink="http://www.w3.org/1999/xlink" xlink:type="simple">
          <person-group><name name-style="western"><surname>De Andrade</surname><given-names>ML</given-names></name></person-group> (<year>2001</year>) <article-title>A remarkable Dominican amber species of <italic><tp:taxon-name><tp:taxon-name-part taxon-name-part-type="genus">Cylindromyrmex</tp:taxon-name-part></tp:taxon-name></italic> with Brazilian affinities and additions to the generic revision (<tp:taxon-name><tp:taxon-name-part taxon-name-part-type="order">Hymenoptera</tp:taxon-name-part></tp:taxon-name>: <tp:taxon-name><tp:taxon-name-part taxon-name-part-type="family">Formicidae</tp:taxon-name-part></tp:taxon-name>).</article-title> <source>Beiträge zur Entomologie</source> <volume>51</volume>: <fpage>51</fpage>–<lpage>63</lpage>.</mixed-citation></ref><ref id="B66"><mixed-citation xmlns:xlink="http://www.w3.org/1999/xlink" xlink:type="simple">
          <person-group><name name-style="western"><surname>Brady</surname><given-names>SG</given-names></name><name name-style="western"><surname>Schultz</surname><given-names>TR</given-names></name><name name-style="western"><surname>Fisher</surname><given-names>BL</given-names></name><name name-style="western"><surname>Ward</surname><given-names>PS</given-names></name></person-group> (<year>2006</year>) <article-title>Evaluating alternative hypotheses for the early evolution and diversification of ants.</article-title> <source>Proceedings of the National Academy of Sciences of the United States of America</source> <volume>103</volume>: <fpage>18172</fpage>–<lpage>18177</lpage>. doi: <ext-link xlink:type="simple" ext-link-type="doi" xlink:href="10.1073/pnas.0605858103">10.1073/pnas.0605858103</ext-link></mixed-citation></ref><ref id="B65"><mixed-citation xmlns:xlink="http://www.w3.org/1999/xlink" xlink:type="simple">
          <person-group><name name-style="western"><surname>Brady</surname><given-names>SG</given-names></name><name name-style="western"><surname>Fisher</surname><given-names>BL</given-names></name><name name-style="western"><surname>Schultz</surname><given-names>TR</given-names></name><name name-style="western"><surname>Ward</surname><given-names>PS</given-names></name></person-group> (<year>2014</year>) <article-title>The rise of army ants and their relatives: diversification of specialized predatory doryline ants.</article-title> <source>BMC Evolutionary Biology</source> <volume>14</volume>: <elocation-id>93</elocation-id>. doi: <ext-link xlink:type="simple" ext-link-type="doi" xlink:href="10.1186/1471-2148-14-93">10.1186/1471-2148-14-93</ext-link></mixed-citation></ref><ref id="B523"><mixed-citation xmlns:xlink="http://www.w3.org/1999/xlink" xlink:type="simple">
          <person-group><name name-style="western"><surname>Wheeler</surname><given-names>WM</given-names></name></person-group> (<year>1936</year>) <article-title>Ecological relations of ponerine and other ants to termites.</article-title> <source>Proceedings of the American Academy of Arts and Sciences</source> <volume>71</volume>: <fpage>159</fpage>–<lpage>243</lpage>. doi: <ext-link xlink:type="simple" ext-link-type="doi" xlink:href="10.2307/20023221">10.2307/20023221</ext-link></mixed-citation></ref><ref id="B332"><mixed-citation xmlns:xlink="http://www.w3.org/1999/xlink" xlink:type="simple">
          <person-group><name name-style="western"><surname>Overal</surname><given-names>WL</given-names></name><name name-style="western"><surname>Bandeira</surname><given-names>AG</given-names></name></person-group> (<year>1985</year>) <article-title>Nota sobre hábitos de <italic><tp:taxon-name><tp:taxon-name-part taxon-name-part-type="genus">Cylindromyrmex</tp:taxon-name-part> <tp:taxon-name-part taxon-name-part-type="species">striatus</tp:taxon-name-part></tp:taxon-name></italic> Mayr, 1870, na Amazônia (<tp:taxon-name><tp:taxon-name-part taxon-name-part-type="family">Formicidae</tp:taxon-name-part></tp:taxon-name>, <tp:taxon-name><tp:taxon-name-part taxon-name-part-type="subfamily">Ponerinae</tp:taxon-name-part></tp:taxon-name>).</article-title> <source>Revista Brasileira de Entomologia</source> <volume>29</volume>: <fpage>521</fpage>–<lpage>522</lpage>.</mixed-citation></ref><ref id="B158"><mixed-citation xmlns:xlink="http://www.w3.org/1999/xlink" xlink:type="simple">
          <person-group><name name-style="western"><surname>Fernández</surname><given-names>F</given-names></name><name name-style="western"><surname>Escobar</surname><given-names>F</given-names></name></person-group> (<year>1997</year>) <article-title>Primer registro de <italic><tp:taxon-name><tp:taxon-name-part taxon-name-part-type="genus">Cylindromyrmex</tp:taxon-name-part></tp:taxon-name></italic> Mayr (<tp:taxon-name><tp:taxon-name-part taxon-name-part-type="order">Hymenoptera</tp:taxon-name-part></tp:taxon-name>: <tp:taxon-name><tp:taxon-name-part taxon-name-part-type="family">Formicidae</tp:taxon-name-part></tp:taxon-name>) para Colombia.</article-title> <source>Caldasia</source> <volume>19</volume>: <lpage>347</lpage>.</mixed-citation></ref><ref id="B296"><mixed-citation xmlns:xlink="http://www.w3.org/1999/xlink" xlink:type="simple">
          <person-group><name name-style="western"><surname>Mariano</surname><given-names>CSF</given-names></name><name name-style="western"><surname>Delabie</surname><given-names>JHC</given-names></name><name name-style="western"><surname>Pompolo</surname><given-names>SG</given-names></name></person-group> (<year>2004</year>) <article-title>Nota sobre uma colônia e o cariótipo da formiga Neotropical <italic><tp:taxon-name><tp:taxon-name-part taxon-name-part-type="genus">Cylindromyrmex</tp:taxon-name-part> <tp:taxon-name-part taxon-name-part-type="species">brasiliensis</tp:taxon-name-part></tp:taxon-name></italic> Emery (<tp:taxon-name><tp:taxon-name-part taxon-name-part-type="order">Hymenoptera</tp:taxon-name-part></tp:taxon-name>: <tp:taxon-name><tp:taxon-name-part taxon-name-part-type="family">Formicidae</tp:taxon-name-part></tp:taxon-name>: <tp:taxon-name><tp:taxon-name-part taxon-name-part-type="subfamily">Cerapachyinae</tp:taxon-name-part></tp:taxon-name>).</article-title> <source>Neotropical Entomology</source> <volume>33</volume>: <fpage>267</fpage>–<lpage>269</lpage>. doi: <ext-link xlink:type="simple" ext-link-type="doi" xlink:href="10.1590/S1519-566X2004000200020">10.1590/S1519-566X2004000200020</ext-link></mixed-citation></ref><ref id="B211"><mixed-citation xmlns:xlink="http://www.w3.org/1999/xlink" xlink:type="simple">
          <person-group><name name-style="western"><surname>Gobin</surname><given-names>B</given-names></name><name name-style="western"><surname>Rüppell</surname><given-names>O</given-names></name><name name-style="western"><surname>Hartmann</surname><given-names>A</given-names></name><name name-style="western"><surname>Jungnickel</surname><given-names>H</given-names></name><name name-style="western"><surname>Morgan</surname><given-names>ED</given-names></name><name name-style="western"><surname>Billen</surname><given-names>J</given-names></name></person-group> (<year>2001</year>) <article-title>A new type of exocrine gland and its function in mass recruitment in the ant <italic><tp:taxon-name><tp:taxon-name-part taxon-name-part-type="genus">Cylindromyrmex</tp:taxon-name-part> <tp:taxon-name-part taxon-name-part-type="species">whymperi</tp:taxon-name-part></tp:taxon-name></italic> (<tp:taxon-name><tp:taxon-name-part taxon-name-part-type="family">Formicidae</tp:taxon-name-part></tp:taxon-name>, <tp:taxon-name><tp:taxon-name-part taxon-name-part-type="subfamily">Cerapachyinae</tp:taxon-name-part></tp:taxon-name>).</article-title> <source>Naturwissenschaften</source> <volume>88</volume>: <fpage>395</fpage>–<lpage>399</lpage>. doi: <ext-link xlink:type="simple" ext-link-type="doi" xlink:href="10.1007/s001140100251">10.1007/s001140100251</ext-link></mixed-citation></ref><ref id="B324"><mixed-citation xmlns:xlink="http://www.w3.org/1999/xlink" xlink:type="simple">
          <person-group><name name-style="western"><surname>Morgan</surname><given-names>ED</given-names></name><name name-style="western"><surname>Jungnickel</surname><given-names>H</given-names></name><name name-style="western"><surname>Billen</surname><given-names>J</given-names></name><name name-style="western"><surname>Ito</surname><given-names>F</given-names></name><name name-style="western"><surname>Bergmann</surname><given-names>J</given-names></name><name name-style="western"><surname>Gobin</surname><given-names>B</given-names></name></person-group> (<year>2008</year>) <article-title>Contents of the exocrine glands of the ant subfamily <tp:taxon-name><tp:taxon-name-part taxon-name-part-type="subfamily">Cerapachyinae</tp:taxon-name-part></tp:taxon-name>.</article-title> <source>Biochemical Systematics and Ecology</source> <volume>36</volume>: <fpage>260</fpage>–<lpage>265</lpage>. doi: <ext-link xlink:type="simple" ext-link-type="doi" xlink:href="10.1016/j.bse.2007.02.007">10.1016/j.bse.2007.02.007</ext-link></mixed-citation></ref><ref id="B104"><mixed-citation xmlns:xlink="http://www.w3.org/1999/xlink" xlink:type="simple">
          <person-group><name name-style="western"><surname>Delabie</surname><given-names>JHC</given-names></name><name name-style="western"><surname>Reis</surname><given-names>YT</given-names></name></person-group> (<year>2000</year>) <article-title>Sympatry and mating flight synchrony of three species of <italic><tp:taxon-name><tp:taxon-name-part taxon-name-part-type="genus">Cylindromyrmex</tp:taxon-name-part></tp:taxon-name></italic> (<tp:taxon-name><tp:taxon-name-part taxon-name-part-type="order">Hymenoptera</tp:taxon-name-part></tp:taxon-name>, <tp:taxon-name><tp:taxon-name-part taxon-name-part-type="family">Formicidae</tp:taxon-name-part></tp:taxon-name>) in southern Bahia, Brazil, and the importance of Malaise trap for rare ants inventory.</article-title> <source>Revista Brasileira de Entomologia</source> <volume>44</volume>: <fpage>109</fpage>–<lpage>110</lpage>.</mixed-citation></ref></ref-list></tp:taxon-treatment>
