# Supplementary material for: Generic revision of the ant subfamily Dorylinae (Hymenoptera, Formicidae)
Source: Zookeys. 2016 Aug 4;(608):1–280. doi: 10.3897/zookeys.608.9427 (PMC4982377; doi:10.3897/zookeys.608.9427)
Supplement: XML Treatment for Dorylus [file zookeys.608.9427-treatment8.xml]

<!DOCTYPE tp:taxon-treatment
  PUBLIC "-//TaxonX//DTD Taxonomic Treatment Publishing DTD v0 20100105//EN" "tax-treatment-NSO.dtd">
<tp:taxon-treatment xmlns:tp="http://www.plazi.org/taxpub"><tp:treatment-meta><kwd-group><label>Taxon classification</label><kwd><named-content content-type="kingdom">Animalia</named-content></kwd><kwd><named-content content-type="order">Hymenoptera</named-content></kwd><kwd><named-content content-type="family">Formicidae</named-content></kwd></kwd-group><mixed-citation publication-type="journal"><person-group><name><surname>Borowiec</surname><given-names>Marek L.</given-names></name></person-group><article-title>Generic revision of the ant subfamily <tp:taxon-name><tp:taxon-name-part taxon-name-part-type="subfamily">Dorylinae</tp:taxon-name-part></tp:taxon-name> (<tp:taxon-name><tp:taxon-name-part taxon-name-part-type="order">Hymenoptera</tp:taxon-name-part></tp:taxon-name>, <tp:taxon-name><tp:taxon-name-part taxon-name-part-type="family">Formicidae</tp:taxon-name-part></tp:taxon-name>)</article-title><source>Zookeys</source><day>4</day><month>8</month><year>2016</year><volume>2016</volume><issue>608</issue><fpage>1</fpage><lpage>280</lpage><pub-id pub-id-type="doi">10.3897/zookeys.608.9427</pub-id></mixed-citation></tp:treatment-meta><tp:nomenclature><tp:taxon-name>
            <tp:taxon-name-part taxon-name-part-type="genus">Dorylus</tp:taxon-name-part>
          </tp:taxon-name><tp:taxon-authority>Fabricius, 1793</tp:taxon-authority><tp:nomenclature-citation-list><tp:nomenclature-citation><tp:taxon-name>= <tp:taxon-name-part taxon-name-part-type="genus">Alaopone</tp:taxon-name-part></tp:taxon-name><comment> Emery, 1881, <bold>syn. n.</bold></comment></tp:nomenclature-citation><tp:nomenclature-citation><tp:taxon-name>= <tp:taxon-name-part taxon-name-part-type="genus">Anomma</tp:taxon-name-part></tp:taxon-name><comment> Shuckard, 1840c, <bold>syn. n.</bold></comment></tp:nomenclature-citation><tp:nomenclature-citation><tp:taxon-name>= <tp:taxon-name-part taxon-name-part-type="genus">Cosmaecetes</tp:taxon-name-part></tp:taxon-name><comment> Spinola, 1851 </comment></tp:nomenclature-citation><tp:nomenclature-citation><tp:taxon-name>= <tp:taxon-name-part taxon-name-part-type="genus">Dichthadia</tp:taxon-name-part></tp:taxon-name><comment> Gerstäcker, 1863, <bold>syn. n.</bold></comment></tp:nomenclature-citation><tp:nomenclature-citation><tp:taxon-name>= <tp:taxon-name-part taxon-name-part-type="genus">Rhogmus</tp:taxon-name-part></tp:taxon-name><comment> Shuckard, 1840c, <bold>syn. n.</bold></comment></tp:nomenclature-citation><tp:nomenclature-citation><tp:taxon-name>= <tp:taxon-name-part taxon-name-part-type="genus">Shuckardia</tp:taxon-name-part></tp:taxon-name><comment> Emery, 1895b </comment></tp:nomenclature-citation><tp:nomenclature-citation><tp:taxon-name>= <tp:taxon-name-part taxon-name-part-type="genus">Sphecomyrmex</tp:taxon-name-part></tp:taxon-name><comment> Schulz, 1906 </comment></tp:nomenclature-citation><tp:nomenclature-citation><tp:taxon-name>= <tp:taxon-name-part taxon-name-part-type="genus">Sphegomyrmex</tp:taxon-name-part></tp:taxon-name><comment> Imhoff, 1852 </comment></tp:nomenclature-citation><tp:nomenclature-citation><tp:taxon-name>= <tp:taxon-name-part taxon-name-part-type="genus">Typhlopone</tp:taxon-name-part></tp:taxon-name><comment> Westwood, 1839, <bold>syn. n.</bold></comment></tp:nomenclature-citation></tp:nomenclature-citation-list></tp:nomenclature><tp:treatment-sec sec-type="Type-species" id="SECID0EXRFM"><title>Type-species.</title><p>
            <italic><tp:taxon-name><tp:taxon-name-part taxon-name-part-type="genus">Vespa</tp:taxon-name-part> <tp:taxon-name-part taxon-name-part-type="species">helvola</tp:taxon-name-part></tp:taxon-name></italic>, by monotypy.</p><p>The Afrotropical ‘driver ants’ of this genus epitomize the army ant lifestyle, but they represent only a fraction of the diversity of <italic><tp:taxon-name><tp:taxon-name-part taxon-name-part-type="genus">Dorylus</tp:taxon-name-part></tp:taxon-name></italic>. Most species are much less commonly observed, and forage underground or in leaf litter.</p></tp:treatment-sec><tp:treatment-sec sec-type="diagnosis" id="SECID0EQSFM"><title>Diagnosis.</title><p>
            <bold><italic>Worker.</italic></bold> The workers of <italic><tp:taxon-name><tp:taxon-name-part taxon-name-part-type="genus">Dorylus</tp:taxon-name-part></tp:taxon-name></italic> are readily recognized by a combination of well-developed promesonotal Pronotomesopleural suture, propodeal spiracle positioned high on the propodeum and lack of propodeal lobes, single waist segment, pygidium large and with a flattened surface and armed with two cuticular projections, and pretarsal claws simple. Other army ants of the Old World, <italic><tp:taxon-name><tp:taxon-name-part taxon-name-part-type="genus">Aenictus</tp:taxon-name-part></tp:taxon-name></italic> and <italic><tp:taxon-name><tp:taxon-name-part taxon-name-part-type="genus">Aenictogiton</tp:taxon-name-part></tp:taxon-name></italic>, are not easily confused with <italic><tp:taxon-name><tp:taxon-name-part taxon-name-part-type="genus">Dorylus</tp:taxon-name-part></tp:taxon-name></italic> as the former always has a well-differentiated second waist segment (postpetiole) and in <italic><tp:taxon-name><tp:taxon-name-part taxon-name-part-type="genus">Aenictogiton</tp:taxon-name-part></tp:taxon-name></italic> the gaster has more developed constrictions between gastral pre- and post-sclerites, resulting in apparent constriction between abdominal segments IV, V, and VI. <italic><tp:taxon-name><tp:taxon-name-part taxon-name-part-type="genus">Yunodorylus</tp:taxon-name-part></tp:taxon-name></italic> is superficially similar but is easily distinguished from all army ants by the propodeal spiracle situated low and presence of propodeal <!--PageBreak-->lobes. Among the New World army ants only <italic><tp:taxon-name><tp:taxon-name-part taxon-name-part-type="genus">Cheliomyrmex</tp:taxon-name-part></tp:taxon-name></italic> has one-segmented waist but <italic><tp:taxon-name><tp:taxon-name-part taxon-name-part-type="genus">Cheliomyrmex</tp:taxon-name-part></tp:taxon-name></italic> does not have a promesonotal Pronotomesopleural suture, its pygidium is reduced and never armed with cuticular projections, and its pretarsal claws are armed with a tooth.</p><p>
            <bold><italic>Male.</italic></bold> In general appearance <italic><tp:taxon-name><tp:taxon-name-part taxon-name-part-type="genus">Dorylus</tp:taxon-name-part></tp:taxon-name></italic> males are similar to other army ant genera but possess flattened femora that are much broader and more compressed than the tibiae and tarsi. This trait alone is sufficient to separate them from all other male dorylines, but a combination of single-segmented waist, M·f1 vein of fore wing arising from M+Cu at about 45° and situated near to cu-a, Rs·f2–3 lost, pterostigma narrow and inconspicuous can also be used to recognize <italic><tp:taxon-name><tp:taxon-name-part taxon-name-part-type="genus">Dorylus</tp:taxon-name-part></tp:taxon-name></italic>. The Old World army ant genera <italic><tp:taxon-name><tp:taxon-name-part taxon-name-part-type="genus">Aenictus</tp:taxon-name-part></tp:taxon-name></italic> and <italic><tp:taxon-name><tp:taxon-name-part taxon-name-part-type="genus">Aenictogiton</tp:taxon-name-part></tp:taxon-name></italic> have similar fore wing venation but both have a well-developed and broad pterostigma and the latter has a ‘free-hanging’ Rs·f3 vein. In the New World army ants M·f1 arises at a lower angle and is conspicuously proximal to cu-a, and Rs·f2–3 are present, forming two submarginal cells. <italic><tp:taxon-name><tp:taxon-name-part taxon-name-part-type="genus">Dorylus</tp:taxon-name-part></tp:taxon-name></italic> males also possess unique genital capsule morphology, where a tiny diamond-shaped structure is formed from a fragment of the basimeres and visible dorsally over the aedeagus (‘patella’ of <xref ref-type="bibr" rid="B40">Birket-Smith 1981</xref>; Brendon Boudinot pers. comm.). The telomeres in lateral view do not conceal inner valves of the genital capsule as in most dorylines but instead form a characteristic shape of a spiral arm folding first proximally and then projecting distally over the rest of genital capsule thus concealing it from above.</p></tp:treatment-sec><tp:treatment-sec sec-type="description" id="SECID0EVWFM"><title>Description.</title><p>
            <bold><italic>Worker.</italic></bold> <italic>Head</italic>: Antennae with 8, 9, 11, or 12 segments. Apical antennal segment not enlarged, not broader and longer than two preceding segments combined. Clypeus without cuticular apron. Lateroclypeal teeth absent. <tp:taxon-name><tp:taxon-name-part taxon-name-part-type="genus">Parafrontal</tp:taxon-name-part> <tp:taxon-name-part taxon-name-part-type="species">ridges</tp:taxon-name-part></tp:taxon-name> absent. Torulo-posttorular complex vertical. Antennal scrobes absent. Labrum without median notch or concavity. Labrum with median notch or concavity. Proximal face of stipes projecting beyond inner margin of sclerite, concealing prementum when mouthparts fully closed. Maxillary palps 2- or 1-segmented. Labial palps 2-segmented. Mandibles elongately triangular to falcate, with teeth on elongated masticatory margin. Eyes absent. Ocelli absent. Head capsule with differentiated vertical posterior surface above occipital foramen. Ventrolateral margins of head without lamella or ridge extending towards mandibles and beyond carina surrounding occipital foramen. Posterior head corners dorsolaterally immarginate. Carina surrounding occipital foramen entirely absent, including ventrally. <italic>Mesosoma</italic>: Pronotal flange not separated from collar by distinct ridge. Promesonotal connection with Pronotomesopleural suture conspicuous and complete, but immobile. <tp:taxon-name><tp:taxon-name-part taxon-name-part-type="genus">Pronotomesopleural</tp:taxon-name-part> <tp:taxon-name-part taxon-name-part-type="species">suture</tp:taxon-name-part></tp:taxon-name> complete, continuous with promesonotal Pronotomesopleural suture. <tp:taxon-name><tp:taxon-name-part taxon-name-part-type="genus">Mesometapleural</tp:taxon-name-part> <tp:taxon-name-part taxon-name-part-type="species">groove</tp:taxon-name-part></tp:taxon-name> deeply impressed, conspicuous. Transverse <tp:taxon-name><tp:taxon-name-part taxon-name-part-type="species">groove</tp:taxon-name-part></tp:taxon-name> dividing mesopleuron absent. Pleural endophragmal pit concavity present. Mesosoma dorsolaterally immarginate. Metanotal depression or <tp:taxon-name><tp:taxon-name-part taxon-name-part-type="species">groove</tp:taxon-name-part></tp:taxon-name> on mesosoma absent. Propodeal spiracle situated high on sclerite. Propodeal declivity without distinct dorsal edge or margin and rectangular in posterior view. Metapleural gland with bulla visible through cuticle in smaller workers, mostly obscured in large workers. Propodeal lobes absent. <italic>Metasoma</italic>: Petiole anterodorsally immarginate, dorsolaterally immarginate, and laterally above spiracle immarginate. Helcium in relation to tergosternal Pronotomesopleural suture placed at posttergite and axial. Prora forming a simple U-shaped margin. Spiracle openings of ab<!--PageBreak-->dominal segments IV–VI circular. Abdominal segment III anterodorsally immarginate and dorsolaterally immarginate. Abdominal segment III more than half size of succeeding segment IV, which is weakly constricted at presegmental portion (uninodal waist). Girdling constriction of segment IV present, i.e. pre- and postsclerites distinct. Cinctus of abdominal segment IV gutter-like and sculptured but not cross-ribbed. Abdominal segment IV not conspicuously largest segment. Abdominal tergite IV not folding over sternite, and anterior portions of sternite and tergite equally well visible in lateral view. Girdling constriction between pre- and posttergites of abdominal segments V and VI present. Girdling constriction between pre- and poststernites of abdominal segments V and VI present. Pygidium large, with impressed medial field, and armed with cuticular spines. Hypopygium unarmed. <italic>Legs</italic>: Mid tibia with single pectinate spur. Hind tibia with single pectinate spur. Hind basitarsus not widening distally, circular in cross-section. Posterior flange of hind coxa not produced as raised lamella. Metatibial gland present as oval patch of whitish cuticle. Metabasitarsal gland absent. Hind pretarsal claws simple. <italic>Polymorphism</italic>: Highly polymorphic.</p><p>
            <bold><italic>Male.</italic></bold> <italic>Head</italic>: Antennae with 13 segments. Clypeus without cuticular apron. <tp:taxon-name><tp:taxon-name-part taxon-name-part-type="genus">Parafrontal</tp:taxon-name-part> <tp:taxon-name-part taxon-name-part-type="species">ridges</tp:taxon-name-part></tp:taxon-name> absent. Torulo-posttorular complex vertical, carinae separated by broad flat or convex area between exposed antennal sockets. Maxillary palps 2- or 1-segmented. Labial palps 1-segmented. Mandibles falcate. Ventrolateral margins of head without lamella or ridge extending towards mandibles and beyond carina surrounding occipital foramen. Carina surrounding occipital foramen ventrally absent. <italic>Mesosoma</italic>: Pronotal flange not separated from collar by distinct ridge. <tp:taxon-name><tp:taxon-name-part taxon-name-part-type="genus">Notauli</tp:taxon-name-part></tp:taxon-name> absent. Transverse <tp:taxon-name><tp:taxon-name-part taxon-name-part-type="species">groove</tp:taxon-name-part></tp:taxon-name> dividing mesopleuron absent. Propodeal declivity reduced, without distinct dorsal edge or margin. Metapleural gland opening absent. Propodeal lobes absent. <italic>Metasoma</italic>: Petiole anterodorsally immarginate, dorsolaterally immarginate, and laterally above spiracle immarginate. Helcium in relation to tergosternal Pronotomesopleural suture placed at posttergite and axial. Prora simple, not delimited by carina. Spiracle openings of abdominal segments IV–VI slit-shaped. Abdominal segment III more than half size of succeeding segment IV; latter weakly constricted at presegmental portion (uninodal waist). Girdling constriction of segment IV absent, i.e. pre- and postsclerites indistinct. Cinctus of abdominal segment IV absent, not impressed. Girdling constriction between pre- and postsclerites of abdominal segments V and VI absent. Abdominal segment IV not conspicuously largest segment. Abdominal sternite VII simple. Abdominal sternite IX distally armed with two spines, with lateral apodemes short, directed sideways. <italic>Genitalia</italic>: Cupula short relative to rest of genital capsule and shorter ventrally than dorsally. Basimere fused basally, with a fragment reduced to tiny, plate-like sclerite. Telomere folding backwards and then over rest of genital capsule, concealing it dorsally. <tp:taxon-name><tp:taxon-name-part taxon-name-part-type="genus">Volsella</tp:taxon-name-part></tp:taxon-name> gradually tapering toward apex. Penisvalva laterally compressed, rounded at apex. <italic>Legs</italic>: Mid tibia with single pectinate spur. Hind tibia with single pectinate spur. Posterior flange of hind coxa not produced as raised lamella. Metatibial gland absent. Metabasitarsal glands absent. Hind pretarsal claws simple. <italic>Wings</italic>: Tegula present, broad, demiovate in shape. Vein C in fore wing present. Pterostigma narrow. Abscissa R·f3 absent. Abscissae Rs·f2–3 absent. Cross-vein 2r-rs present, connected to Rs·f2–3&amp;Rs·f4. Abscissae Rs·f4–5 differentiated into Rs·f4 <!--PageBreak--><!--PageBreak--><!--PageBreak-->and Rs·f5 by 2rs-m. Abscissa M·f2 in fore wing contiguous with Rs+M. Abscissa M·f4 in fore wing present, reaching wing margin. Cross-vein 1m-cu in fore wing present. Cross-vein cu-a in fore wing present, arising from Cu and distal to, at or near M·f1. Vein Cu in fore wing present, with only Cu1 branch prominent. Vein Cu in fore wing present, with both branches Cu1 and Cu2. Vein A in fore wing with abscissae A·f1 and A·f2 present. Vein C in hind wing unknown. Vein C in hind wing present. Vein R in hind wing present, extending past Sc+R but not reaching distal wing margin. Vein Sc+R in hind wing present. Abscissa Rs·f1 in hind wing present, shorter than 1rs-m. Abscissa Rs·f2 in hind wing present, not reaching wing margin. Cross-vein 1rs-m in hind wing present, shorter than M·f1. Vein M+Cu in hind wing present. Abscissa M·f1 in hind wing present. Abscissa M·f2 in hind wing present. Cross-vein cu-a in hind wing present. Vein Cu in hind wing present. Vein A in hind wing with abscissae A·f1 and A·f2 present.</p><p>
            <bold><italic>Gyne.</italic></bold> Dichthadiiform, blind, with median ocellus (see e.g. <xref ref-type="bibr" rid="B19">Barr et al. 1985</xref>).</p><p>
            <bold><italic>Larva.</italic></bold> Larvae of <italic><tp:taxon-name><tp:taxon-name-part taxon-name-part-type="genus">Dorylus</tp:taxon-name-part></tp:taxon-name></italic> have been described in <xref ref-type="bibr" rid="B494">Wheeler (1943)</xref> and <xref ref-type="bibr" rid="B498">Wheeler and Wheeler (1984)</xref>. Cocoons are absent.</p></tp:treatment-sec><tp:treatment-sec sec-type="distribution" id="SECID0E33FM"><title>Distribution.</title><p>
            <italic><tp:taxon-name><tp:taxon-name-part taxon-name-part-type="genus">Dorylus</tp:taxon-name-part></tp:taxon-name></italic> ranges from Sub-Saharan Africa throughout North Africa and Asia Minor to Borneo in Southeast Asia. The Afrotropics harbor the highest number of species and are the home of the surface- and leaf litter-foraging species.</p></tp:treatment-sec><tp:treatment-sec sec-type="Taxonomy and phylogeny" id="SECID0EJ4FM"><title>Taxonomy and phylogeny.</title><p>The long and confusing taxonomic history of the genus begins with a male ant from South Africa, described as <italic><tp:taxon-name><tp:taxon-name-part taxon-name-part-type="genus">Vespa</tp:taxon-name-part> <tp:taxon-name-part taxon-name-part-type="species">helvola</tp:taxon-name-part></tp:taxon-name></italic> by Linnaeus in 1764. Later <xref ref-type="bibr" rid="B155">Fabricius (1793)</xref> created the genus <italic><tp:taxon-name><tp:taxon-name-part taxon-name-part-type="genus">Dorylus</tp:taxon-name-part></tp:taxon-name></italic> for that species. Similarly to <italic><tp:taxon-name><tp:taxon-name-part taxon-name-part-type="genus">Aenictus</tp:taxon-name-part></tp:taxon-name></italic>, for a time the males and females were known under different generic names, with <italic><tp:taxon-name><tp:taxon-name-part taxon-name-part-type="genus">Dorylus</tp:taxon-name-part></tp:taxon-name></italic> being applied to males and <italic><tp:taxon-name><tp:taxon-name-part taxon-name-part-type="genus">Anomma</tp:taxon-name-part></tp:taxon-name></italic> and <italic><tp:taxon-name><tp:taxon-name-part taxon-name-part-type="genus">Typhlopone</tp:taxon-name-part></tp:taxon-name></italic> to the workers. 85 years after the original description of <italic><tp:taxon-name><tp:taxon-name-part taxon-name-part-type="genus">Vespa</tp:taxon-name-part> <tp:taxon-name-part taxon-name-part-type="species">helvola</tp:taxon-name-part></tp:taxon-name></italic>, T. S. Savage observed males and workers together in the field and recognized that they belonged to one species (<xref ref-type="bibr" rid="B396">Savage 1849</xref>). A very readable overview of the early taxonomic history of <italic><tp:taxon-name><tp:taxon-name-part taxon-name-part-type="genus">Dorylus</tp:taxon-name-part></tp:taxon-name></italic> can be found in <xref ref-type="bibr" rid="B217">Gotwald (1995</xref>: 13). The modern subgeneric division of <italic><tp:taxon-name><tp:taxon-name-part taxon-name-part-type="genus">Dorylus</tp:taxon-name-part></tp:taxon-name></italic> was stabilized by <xref ref-type="bibr" rid="B130">Emery (1895b</xref>, <xref ref-type="bibr" rid="B148">1910</xref>). This classification has come under scrutiny using molecular data in the recent decades, and two of the most speciose subgenera of <italic><tp:taxon-name><tp:taxon-name-part taxon-name-part-type="genus">Dorylus</tp:taxon-name-part></tp:taxon-name></italic>, <italic><tp:taxon-name><tp:taxon-name-part taxon-name-part-type="genus">Anomma</tp:taxon-name-part></tp:taxon-name></italic> and <italic><tp:taxon-name><tp:taxon-name-part taxon-name-part-type="genus">Dorylus</tp:taxon-name-part></tp:taxon-name></italic> <italic>s. str.</italic> were found to be not monophyletic (<xref ref-type="bibr" rid="B271">Kronauer et al. 2007</xref>). Because of these phylogenetic considerations, also backed up by morphological study (Caspar Schöning pers. comm.), I propose to abandon the traditional subgeneric classification. Although the surface-foraging (as opposed to leaf litter) species of <italic><tp:taxon-name><tp:taxon-name-part taxon-name-part-type="genus">Anomma</tp:taxon-name-part></tp:taxon-name></italic> species form a clade and it is even possible to differentiate it based on apomorphic morphological characters from other <italic><tp:taxon-name><tp:taxon-name-part taxon-name-part-type="genus">Dorylus</tp:taxon-name-part></tp:taxon-name></italic> (Schöning et al. in preparation), recognizing <italic><tp:taxon-name><tp:taxon-name-part taxon-name-part-type="genus">Anomma</tp:taxon-name-part></tp:taxon-name></italic> would likely leave the large <italic><tp:taxon-name><tp:taxon-name-part taxon-name-part-type="genus">Dorylus</tp:taxon-name-part></tp:taxon-name></italic> <italic>s. str.</italic> paraphyletic. Other <italic><tp:taxon-name><tp:taxon-name-part taxon-name-part-type="genus">Dorylus</tp:taxon-name-part></tp:taxon-name></italic> subgenera are likely monophyletic (<xref ref-type="bibr" rid="B271">Kronauer et al. 2007</xref>). Subgeneric classification is not currently adopted for any other doryline genus, and I propose the following informal species-groups to be recognized instead of the subgenera (for species known from the worker caste):</p><p>
            <bold><italic><tp:taxon-name><tp:taxon-name-part taxon-name-part-type="genus">Dorylus</tp:taxon-name-part> <tp:taxon-name-part taxon-name-part-type="species">orientalis</tp:taxon-name-part></tp:taxon-name></italic>-group</bold> (equivalent of <italic><tp:taxon-name><tp:taxon-name-part taxon-name-part-type="genus">Alaopone</tp:taxon-name-part></tp:taxon-name></italic>), comprising species <italic><tp:taxon-name><tp:taxon-name-part taxon-name-part-type="species">acutus</tp:taxon-name-part></tp:taxon-name></italic>, <italic><tp:taxon-name><tp:taxon-name-part taxon-name-part-type="species">aethiopicus</tp:taxon-name-part></tp:taxon-name></italic>, <italic><tp:taxon-name><tp:taxon-name-part taxon-name-part-type="species">atriceps</tp:taxon-name-part></tp:taxon-name></italic>, <italic><tp:taxon-name><tp:taxon-name-part taxon-name-part-type="species">attenuatus</tp:taxon-name-part></tp:taxon-name></italic>, <italic><tp:taxon-name><tp:taxon-name-part taxon-name-part-type="species">brevis</tp:taxon-name-part></tp:taxon-name></italic>, <italic><tp:taxon-name><tp:taxon-name-part taxon-name-part-type="species">buyssoni</tp:taxon-name-part></tp:taxon-name></italic>, <italic><tp:taxon-name><tp:taxon-name-part taxon-name-part-type="species">conradti</tp:taxon-name-part></tp:taxon-name></italic>, <italic><tp:taxon-name><tp:taxon-name-part taxon-name-part-type="species">diadema</tp:taxon-name-part></tp:taxon-name></italic>, <italic><tp:taxon-name><tp:taxon-name-part taxon-name-part-type="species">distinctus</tp:taxon-name-part></tp:taxon-name></italic>, <italic><tp:taxon-name><tp:taxon-name-part taxon-name-part-type="species">ductor</tp:taxon-name-part></tp:taxon-name></italic>, <italic><tp:taxon-name><tp:taxon-name-part taxon-name-part-type="species">katanensis</tp:taxon-name-part></tp:taxon-name></italic>, <italic><tp:taxon-name><tp:taxon-name-part taxon-name-part-type="species">montanus</tp:taxon-name-part></tp:taxon-name></italic>, <italic><tp:taxon-name><tp:taxon-name-part taxon-name-part-type="species">orientalis</tp:taxon-name-part></tp:taxon-name></italic>, <italic><tp:taxon-name><tp:taxon-name-part taxon-name-part-type="species">vishnui</tp:taxon-name-part></tp:taxon-name></italic>.</p><!--PageBreak--><p>
            <bold><italic><tp:taxon-name><tp:taxon-name-part taxon-name-part-type="genus">Dorylus</tp:taxon-name-part> <tp:taxon-name-part taxon-name-part-type="species">nigricans</tp:taxon-name-part></tp:taxon-name></italic>-group</bold> (equivalent of <italic><tp:taxon-name><tp:taxon-name-part taxon-name-part-type="genus">Anomma</tp:taxon-name-part></tp:taxon-name></italic> excluding <italic><tp:taxon-name><tp:taxon-name-part taxon-name-part-type="species">emeryi</tp:taxon-name-part></tp:taxon-name></italic> and <italic><tp:taxon-name><tp:taxon-name-part taxon-name-part-type="species">kohli</tp:taxon-name-part></tp:taxon-name></italic> (<xref ref-type="bibr" rid="B405">Schöning et al. 2008</xref>)), comprising species <italic><tp:taxon-name><tp:taxon-name-part taxon-name-part-type="species">atratus</tp:taxon-name-part></tp:taxon-name></italic>, <italic><tp:taxon-name><tp:taxon-name-part taxon-name-part-type="species">erraticus</tp:taxon-name-part></tp:taxon-name></italic>, <italic><tp:taxon-name><tp:taxon-name-part taxon-name-part-type="species">funereus</tp:taxon-name-part></tp:taxon-name></italic>, <italic><tp:taxon-name><tp:taxon-name-part taxon-name-part-type="species">mayri</tp:taxon-name-part></tp:taxon-name></italic>, <italic><tp:taxon-name><tp:taxon-name-part taxon-name-part-type="species">niarembensis</tp:taxon-name-part></tp:taxon-name></italic>, <italic><tp:taxon-name><tp:taxon-name-part taxon-name-part-type="species">nigricans</tp:taxon-name-part></tp:taxon-name></italic>, <italic><tp:taxon-name><tp:taxon-name-part taxon-name-part-type="species">rufescens</tp:taxon-name-part></tp:taxon-name></italic>, <italic><tp:taxon-name><tp:taxon-name-part taxon-name-part-type="species">stanleyi</tp:taxon-name-part></tp:taxon-name></italic>, <italic><tp:taxon-name><tp:taxon-name-part taxon-name-part-type="species">wilverthi</tp:taxon-name-part></tp:taxon-name></italic>.</p><p>
            <bold><italic><tp:taxon-name><tp:taxon-name-part taxon-name-part-type="genus">Dorylus</tp:taxon-name-part> <tp:taxon-name-part taxon-name-part-type="species">laevigatus</tp:taxon-name-part></tp:taxon-name></italic>-group</bold> (equivalent of <italic><tp:taxon-name><tp:taxon-name-part taxon-name-part-type="genus">Dichthadia</tp:taxon-name-part></tp:taxon-name></italic>), comprising species <italic><tp:taxon-name><tp:taxon-name-part taxon-name-part-type="species">laevigatus</tp:taxon-name-part></tp:taxon-name></italic>.</p><p>
            <bold><italic><tp:taxon-name><tp:taxon-name-part taxon-name-part-type="genus">Dorylus</tp:taxon-name-part> <tp:taxon-name-part taxon-name-part-type="species">politus</tp:taxon-name-part></tp:taxon-name></italic>-group</bold> (species excluded from <italic><tp:taxon-name><tp:taxon-name-part taxon-name-part-type="genus">Dorylus</tp:taxon-name-part></tp:taxon-name></italic> <italic>s. str.</italic> based on phylogeny in <xref ref-type="bibr" rid="B271">Kronauer et al. 2007</xref>), comprising species <italic><tp:taxon-name><tp:taxon-name-part taxon-name-part-type="species">politus</tp:taxon-name-part></tp:taxon-name></italic>, <italic><tp:taxon-name><tp:taxon-name-part taxon-name-part-type="species">spininodis</tp:taxon-name-part></tp:taxon-name></italic>.</p><p>
            <bold><italic><tp:taxon-name><tp:taxon-name-part taxon-name-part-type="genus">Dorylus</tp:taxon-name-part> <tp:taxon-name-part taxon-name-part-type="species">helvolus</tp:taxon-name-part></tp:taxon-name></italic>-group</bold> (equivalent of <italic><tp:taxon-name><tp:taxon-name-part taxon-name-part-type="genus">Dorylus</tp:taxon-name-part></tp:taxon-name></italic> <italic>s. str.</italic> but excluding species of <italic><tp:taxon-name><tp:taxon-name-part taxon-name-part-type="species">politus</tp:taxon-name-part></tp:taxon-name></italic>-group and including two species previously assigned to <italic><tp:taxon-name><tp:taxon-name-part taxon-name-part-type="genus">Anomma</tp:taxon-name-part></tp:taxon-name></italic>), comprising species <italic><tp:taxon-name><tp:taxon-name-part taxon-name-part-type="species">affinis</tp:taxon-name-part></tp:taxon-name></italic>, <italic><tp:taxon-name><tp:taxon-name-part taxon-name-part-type="species">agressor</tp:taxon-name-part></tp:taxon-name></italic>, <italic><tp:taxon-name><tp:taxon-name-part taxon-name-part-type="species">alluaudi</tp:taxon-name-part></tp:taxon-name></italic>, <italic><tp:taxon-name><tp:taxon-name-part taxon-name-part-type="species">bequaerti</tp:taxon-name-part></tp:taxon-name></italic>, <italic><tp:taxon-name><tp:taxon-name-part taxon-name-part-type="species">bishyiganus</tp:taxon-name-part></tp:taxon-name></italic>, <italic><tp:taxon-name><tp:taxon-name-part taxon-name-part-type="species">braunsi</tp:taxon-name-part></tp:taxon-name></italic>, <italic><tp:taxon-name><tp:taxon-name-part taxon-name-part-type="species">brevipennis</tp:taxon-name-part></tp:taxon-name></italic>, <italic><tp:taxon-name><tp:taxon-name-part taxon-name-part-type="species">congolensis</tp:taxon-name-part></tp:taxon-name></italic>, <italic><tp:taxon-name><tp:taxon-name-part taxon-name-part-type="species">depilis</tp:taxon-name-part></tp:taxon-name></italic>, <italic><tp:taxon-name><tp:taxon-name-part taxon-name-part-type="species">emeryi</tp:taxon-name-part></tp:taxon-name></italic>, <italic><tp:taxon-name><tp:taxon-name-part taxon-name-part-type="species">faurei</tp:taxon-name-part></tp:taxon-name></italic>, <italic><tp:taxon-name><tp:taxon-name-part taxon-name-part-type="species">furcatus</tp:taxon-name-part></tp:taxon-name></italic>, <italic><tp:taxon-name><tp:taxon-name-part taxon-name-part-type="species">gaudens</tp:taxon-name-part></tp:taxon-name></italic>, <italic><tp:taxon-name><tp:taxon-name-part taxon-name-part-type="species">ghanensis</tp:taxon-name-part></tp:taxon-name></italic>, <italic><tp:taxon-name><tp:taxon-name-part taxon-name-part-type="species">gribodoi</tp:taxon-name-part></tp:taxon-name></italic>, <italic><tp:taxon-name><tp:taxon-name-part taxon-name-part-type="species">helvolus</tp:taxon-name-part></tp:taxon-name></italic>, <italic><tp:taxon-name><tp:taxon-name-part taxon-name-part-type="species">kohli</tp:taxon-name-part></tp:taxon-name></italic>, <italic><tp:taxon-name><tp:taxon-name-part taxon-name-part-type="species">mandibularis</tp:taxon-name-part></tp:taxon-name></italic>, <italic><tp:taxon-name><tp:taxon-name-part taxon-name-part-type="species">moestus</tp:taxon-name-part></tp:taxon-name></italic>, <italic><tp:taxon-name><tp:taxon-name-part taxon-name-part-type="species">schoutedeni</tp:taxon-name-part></tp:taxon-name></italic>, <italic>stadelmani</italic>, <italic><tp:taxon-name><tp:taxon-name-part taxon-name-part-type="species">staudingeri</tp:taxon-name-part></tp:taxon-name></italic>, <italic><tp:taxon-name><tp:taxon-name-part taxon-name-part-type="species">striatidens</tp:taxon-name-part></tp:taxon-name></italic>, <italic><tp:taxon-name><tp:taxon-name-part taxon-name-part-type="species">titan</tp:taxon-name-part></tp:taxon-name></italic>.</p><p>
            <bold><italic><tp:taxon-name><tp:taxon-name-part taxon-name-part-type="genus">Dorylus</tp:taxon-name-part> <tp:taxon-name-part taxon-name-part-type="species">fimbriatus</tp:taxon-name-part></tp:taxon-name></italic>-group</bold> (equivalent of <italic><tp:taxon-name><tp:taxon-name-part taxon-name-part-type="genus">Rhogmus</tp:taxon-name-part></tp:taxon-name></italic>), comprising species <italic><tp:taxon-name><tp:taxon-name-part taxon-name-part-type="species">fimbriatus</tp:taxon-name-part></tp:taxon-name></italic>, <italic><tp:taxon-name><tp:taxon-name-part taxon-name-part-type="species">fuscipennis</tp:taxon-name-part></tp:taxon-name></italic>, <italic><tp:taxon-name><tp:taxon-name-part taxon-name-part-type="species">leo</tp:taxon-name-part></tp:taxon-name></italic>, <italic><tp:taxon-name><tp:taxon-name-part taxon-name-part-type="species">ocellatus</tp:taxon-name-part></tp:taxon-name></italic>, <italic><tp:taxon-name><tp:taxon-name-part taxon-name-part-type="species">savagei</tp:taxon-name-part></tp:taxon-name></italic>, <italic><tp:taxon-name><tp:taxon-name-part taxon-name-part-type="species">termitarius</tp:taxon-name-part></tp:taxon-name></italic>.</p><p>
            <bold><italic><tp:taxon-name><tp:taxon-name-part taxon-name-part-type="genus">Dorylus</tp:taxon-name-part> <tp:taxon-name-part taxon-name-part-type="species">fulvus</tp:taxon-name-part></tp:taxon-name></italic>-group</bold> (equivalent of <italic><tp:taxon-name><tp:taxon-name-part taxon-name-part-type="genus">Typhlopone</tp:taxon-name-part></tp:taxon-name></italic>), comprising species <italic><tp:taxon-name><tp:taxon-name-part taxon-name-part-type="species">fulvus</tp:taxon-name-part></tp:taxon-name></italic>, <italic><tp:taxon-name><tp:taxon-name-part taxon-name-part-type="species">labiatus</tp:taxon-name-part></tp:taxon-name></italic>.</p><p>Species unassigned to species-groups: <italic><tp:taxon-name><tp:taxon-name-part taxon-name-part-type="species">atratus</tp:taxon-name-part></tp:taxon-name></italic>, <italic><tp:taxon-name><tp:taxon-name-part taxon-name-part-type="species">westwoodii</tp:taxon-name-part></tp:taxon-name></italic>.</p><p>
            <italic><tp:taxon-name><tp:taxon-name-part taxon-name-part-type="genus">Dorylus</tp:taxon-name-part></tp:taxon-name></italic> is the sister taxon to <italic><tp:taxon-name><tp:taxon-name-part taxon-name-part-type="genus">Aenictogiton</tp:taxon-name-part></tp:taxon-name></italic> (<xref ref-type="bibr" rid="B66">Brady et al. 2006</xref>, <xref ref-type="bibr" rid="B65">2014</xref>, Borowiec, in prep.). As explained above, the internal phylogeny of the genus (<xref ref-type="bibr" rid="B271">Kronauer et al. 2007</xref>) shows that the subgenera <italic><tp:taxon-name><tp:taxon-name-part taxon-name-part-type="genus">Anomma</tp:taxon-name-part></tp:taxon-name></italic> and <italic><tp:taxon-name><tp:taxon-name-part taxon-name-part-type="genus">Dorylus</tp:taxon-name-part></tp:taxon-name></italic> as they were traditionally defined are not monophyletic. The Asian species <italic><tp:taxon-name><tp:taxon-name-part taxon-name-part-type="genus">Dorylus</tp:taxon-name-part> <tp:taxon-name-part taxon-name-part-type="species">laevigatus</tp:taxon-name-part></tp:taxon-name></italic> represents the earliest-branching lineage of the genus. The time-calibrated phylogeny of <xref ref-type="bibr" rid="B271">Kronauer et al. (2007)</xref> estimated crown group age of <italic><tp:taxon-name><tp:taxon-name-part taxon-name-part-type="genus">Dorylus</tp:taxon-name-part></tp:taxon-name></italic> to be between 30 and 64 million years, but more recent studies suggest much younger ages at about 22 million years (<xref ref-type="bibr" rid="B65">Brady et al. 2014</xref>) or even younger than 20 million years (Borowiec, in prep.).</p></tp:treatment-sec><tp:treatment-sec sec-type="biology" id="SECID0EN4GM"><title>Biology.</title><p>Because some species of this lineage are so conspicuous and are the most important arthropod predators of the Afrotropics, this group has attracted considerable attention.</p><p>The best studied species include the Afrotropical species that forage above ground (<xref ref-type="bibr" rid="B344">Raignier and Boven 1955</xref>, <xref ref-type="bibr" rid="B343">Raignier 1972</xref>, <xref ref-type="bibr" rid="B217">Gotwald 1995</xref>), but one subterranean species, <italic><tp:taxon-name><tp:taxon-name-part taxon-name-part-type="genus">Dorylus</tp:taxon-name-part> <tp:taxon-name-part taxon-name-part-type="species">laevigatus</tp:taxon-name-part></tp:taxon-name></italic> has been the subject of some work (<xref ref-type="bibr" rid="B27">Berghoff et al. 2002a</xref>, <xref ref-type="bibr" rid="B28">b</xref>, <xref ref-type="bibr" rid="B25">2003a</xref>, <xref ref-type="bibr" rid="B26">b</xref>, <xref ref-type="bibr" rid="B487">Weissflog et al. 2000</xref>). Good overviews of <italic><tp:taxon-name><tp:taxon-name-part taxon-name-part-type="genus">Dorylus</tp:taxon-name-part></tp:taxon-name></italic> biology can be found in <xref ref-type="bibr" rid="B344">Raignier and Boven (1955)</xref> and <xref ref-type="bibr" rid="B217">Gotwald (1995)</xref>. The surface- and leaf litter-foraging species have been collectively referred to as ‘driver ants’ (<xref ref-type="bibr" rid="B395">Savage 1847</xref>), and traditionally classified in the polyphyletic subgenus <italic><tp:taxon-name><tp:taxon-name-part taxon-name-part-type="genus">Anomma</tp:taxon-name-part></tp:taxon-name></italic> (see Taxonomy and phylogeny above). Here I follow this convention and use the terms ‘driver ants’ and ‘surface-‘ or ’epigaeically-foraging species’ interchangeably.</p><p>The life cycle of <italic><tp:taxon-name><tp:taxon-name-part taxon-name-part-type="genus">Dorylus</tp:taxon-name-part></tp:taxon-name></italic> colony is similar to that of <italic><tp:taxon-name><tp:taxon-name-part taxon-name-part-type="genus">Eciton</tp:taxon-name-part></tp:taxon-name></italic> and many other army ants but there are no pronounced nomadic and statary phases. The brood production is not synchronized (<xref ref-type="bibr" rid="B217">Gotwald 1995</xref>, <xref ref-type="bibr" rid="B403">Schöning et al. 2005b</xref>), and the colonies move from old to new nesting sites at irregular intervals (Gotwald and Cunningham van Sommeren 1990, <xref ref-type="bibr" rid="B403">Schöning et al. 2005b</xref>). A mature colony will produce about a dozen virgin queens and eventually undergo fission. About half of the worker force will depart with the old, fertilized queen, while the other half will remain with the virgin queens. Ul<!--PageBreak-->timately, all except one of the new queens are cannibalized (<xref ref-type="bibr" rid="B343">Raignier 1972</xref>). The new colony does not produce sexual brood until the workers mothered by the old queen have died (<xref ref-type="bibr" rid="B270">Kronauer et al. 2004</xref>).</p><p>Copulation in <italic><tp:taxon-name><tp:taxon-name-part taxon-name-part-type="genus">Dorylus</tp:taxon-name-part></tp:taxon-name></italic> has been observed only once (<xref ref-type="bibr" rid="B265">Kronauer and Boomsma 2007a</xref>). Males collected at lights and two inseminated queens from established <italic><tp:taxon-name><tp:taxon-name-part taxon-name-part-type="genus">Dorylus</tp:taxon-name-part> <tp:taxon-name-part taxon-name-part-type="species">molestus</tp:taxon-name-part></tp:taxon-name></italic> bivouacs were coupled under laboratory conditions. The male first uses his sickle-shaped mandibles to grasp the queen behind her petiole and performs bending movements, searching the tip of the queen’s abdomen. Once engaged, the pairs remained in copulation for five to ten hours. After this period, the male relaxes his grip on queen’s petiole but remains connected to the queen. Twenty hours after the copulations, the two pairs were killed and dissected, both males remaining attached to the queens. The males apparently succeeded in transferring sperm to the queens, and the dissections confirmed that the male accessory testes were empty after the copulations. Despite these observations, <xref ref-type="bibr" rid="B265">Kronauer and Boomsma (2007a)</xref> find little evidence for army ant queens re-mating later in life and point out that the males were not attracted to old queens in most trials.</p><p>The reproductive potential of <italic><tp:taxon-name><tp:taxon-name-part taxon-name-part-type="genus">Dorylus</tp:taxon-name-part></tp:taxon-name></italic> queens is impressive, at least in the surface-foraging species studied thus far. The queen mates between 15–20 times (<xref ref-type="bibr" rid="B270">Kronauer et al. 2004</xref>, <xref ref-type="bibr" rid="B264">2006</xref>) early in her life and stores up to 880 million spermatozoa (<xref ref-type="bibr" rid="B265">Kronauer and Boomsma 2007a</xref>). A <italic><tp:taxon-name><tp:taxon-name-part taxon-name-part-type="genus">Dorylus</tp:taxon-name-part> <tp:taxon-name-part taxon-name-part-type="species">wilverthi</tp:taxon-name-part></tp:taxon-name></italic> queen can produce an estimated 3–4 million eggs per month, for a total over 250 million eggs during her lifetime (<xref ref-type="bibr" rid="B344">Raignier and Boven 1955</xref>, <xref ref-type="bibr" rid="B266">Kronauer and Boomsma 2007b</xref>). This is even more than <italic><tp:taxon-name><tp:taxon-name-part taxon-name-part-type="genus">Eciton</tp:taxon-name-part></tp:taxon-name></italic> queens (see under <italic><tp:taxon-name><tp:taxon-name-part taxon-name-part-type="genus">Eciton</tp:taxon-name-part></tp:taxon-name></italic>; <xref ref-type="bibr" rid="B398">Schneirla 1971</xref>, <xref ref-type="bibr" rid="B266">Kronauer and Boomsma 2007b</xref>).</p><p>These army ants always occupy subterranean nests, either constructed by excavating large amounts of soil and/or taking advantage of a preexisting cavity (<xref ref-type="bibr" rid="B403">Schöning et al. 2005b</xref>, <xref ref-type="bibr" rid="B63">Boven and Lévieux 1968</xref>). Because of these underground habits, colony size estimates are rare. A single excavated colony of <italic><tp:taxon-name><tp:taxon-name-part taxon-name-part-type="genus">Dorylus</tp:taxon-name-part> <tp:taxon-name-part taxon-name-part-type="species">laevigatus</tp:taxon-name-part></tp:taxon-name></italic> contained about 300,000 workers (Berghoff et al. 2002), and estimates of colony size for the surface foragers <italic><tp:taxon-name><tp:taxon-name-part taxon-name-part-type="genus">Dorylus</tp:taxon-name-part> <tp:taxon-name-part taxon-name-part-type="species">nigricans</tp:taxon-name-part></tp:taxon-name></italic> and <italic><tp:taxon-name><tp:taxon-name-part taxon-name-part-type="genus">Dorylus</tp:taxon-name-part> <tp:taxon-name-part taxon-name-part-type="species">wilverthi</tp:taxon-name-part></tp:taxon-name></italic> range from 1 million to over 20 million workers (<xref ref-type="bibr" rid="B460">Voessler 1905</xref>, <xref ref-type="bibr" rid="B344">Raignier and Boven 1955</xref>). The dry mass of <italic><tp:taxon-name><tp:taxon-name-part taxon-name-part-type="genus">Dorylus</tp:taxon-name-part> <tp:taxon-name-part taxon-name-part-type="species">nigricans</tp:taxon-name-part></tp:taxon-name></italic> colonies has been estimated to be 9–15 kg (<xref ref-type="bibr" rid="B281">Leroux 1982</xref>). The underground nests of <italic><tp:taxon-name><tp:taxon-name-part taxon-name-part-type="genus">Dorylus</tp:taxon-name-part></tp:taxon-name></italic> are quite different from the above-ground bivouacs of <italic><tp:taxon-name><tp:taxon-name-part taxon-name-part-type="genus">Eciton</tp:taxon-name-part></tp:taxon-name></italic> (<xref ref-type="bibr" rid="B217">Gotwald 1995</xref>). <xref ref-type="bibr" rid="B344">Raignier and Boven (1955)</xref> categorized them as either occupying a single large chamber or dispersed among subterranean galleries and chambers. The first type is exemplified by <italic><tp:taxon-name><tp:taxon-name-part taxon-name-part-type="genus">Dorylus</tp:taxon-name-part> <tp:taxon-name-part taxon-name-part-type="species">wilverthi</tp:taxon-name-part></tp:taxon-name></italic> and the second by <italic><tp:taxon-name><tp:taxon-name-part taxon-name-part-type="genus">Dorylus</tp:taxon-name-part> <tp:taxon-name-part taxon-name-part-type="species">nigricans</tp:taxon-name-part></tp:taxon-name></italic>. Both nest types are often found among root systems of trees. These ants actively excavate soil and one estimate gives 20 kg of soil per day removed in the first week of a <italic><tp:taxon-name><tp:taxon-name-part taxon-name-part-type="genus">Dorylus</tp:taxon-name-part> <tp:taxon-name-part taxon-name-part-type="species">nigricans</tp:taxon-name-part></tp:taxon-name></italic> colony settling into a new site (<xref ref-type="bibr" rid="B280">Leroux 1977</xref>).</p><p>
            <italic><tp:taxon-name><tp:taxon-name-part taxon-name-part-type="genus">Dorylus</tp:taxon-name-part></tp:taxon-name></italic> emigrate irregularly and the colony often returns to the same nesting spot. <xref ref-type="bibr" rid="B220">Gotwald and Cunningham van Sommeren (1990)</xref> followed a single colony of <italic><tp:taxon-name><tp:taxon-name-part taxon-name-part-type="genus">Dorylus</tp:taxon-name-part> <tp:taxon-name-part taxon-name-part-type="species">molestus</tp:taxon-name-part></tp:taxon-name></italic> for 432 days and observed 38 emigrations during that time, spanning an area of about 5 hectares. One colony of <italic><tp:taxon-name><tp:taxon-name-part taxon-name-part-type="genus">Dorylus</tp:taxon-name-part> <tp:taxon-name-part taxon-name-part-type="species">nigricans</tp:taxon-name-part></tp:taxon-name></italic> has been recorded to remain in one bivouac site for 125 consecutive days (<xref ref-type="bibr" rid="B344">Raignier and Boven 1955</xref>). The adaptive significance of the cycles in brood production and colony activity remains unclear, but it <!--PageBreak-->seems to be correlated with highly variable food availability (<xref ref-type="bibr" rid="B263">Kronauer 2009</xref>). While phasic species of <italic><tp:taxon-name><tp:taxon-name-part taxon-name-part-type="genus">Aenictus</tp:taxon-name-part></tp:taxon-name></italic>, <italic><tp:taxon-name><tp:taxon-name-part taxon-name-part-type="genus">Eciton</tp:taxon-name-part></tp:taxon-name></italic>, and other New World army ants rely heavily on brood of other social insects, <italic><tp:taxon-name><tp:taxon-name-part taxon-name-part-type="genus">Dorylus</tp:taxon-name-part></tp:taxon-name></italic> are more generalist (<xref ref-type="bibr" rid="B217">Gotwald 1995</xref>).</p><p>
            <italic><tp:taxon-name><tp:taxon-name-part taxon-name-part-type="genus">Dorylus</tp:taxon-name-part></tp:taxon-name></italic> gynes may or may not be able to move on their own during nest emigration. All queen specimens known so far are missing tarsal segments (<xref ref-type="bibr" rid="B343">Raignier 1972</xref>, Berghoff et al. 2002), so that they are assisted to a new site by the entourage of workers (Berghoff et al. 2002). <xref ref-type="bibr" rid="B343">Raignier (1972)</xref> observed missing tarsal segments in very young queens of <italic><tp:taxon-name><tp:taxon-name-part taxon-name-part-type="genus">Dorylus</tp:taxon-name-part> <tp:taxon-name-part taxon-name-part-type="species">nigricans</tp:taxon-name-part></tp:taxon-name></italic>, prior to their first emigration. The causes and significance of this tarsal mutilation are not known.</p><p>A diversity of foraging habits and prey preferences has been documented for <italic><tp:taxon-name><tp:taxon-name-part taxon-name-part-type="genus">Dorylus</tp:taxon-name-part></tp:taxon-name></italic> (<xref ref-type="bibr" rid="B217">Gotwald 1995</xref>). According to the most popular classification (<xref ref-type="bibr" rid="B402">Schöning et al. 2005a</xref>, <xref ref-type="bibr" rid="B271">Kronauer et al. 2007</xref>), three major foraging strategies can be distinguished: subterranean, leaf litter, or surface foragers. The surface-swarming driver ants are generalist predators that will take any kind of prey, ranging from immatures of other insects to vertebrate carrion (<xref ref-type="bibr" rid="B404">Schöning and Moffett 2007</xref>). Seasonal, habitat, and intraspecific differences can be seen in prey composition and intake in these ants, but the proportion of social insect prey is small (<xref ref-type="bibr" rid="B405">Schöning et al. 2008</xref>). This is in contrast to <italic><tp:taxon-name><tp:taxon-name-part taxon-name-part-type="genus">Eciton</tp:taxon-name-part> <tp:taxon-name-part taxon-name-part-type="species">burchellii</tp:taxon-name-part></tp:taxon-name></italic>, whose diet is general but it still relies heavily on this kind of prey (<xref ref-type="bibr" rid="B349">Rettenmeyer 1963</xref>). The few subterranean species of <italic><tp:taxon-name><tp:taxon-name-part taxon-name-part-type="genus">Dorylys</tp:taxon-name-part></tp:taxon-name></italic> that have been studied have also been recorded to be generalist predators but additionally often feeding on termites (<xref ref-type="bibr" rid="B99">Darlington 1985</xref>, Berghoff et al. 2002). <italic><tp:taxon-name><tp:taxon-name-part taxon-name-part-type="genus">Dorylus</tp:taxon-name-part> <tp:taxon-name-part taxon-name-part-type="species">orientalis</tp:taxon-name-part></tp:taxon-name></italic> is recognized as a vegetable crop pest, apparently being mainly or exclusively herbivorous (<xref ref-type="bibr" rid="B356">Roonwal 1975</xref>). Variation in foraging can also be seen within the general foraging strategies. <xref ref-type="bibr" rid="B405">Schöning et al. (2008)</xref> reported that two surface-swarming species, <italic><tp:taxon-name><tp:taxon-name-part taxon-name-part-type="genus">Dorylus</tp:taxon-name-part> <tp:taxon-name-part taxon-name-part-type="species">wilverthi</tp:taxon-name-part></tp:taxon-name></italic> and <italic><tp:taxon-name><tp:taxon-name-part taxon-name-part-type="genus">Dorylus</tp:taxon-name-part> <tp:taxon-name-part taxon-name-part-type="species">molestus</tp:taxon-name-part></tp:taxon-name></italic>, differ in their diets and raiding behavior. <italic><tp:taxon-name><tp:taxon-name-part taxon-name-part-type="genus">Dorylus</tp:taxon-name-part> <tp:taxon-name-part taxon-name-part-type="species">molestus</tp:taxon-name-part></tp:taxon-name></italic> is often seen capturing earthworms and exhibits digging behavior, while earthworms are rarely a major component of the diet for <italic><tp:taxon-name><tp:taxon-name-part taxon-name-part-type="genus">Dorylus</tp:taxon-name-part> <tp:taxon-name-part taxon-name-part-type="species">wilverthi</tp:taxon-name-part></tp:taxon-name></italic>, whose workers have not been observed digging. Two sympatric, subterranean species of <italic><tp:taxon-name><tp:taxon-name-part taxon-name-part-type="genus">Dorylus</tp:taxon-name-part></tp:taxon-name></italic> from Asia have also been compared and shown to differ in their foraging behavior and prey preference (Berghoff et al. 2003).</p><p>
            <xref ref-type="bibr" rid="B271">Kronauer et al. (2007)</xref> used molecular phylogenetics and ancestral state reconstruction to address the evolution of the foraging niche in <italic><tp:taxon-name><tp:taxon-name-part taxon-name-part-type="genus">Dorylus</tp:taxon-name-part></tp:taxon-name></italic>. They categorized species as either subterranean, leaf litter, or surface foragers and inferred that subterranean foraging was the ancestral state for the genus. Both surface and leaf litter foraging strategies likely evolved once within <italic><tp:taxon-name><tp:taxon-name-part taxon-name-part-type="genus">Dorylus</tp:taxon-name-part></tp:taxon-name></italic>. The descendants of a leaf litter-dwelling ancestor gave rise to both surface foragers and species that reverted to subterranean foraging. An earlier study (<xref ref-type="bibr" rid="B402">Schöning et al. 2005a</xref>) showed how allometry in the worker caste is correlated with the foraging niche, although the authors did not examine this in a phylogenetic framework (<xref ref-type="bibr" rid="B157">Felsenstein 1985</xref>). These authors demonstrated that surface-adapted species possess appendages and mandibles that are longer relatively to their body size than in the leaf-litter and in the subterranean foragers. <xref ref-type="bibr" rid="B271">Kronauer et al. (2007)</xref> further assessed allometry in the context of <italic><tp:taxon-name><tp:taxon-name-part taxon-name-part-type="genus">Dorylus</tp:taxon-name-part></tp:taxon-name></italic> phylogeny and concluded that the species that reverted to underground foraging re-evolved morphology similar to the ancestral, short-limbed condition.</p><!--PageBreak--><p>Similarly to New World army ants, <italic><tp:taxon-name><tp:taxon-name-part taxon-name-part-type="genus">Dorylus</tp:taxon-name-part></tp:taxon-name></italic> colonies have numerous invertebrate and vertebrate associates, although these companion faunas are not as well described (<xref ref-type="bibr" rid="B217">Gotwald 1995</xref>). Remarkably, the foragers of African driver ants are followed by several species of birds specializing on prey flushed by the ants, much like the swarms of <italic><tp:taxon-name><tp:taxon-name-part taxon-name-part-type="genus">Eciton</tp:taxon-name-part> <tp:taxon-name-part taxon-name-part-type="species">burchellii</tp:taxon-name-part></tp:taxon-name></italic> in the New World (<xref ref-type="bibr" rid="B337">Peters et al. 2008</xref>). Other vertebrates, such as chimpanzees are known to rely on <italic><tp:taxon-name><tp:taxon-name-part taxon-name-part-type="genus">Dorylus</tp:taxon-name-part></tp:taxon-name></italic> for food (<xref ref-type="bibr" rid="B261">Kingdon 1997</xref>, <xref ref-type="bibr" rid="B401">Schöning et al. 2007</xref>, <xref ref-type="bibr" rid="B393">Sanz et al. 2010</xref>). Because the apes utilize sticks and plant stems to extract the ants, this is an important study system in the primate culture and tool use (<xref ref-type="bibr" rid="B237">Humle 2011</xref>).</p><p>A variety of other research has been carried out on <italic><tp:taxon-name><tp:taxon-name-part taxon-name-part-type="genus">Dorylus</tp:taxon-name-part></tp:taxon-name></italic>, but most of these studies are isolated in nature. <xref ref-type="bibr" rid="B267">Kronauer et al. (2011)</xref> documented significant amounts of hybridization between the driver ants <italic><tp:taxon-name><tp:taxon-name-part taxon-name-part-type="genus">Dorylus</tp:taxon-name-part> <tp:taxon-name-part taxon-name-part-type="species">wilverthi</tp:taxon-name-part></tp:taxon-name></italic> and <italic><tp:taxon-name><tp:taxon-name-part taxon-name-part-type="genus">Dorylus</tp:taxon-name-part> <tp:taxon-name-part taxon-name-part-type="species">molestus</tp:taxon-name-part></tp:taxon-name></italic>, and <xref ref-type="bibr" rid="B20">Barth et al. (2013)</xref> undertook a population genetics study on <italic><tp:taxon-name><tp:taxon-name-part taxon-name-part-type="genus">Dorylus</tp:taxon-name-part> <tp:taxon-name-part taxon-name-part-type="species">fulvus</tp:taxon-name-part></tp:taxon-name></italic>.</p></tp:treatment-sec><tp:treatment-sec sec-type="Species of Dorylus" id="SECID0ELSHM"><title>Species of <italic><tp:taxon-name><tp:taxon-name-part taxon-name-part-type="genus">Dorylus</tp:taxon-name-part></tp:taxon-name></italic></title><p>
            <italic><tp:taxon-name><tp:taxon-name-part taxon-name-part-type="genus">Dorylus</tp:taxon-name-part> <tp:taxon-name-part taxon-name-part-type="species">acutus</tp:taxon-name-part></tp:taxon-name></italic> Santschi, 1937a: Democratic Republic of the Congo</p><p>
            <italic><tp:taxon-name><tp:taxon-name-part taxon-name-part-type="genus">Dorylus</tp:taxon-name-part> <tp:taxon-name-part taxon-name-part-type="species">aethiopicus</tp:taxon-name-part></tp:taxon-name></italic> Emery, 1895b: ‘Sudan, Abessinien, Tunis’</p><p>
            <italic><tp:taxon-name><tp:taxon-name-part taxon-name-part-type="genus">Dorylus</tp:taxon-name-part> <tp:taxon-name-part taxon-name-part-type="species">affinis</tp:taxon-name-part></tp:taxon-name></italic> Shuckard, 1840c: Gambia</p><p>
            <italic><tp:taxon-name><tp:taxon-name-part taxon-name-part-type="genus">Dorylus</tp:taxon-name-part> <tp:taxon-name-part taxon-name-part-type="species">affinis</tp:taxon-name-part> <tp:taxon-name-part taxon-name-part-type="subspecies">aegyptiacus</tp:taxon-name-part></tp:taxon-name></italic> Mayr, 1865: Egypt</p><p>
            <italic><tp:taxon-name><tp:taxon-name-part taxon-name-part-type="genus">Dorylus</tp:taxon-name-part> <tp:taxon-name-part taxon-name-part-type="species">affinis</tp:taxon-name-part> <tp:taxon-name-part taxon-name-part-type="subspecies">denudatus</tp:taxon-name-part></tp:taxon-name></italic> Santschi, 1910c: Niger</p><p>
            <italic><tp:taxon-name><tp:taxon-name-part taxon-name-part-type="genus">Dorylus</tp:taxon-name-part> <tp:taxon-name-part taxon-name-part-type="species">affinis</tp:taxon-name-part> <tp:taxon-name-part taxon-name-part-type="subspecies">exilis</tp:taxon-name-part></tp:taxon-name></italic> Santschi, 1914a: Tanzania</p><p>
            <italic><tp:taxon-name><tp:taxon-name-part taxon-name-part-type="genus">Dorylus</tp:taxon-name-part> <tp:taxon-name-part taxon-name-part-type="species">affinis</tp:taxon-name-part> <tp:taxon-name-part taxon-name-part-type="subspecies">hirsutus</tp:taxon-name-part></tp:taxon-name></italic> Wheeler, W. M., 1922a: Egypt, Ethiopia</p><p>
            <italic><tp:taxon-name><tp:taxon-name-part taxon-name-part-type="genus">Dorylus</tp:taxon-name-part> <tp:taxon-name-part taxon-name-part-type="species">affinis</tp:taxon-name-part> <tp:taxon-name-part taxon-name-part-type="subspecies">loewyi</tp:taxon-name-part></tp:taxon-name></italic> Forel, 1907b: Tanzania</p><p>
            <italic><tp:taxon-name><tp:taxon-name-part taxon-name-part-type="genus">Dorylus</tp:taxon-name-part> <tp:taxon-name-part taxon-name-part-type="species">affinis</tp:taxon-name-part> <tp:taxon-name-part taxon-name-part-type="subspecies">parapsidalis</tp:taxon-name-part></tp:taxon-name></italic> Santschi, 1917: Malawi</p><p>
            <italic><tp:taxon-name><tp:taxon-name-part taxon-name-part-type="genus">Dorylus</tp:taxon-name-part> <tp:taxon-name-part taxon-name-part-type="species">affinis</tp:taxon-name-part> <tp:taxon-name-part taxon-name-part-type="subspecies">pulliceps</tp:taxon-name-part></tp:taxon-name></italic> Santschi, 1917: Ivory Coast</p><p>
            <italic><tp:taxon-name><tp:taxon-name-part taxon-name-part-type="genus">Dorylus</tp:taxon-name-part> <tp:taxon-name-part taxon-name-part-type="species">affinis</tp:taxon-name-part> <tp:taxon-name-part taxon-name-part-type="subspecies">sudanicus</tp:taxon-name-part></tp:taxon-name></italic> Santschi, 1917: Chad</p><p>
            <italic><tp:taxon-name><tp:taxon-name-part taxon-name-part-type="genus">Dorylus</tp:taxon-name-part> <tp:taxon-name-part taxon-name-part-type="species">affinis</tp:taxon-name-part> <tp:taxon-name-part taxon-name-part-type="subspecies">ugandensis</tp:taxon-name-part></tp:taxon-name></italic> Santschi, 1914a: Uganda</p><p>
            <italic><tp:taxon-name><tp:taxon-name-part taxon-name-part-type="genus">Dorylus</tp:taxon-name-part> <tp:taxon-name-part taxon-name-part-type="species">agressor</tp:taxon-name-part></tp:taxon-name></italic> Santschi, 1923b: Democratic Republic of the Congo</p><p>
            <italic><tp:taxon-name><tp:taxon-name-part taxon-name-part-type="genus">Dorylus</tp:taxon-name-part> <tp:taxon-name-part taxon-name-part-type="species">alluaudi</tp:taxon-name-part></tp:taxon-name></italic> Santschi, 1914a: Uganda</p><p>
            <italic><tp:taxon-name><tp:taxon-name-part taxon-name-part-type="genus">Dorylus</tp:taxon-name-part> <tp:taxon-name-part taxon-name-part-type="species">alluaudi</tp:taxon-name-part> <tp:taxon-name-part taxon-name-part-type="subspecies">lobatus</tp:taxon-name-part></tp:taxon-name></italic> Santschi, 1919b: Democratic Republic of the Congo</p><p>
            <italic><tp:taxon-name><tp:taxon-name-part taxon-name-part-type="genus">Dorylus</tp:taxon-name-part> <tp:taxon-name-part taxon-name-part-type="species">atratus</tp:taxon-name-part></tp:taxon-name></italic> Smith, F., 1859: Nigeria</p><p>
            <italic><tp:taxon-name><tp:taxon-name-part taxon-name-part-type="genus">Dorylus</tp:taxon-name-part> <tp:taxon-name-part taxon-name-part-type="species">atriceps</tp:taxon-name-part></tp:taxon-name></italic> Shuckard, 1840c: Gambia</p><p>
            <italic><tp:taxon-name><tp:taxon-name-part taxon-name-part-type="genus">Dorylus</tp:taxon-name-part> <tp:taxon-name-part taxon-name-part-type="species">attenuatus</tp:taxon-name-part></tp:taxon-name></italic> Shuckard, 1840c: Gambia</p><p>
            <italic><tp:taxon-name><tp:taxon-name-part taxon-name-part-type="genus">Dorylus</tp:taxon-name-part> <tp:taxon-name-part taxon-name-part-type="species">attenuatus</tp:taxon-name-part> <tp:taxon-name-part taxon-name-part-type="subspecies">acuminatus</tp:taxon-name-part></tp:taxon-name></italic> Emery, 1899b: South Africa</p><p>
            <italic><tp:taxon-name><tp:taxon-name-part taxon-name-part-type="genus">Dorylus</tp:taxon-name-part> <tp:taxon-name-part taxon-name-part-type="species">attenuatus</tp:taxon-name-part> <tp:taxon-name-part taxon-name-part-type="subspecies">australis</tp:taxon-name-part></tp:taxon-name></italic> Santschi, 1919a: South Africa</p><p>
            <italic><tp:taxon-name><tp:taxon-name-part taxon-name-part-type="genus">Dorylus</tp:taxon-name-part> <tp:taxon-name-part taxon-name-part-type="species">attenuatus</tp:taxon-name-part> <tp:taxon-name-part taxon-name-part-type="subspecies">bondroiti</tp:taxon-name-part></tp:taxon-name></italic> Santschi, 1912: South Africa</p><p>
            <italic><tp:taxon-name><tp:taxon-name-part taxon-name-part-type="genus">Dorylus</tp:taxon-name-part> <tp:taxon-name-part taxon-name-part-type="species">attenuatus</tp:taxon-name-part> <tp:taxon-name-part taxon-name-part-type="subspecies">latinodis</tp:taxon-name-part></tp:taxon-name></italic> Forel, 1920: Democratic Republic of the Congo</p><p>
            <italic><tp:taxon-name><tp:taxon-name-part taxon-name-part-type="genus">Dorylus</tp:taxon-name-part> <tp:taxon-name-part taxon-name-part-type="species">bequaerti</tp:taxon-name-part></tp:taxon-name></italic> Forel, 1913a: Democratic Republic of the Congo</p><p>
            <italic><tp:taxon-name><tp:taxon-name-part taxon-name-part-type="genus">Dorylus</tp:taxon-name-part> <tp:taxon-name-part taxon-name-part-type="species">bishyiganus</tp:taxon-name-part></tp:taxon-name></italic> (Boven, 1972): Rwanda</p><p>
            <italic><tp:taxon-name><tp:taxon-name-part taxon-name-part-type="genus">Dorylus</tp:taxon-name-part> <tp:taxon-name-part taxon-name-part-type="species">braunsi</tp:taxon-name-part></tp:taxon-name></italic> Emery, 1895b: Liberia</p><p>
            <italic><tp:taxon-name><tp:taxon-name-part taxon-name-part-type="genus">Dorylus</tp:taxon-name-part> <tp:taxon-name-part taxon-name-part-type="species">braunsi</tp:taxon-name-part> <tp:taxon-name-part taxon-name-part-type="subspecies">anceps</tp:taxon-name-part></tp:taxon-name></italic> Forel, 1914: Zimbabwe</p><p>
            <italic><tp:taxon-name><tp:taxon-name-part taxon-name-part-type="genus">Dorylus</tp:taxon-name-part> <tp:taxon-name-part taxon-name-part-type="species">brevipennis</tp:taxon-name-part></tp:taxon-name></italic> Emery, 1895b: Tanzania</p><p>
            <italic><tp:taxon-name><tp:taxon-name-part taxon-name-part-type="genus">Dorylus</tp:taxon-name-part> <tp:taxon-name-part taxon-name-part-type="species">brevipennis</tp:taxon-name-part> <tp:taxon-name-part taxon-name-part-type="subspecies">marshalli</tp:taxon-name-part></tp:taxon-name></italic> Emery, 1901d: Zimbabwe</p><!--PageBreak--><p>
            <italic><tp:taxon-name><tp:taxon-name-part taxon-name-part-type="genus">Dorylus</tp:taxon-name-part> <tp:taxon-name-part taxon-name-part-type="species">brevipennis</tp:taxon-name-part> <tp:taxon-name-part taxon-name-part-type="subspecies">zimmermanni</tp:taxon-name-part></tp:taxon-name></italic> Santschi, 1910c: Republic of the Congo</p><p>
            <italic><tp:taxon-name><tp:taxon-name-part taxon-name-part-type="genus">Dorylus</tp:taxon-name-part> <tp:taxon-name-part taxon-name-part-type="species">brevis</tp:taxon-name-part></tp:taxon-name></italic> Santschi, 1919b: Democratic Republic of the Congo</p><p>
            <italic><tp:taxon-name><tp:taxon-name-part taxon-name-part-type="genus">Dorylus</tp:taxon-name-part> <tp:taxon-name-part taxon-name-part-type="species">buyssoni</tp:taxon-name-part></tp:taxon-name></italic> Santschi, 1910c: Kenya</p><p>
            <italic><tp:taxon-name><tp:taxon-name-part taxon-name-part-type="genus">Dorylus</tp:taxon-name-part> <tp:taxon-name-part taxon-name-part-type="species">buyssoni</tp:taxon-name-part> <tp:taxon-name-part taxon-name-part-type="subspecies">conjugens</tp:taxon-name-part></tp:taxon-name></italic> Santschi, 1910c: Kenya</p><p>
            <italic><tp:taxon-name><tp:taxon-name-part taxon-name-part-type="genus">Dorylus</tp:taxon-name-part> <tp:taxon-name-part taxon-name-part-type="species">congolensis</tp:taxon-name-part></tp:taxon-name></italic> Santschi, 1910: Republic of the Congo</p><p>
            <italic><tp:taxon-name><tp:taxon-name-part taxon-name-part-type="genus">Dorylus</tp:taxon-name-part> <tp:taxon-name-part taxon-name-part-type="species">conradti</tp:taxon-name-part></tp:taxon-name></italic> Emery, 1895b: Togo</p><p>
            <italic><tp:taxon-name><tp:taxon-name-part taxon-name-part-type="genus">Dorylus</tp:taxon-name-part> <tp:taxon-name-part taxon-name-part-type="species">conradti</tp:taxon-name-part> <tp:taxon-name-part taxon-name-part-type="subspecies">berlandi</tp:taxon-name-part></tp:taxon-name></italic> Santschi, 1926a: Ivory Coast</p><p>
            <italic><tp:taxon-name><tp:taxon-name-part taxon-name-part-type="genus">Dorylus</tp:taxon-name-part> <tp:taxon-name-part taxon-name-part-type="species">depilis</tp:taxon-name-part></tp:taxon-name></italic> Emery, 1895b: Cameroon</p><p>
            <italic><tp:taxon-name><tp:taxon-name-part taxon-name-part-type="genus">Dorylus</tp:taxon-name-part> <tp:taxon-name-part taxon-name-part-type="species">depilis</tp:taxon-name-part> <tp:taxon-name-part taxon-name-part-type="subspecies">clarior</tp:taxon-name-part></tp:taxon-name></italic> Santschi, 1917: Democratic Republic of the Congo</p><p>
            <italic><tp:taxon-name><tp:taxon-name-part taxon-name-part-type="genus">Dorylus</tp:taxon-name-part> <tp:taxon-name-part taxon-name-part-type="species">diadema</tp:taxon-name-part></tp:taxon-name></italic> Gerstäcker, 1859: Mozambique</p><p>
            <italic><tp:taxon-name><tp:taxon-name-part taxon-name-part-type="genus">Dorylus</tp:taxon-name-part> <tp:taxon-name-part taxon-name-part-type="species">diadema</tp:taxon-name-part> <tp:taxon-name-part taxon-name-part-type="subspecies">arnoldi</tp:taxon-name-part></tp:taxon-name></italic> Forel, 1914: Zimbabwe</p><p>
            <italic><tp:taxon-name><tp:taxon-name-part taxon-name-part-type="genus">Dorylus</tp:taxon-name-part> <tp:taxon-name-part taxon-name-part-type="species">diadema</tp:taxon-name-part> <tp:taxon-name-part taxon-name-part-type="subspecies">fusciceps</tp:taxon-name-part></tp:taxon-name></italic> Emery, 1899b: Malawi</p><p>
            <italic><tp:taxon-name><tp:taxon-name-part taxon-name-part-type="genus">Dorylus</tp:taxon-name-part> <tp:taxon-name-part taxon-name-part-type="species">distinctus</tp:taxon-name-part></tp:taxon-name></italic> Santschi, 1910c: Guinea</p><p>
            <italic><tp:taxon-name><tp:taxon-name-part taxon-name-part-type="genus">Dorylus</tp:taxon-name-part> <tp:taxon-name-part taxon-name-part-type="species">ductor</tp:taxon-name-part></tp:taxon-name></italic> Santschi, 1939: ‘Congo’</p><p>
            <italic><tp:taxon-name><tp:taxon-name-part taxon-name-part-type="genus">Dorylus</tp:taxon-name-part> <tp:taxon-name-part taxon-name-part-type="species">emeryi</tp:taxon-name-part></tp:taxon-name></italic> Mayr, 1896: Cameroon</p><p>
            <italic><tp:taxon-name><tp:taxon-name-part taxon-name-part-type="genus">Dorylus</tp:taxon-name-part> <tp:taxon-name-part taxon-name-part-type="species">emeryi</tp:taxon-name-part> <tp:taxon-name-part taxon-name-part-type="subspecies">opacus</tp:taxon-name-part></tp:taxon-name></italic> Forel, 1909b: Democratic Republic of the Congo</p><p>
            <italic><tp:taxon-name><tp:taxon-name-part taxon-name-part-type="genus">Dorylus</tp:taxon-name-part> <tp:taxon-name-part taxon-name-part-type="species">emeryi</tp:taxon-name-part> <tp:taxon-name-part taxon-name-part-type="subspecies">pulsi</tp:taxon-name-part></tp:taxon-name></italic> (Forel, 1904): ‘Afrique occidentale’</p><p>
            <italic><tp:taxon-name><tp:taxon-name-part taxon-name-part-type="genus">Dorylus</tp:taxon-name-part> <tp:taxon-name-part taxon-name-part-type="species">erraticus</tp:taxon-name-part></tp:taxon-name></italic> (Smith, F., 1865): ‘New Guinea’ (labeling error: <xref ref-type="bibr" rid="B537">Wilson 1964</xref>: 443)</p><p>
            <italic><tp:taxon-name><tp:taxon-name-part taxon-name-part-type="genus">Dorylus</tp:taxon-name-part> <tp:taxon-name-part taxon-name-part-type="species">faurei</tp:taxon-name-part></tp:taxon-name></italic> Arnold, 1946: South Africa</p><p>
            <italic><tp:taxon-name><tp:taxon-name-part taxon-name-part-type="genus">Dorylus</tp:taxon-name-part> <tp:taxon-name-part taxon-name-part-type="species">fimbriatus</tp:taxon-name-part></tp:taxon-name></italic> (Shuckard, 1840c): Gambia</p><p>
            <italic><tp:taxon-name><tp:taxon-name-part taxon-name-part-type="genus">Dorylus</tp:taxon-name-part> <tp:taxon-name-part taxon-name-part-type="species">fimbriatus</tp:taxon-name-part> <tp:taxon-name-part taxon-name-part-type="subspecies">crampeli</tp:taxon-name-part></tp:taxon-name></italic> Santschi, 1919a: Central African Republic</p><p>
            <italic><tp:taxon-name><tp:taxon-name-part taxon-name-part-type="genus">Dorylus</tp:taxon-name-part> <tp:taxon-name-part taxon-name-part-type="species">fimbriatus</tp:taxon-name-part> <tp:taxon-name-part taxon-name-part-type="subspecies">laevipodex</tp:taxon-name-part></tp:taxon-name></italic> Santschi, 1919a: Kenya</p><p>
            <italic><tp:taxon-name><tp:taxon-name-part taxon-name-part-type="genus">Dorylus</tp:taxon-name-part> <tp:taxon-name-part taxon-name-part-type="species">fimbriatus</tp:taxon-name-part> <tp:taxon-name-part taxon-name-part-type="subspecies">poweri</tp:taxon-name-part></tp:taxon-name></italic> Forel, 1914: South Africa</p><p>
            <italic><tp:taxon-name><tp:taxon-name-part taxon-name-part-type="genus">Dorylus</tp:taxon-name-part> <tp:taxon-name-part taxon-name-part-type="species">fulvus</tp:taxon-name-part></tp:taxon-name></italic> (Westwood, 1839): ‘North Africa’</p><p>
            <italic><tp:taxon-name><tp:taxon-name-part taxon-name-part-type="genus">Dorylus</tp:taxon-name-part> <tp:taxon-name-part taxon-name-part-type="species">fulvus</tp:taxon-name-part> <tp:taxon-name-part taxon-name-part-type="subspecies">badius</tp:taxon-name-part></tp:taxon-name></italic> Gerstäcker, 1859: Mozambique</p><p>
            <italic><tp:taxon-name><tp:taxon-name-part taxon-name-part-type="genus">Dorylus</tp:taxon-name-part> <tp:taxon-name-part taxon-name-part-type="species">fulvus</tp:taxon-name-part> <tp:taxon-name-part taxon-name-part-type="subspecies">crosi</tp:taxon-name-part></tp:taxon-name></italic> Santschi, 1926b: Algeria</p><p>
            <italic><tp:taxon-name><tp:taxon-name-part taxon-name-part-type="genus">Dorylus</tp:taxon-name-part> <tp:taxon-name-part taxon-name-part-type="species">fulvus</tp:taxon-name-part> <tp:taxon-name-part taxon-name-part-type="subspecies">dentifrons</tp:taxon-name-part></tp:taxon-name></italic> Wasmann, 1904: Democratic Republic of the Congo</p><p>
            <italic><tp:taxon-name><tp:taxon-name-part taxon-name-part-type="genus">Dorylus</tp:taxon-name-part> <tp:taxon-name-part taxon-name-part-type="species">fulvus</tp:taxon-name-part> <tp:taxon-name-part taxon-name-part-type="subspecies">eurous</tp:taxon-name-part></tp:taxon-name></italic> Emery, 1915b: Ethiopia</p><p>
            <italic><tp:taxon-name><tp:taxon-name-part taxon-name-part-type="genus">Dorylus</tp:taxon-name-part> <tp:taxon-name-part taxon-name-part-type="species">fulvus</tp:taxon-name-part> <tp:taxon-name-part taxon-name-part-type="subspecies">glabratus</tp:taxon-name-part></tp:taxon-name></italic> Shuckard, 1840c: Gambia</p><p>
            <italic><tp:taxon-name><tp:taxon-name-part taxon-name-part-type="genus">Dorylus</tp:taxon-name-part> <tp:taxon-name-part taxon-name-part-type="species">fulvus</tp:taxon-name-part> <tp:taxon-name-part taxon-name-part-type="subspecies">juvenculus</tp:taxon-name-part></tp:taxon-name></italic> Shuckard, 1840c: Morocco</p><p>
            <italic><tp:taxon-name><tp:taxon-name-part taxon-name-part-type="genus">Dorylus</tp:taxon-name-part> <tp:taxon-name-part taxon-name-part-type="species">fulvus</tp:taxon-name-part> <tp:taxon-name-part taxon-name-part-type="subspecies">mordax</tp:taxon-name-part></tp:taxon-name></italic> Santschi, 1931: Ivory Coast</p><p>
            <italic><tp:taxon-name><tp:taxon-name-part taxon-name-part-type="genus">Dorylus</tp:taxon-name-part> <tp:taxon-name-part taxon-name-part-type="species">fulvus</tp:taxon-name-part> <tp:taxon-name-part taxon-name-part-type="subspecies">obscurior</tp:taxon-name-part></tp:taxon-name></italic> Wheeler, W. M., 1925a: Guinea</p><p>
            <italic><tp:taxon-name><tp:taxon-name-part taxon-name-part-type="genus">Dorylus</tp:taxon-name-part> <tp:taxon-name-part taxon-name-part-type="species">fulvus</tp:taxon-name-part> <tp:taxon-name-part taxon-name-part-type="subspecies">punicus</tp:taxon-name-part></tp:taxon-name></italic> Santschi, 1926b: Tunisia</p><p>
            <italic><tp:taxon-name><tp:taxon-name-part taxon-name-part-type="genus">Dorylus</tp:taxon-name-part> <tp:taxon-name-part taxon-name-part-type="species">fulvus</tp:taxon-name-part> <tp:taxon-name-part taxon-name-part-type="subspecies">ruficeps</tp:taxon-name-part></tp:taxon-name></italic> Santschi, 1926b: Lebanon</p><p>
            <italic><tp:taxon-name><tp:taxon-name-part taxon-name-part-type="genus">Dorylus</tp:taxon-name-part> <tp:taxon-name-part taxon-name-part-type="species">fulvus</tp:taxon-name-part> <tp:taxon-name-part taxon-name-part-type="subspecies">saharensis</tp:taxon-name-part></tp:taxon-name></italic> Santschi, 1926b: ‘Sahara’</p><p>
            <italic><tp:taxon-name><tp:taxon-name-part taxon-name-part-type="genus">Dorylus</tp:taxon-name-part> <tp:taxon-name-part taxon-name-part-type="species">funereus</tp:taxon-name-part></tp:taxon-name></italic> Emery, 1895b: Ghana</p><p>
            <italic><tp:taxon-name><tp:taxon-name-part taxon-name-part-type="genus">Dorylus</tp:taxon-name-part> <tp:taxon-name-part taxon-name-part-type="species">funereus</tp:taxon-name-part> <tp:taxon-name-part taxon-name-part-type="subspecies">acherontus</tp:taxon-name-part></tp:taxon-name></italic> Santschi, 1937b: Cameroon</p><p>
            <italic><tp:taxon-name><tp:taxon-name-part taxon-name-part-type="genus">Dorylus</tp:taxon-name-part> <tp:taxon-name-part taxon-name-part-type="species">funereus</tp:taxon-name-part> <tp:taxon-name-part taxon-name-part-type="subspecies">pardus</tp:taxon-name-part></tp:taxon-name></italic> Santschi, 1937b: Democratic Republic of the Congo</p><p>
            <italic><tp:taxon-name><tp:taxon-name-part taxon-name-part-type="genus">Dorylus</tp:taxon-name-part> <tp:taxon-name-part taxon-name-part-type="species">funereus</tp:taxon-name-part> <tp:taxon-name-part taxon-name-part-type="subspecies">stygis</tp:taxon-name-part></tp:taxon-name></italic> Santschi, 1937b: Democratic Republic of the Congo</p><p>
            <italic><tp:taxon-name><tp:taxon-name-part taxon-name-part-type="genus">Dorylus</tp:taxon-name-part> <tp:taxon-name-part taxon-name-part-type="species">funereus</tp:taxon-name-part> <tp:taxon-name-part taxon-name-part-type="subspecies">zumpti</tp:taxon-name-part></tp:taxon-name></italic> Santschi, 1937b: Cameroon</p><p>
            <italic><tp:taxon-name><tp:taxon-name-part taxon-name-part-type="genus">Dorylus</tp:taxon-name-part> <tp:taxon-name-part taxon-name-part-type="species">furcatus</tp:taxon-name-part></tp:taxon-name></italic> (Gerstäcker, 1872): South Africa</p><p>
            <italic><tp:taxon-name><tp:taxon-name-part taxon-name-part-type="genus">Dorylus</tp:taxon-name-part> <tp:taxon-name-part taxon-name-part-type="species">fuscipennis</tp:taxon-name-part></tp:taxon-name></italic> (Emery, 1892): Ghana</p><p>
            <italic><tp:taxon-name><tp:taxon-name-part taxon-name-part-type="genus">Dorylus</tp:taxon-name-part> <tp:taxon-name-part taxon-name-part-type="species">fuscipennis</tp:taxon-name-part> <tp:taxon-name-part taxon-name-part-type="subspecies">lugubris</tp:taxon-name-part></tp:taxon-name></italic> Santschi, 1919a: Ivory Coast</p><!--PageBreak--><p>
            <italic><tp:taxon-name><tp:taxon-name-part taxon-name-part-type="genus">Dorylus</tp:taxon-name-part> <tp:taxon-name-part taxon-name-part-type="species">fuscipennis</tp:taxon-name-part> <tp:taxon-name-part taxon-name-part-type="subspecies">marginiventris</tp:taxon-name-part></tp:taxon-name></italic> Santschi, 1919a: Ivory Coast</p><p>
            <italic><tp:taxon-name><tp:taxon-name-part taxon-name-part-type="genus">Dorylus</tp:taxon-name-part> <tp:taxon-name-part taxon-name-part-type="species">gaudens</tp:taxon-name-part></tp:taxon-name></italic> Santschi, 1919b: Democratic Republic of the Congo</p><p>
            <italic><tp:taxon-name><tp:taxon-name-part taxon-name-part-type="genus">Dorylus</tp:taxon-name-part> <tp:taxon-name-part taxon-name-part-type="species">ghanensis</tp:taxon-name-part></tp:taxon-name></italic> Boven, 1975: Ghana</p><p>
            <italic><tp:taxon-name><tp:taxon-name-part taxon-name-part-type="genus">Dorylus</tp:taxon-name-part> <tp:taxon-name-part taxon-name-part-type="species">gribodoi</tp:taxon-name-part></tp:taxon-name></italic> Emery, 1892: Togo</p><p>
            <italic><tp:taxon-name><tp:taxon-name-part taxon-name-part-type="genus">Dorylus</tp:taxon-name-part> <tp:taxon-name-part taxon-name-part-type="species">helvolus</tp:taxon-name-part></tp:taxon-name></italic> (Linnaeus, 1764): South Africa</p><p>
            <italic><tp:taxon-name><tp:taxon-name-part taxon-name-part-type="genus">Dorylus</tp:taxon-name-part> <tp:taxon-name-part taxon-name-part-type="species">helvolus</tp:taxon-name-part> <tp:taxon-name-part taxon-name-part-type="subspecies">pretoriae</tp:taxon-name-part></tp:taxon-name></italic> Arnold, 1946: South Africa</p><p>
            <italic><tp:taxon-name><tp:taxon-name-part taxon-name-part-type="genus">Dorylus</tp:taxon-name-part> <tp:taxon-name-part taxon-name-part-type="species">katanensis</tp:taxon-name-part></tp:taxon-name></italic> Stitz, 1911: Democratic Republic of the Congo</p><p>
            <italic><tp:taxon-name><tp:taxon-name-part taxon-name-part-type="genus">Dorylus</tp:taxon-name-part> <tp:taxon-name-part taxon-name-part-type="species">kohli</tp:taxon-name-part></tp:taxon-name></italic> Wasmann, 1904: Democratic Republic of the Congo</p><p>
            <italic><tp:taxon-name><tp:taxon-name-part taxon-name-part-type="genus">Dorylus</tp:taxon-name-part> <tp:taxon-name-part taxon-name-part-type="species">kohli</tp:taxon-name-part> <tp:taxon-name-part taxon-name-part-type="subspecies">chapini</tp:taxon-name-part></tp:taxon-name></italic> Wheeler, W. M., 1922a: Democratic Republic of the Congo</p><p>
            <italic><tp:taxon-name><tp:taxon-name-part taxon-name-part-type="genus">Dorylus</tp:taxon-name-part> <tp:taxon-name-part taxon-name-part-type="species">kohli</tp:taxon-name-part> <tp:taxon-name-part taxon-name-part-type="subspecies">frenisyi</tp:taxon-name-part></tp:taxon-name></italic> Forel, 1916: Democratic Republic of the Congo</p><p>
            <italic><tp:taxon-name><tp:taxon-name-part taxon-name-part-type="genus">Dorylus</tp:taxon-name-part> <tp:taxon-name-part taxon-name-part-type="species">kohli</tp:taxon-name-part> <tp:taxon-name-part taxon-name-part-type="subspecies">indocilis</tp:taxon-name-part></tp:taxon-name></italic> Santschi, 1933: Democratic Republic of the Congo</p><p>
            <italic><tp:taxon-name><tp:taxon-name-part taxon-name-part-type="genus">Dorylus</tp:taxon-name-part> <tp:taxon-name-part taxon-name-part-type="species">kohli</tp:taxon-name-part> <tp:taxon-name-part taxon-name-part-type="subspecies">langi</tp:taxon-name-part></tp:taxon-name></italic> Wheeler, W. M., 1922a: Democratic Republic of the Congo</p><p>
            <italic><tp:taxon-name><tp:taxon-name-part taxon-name-part-type="genus">Dorylus</tp:taxon-name-part> <tp:taxon-name-part taxon-name-part-type="species">kohli</tp:taxon-name-part> <tp:taxon-name-part taxon-name-part-type="subspecies">militaris</tp:taxon-name-part></tp:taxon-name></italic> Santschi, 1923b: Democratic Republic of the Congo</p><p>
            <italic><tp:taxon-name><tp:taxon-name-part taxon-name-part-type="genus">Dorylus</tp:taxon-name-part> <tp:taxon-name-part taxon-name-part-type="species">kohli</tp:taxon-name-part> <tp:taxon-name-part taxon-name-part-type="subspecies">minor</tp:taxon-name-part></tp:taxon-name></italic> Santschi, 1911a: Angola</p><p>
            <italic><tp:taxon-name><tp:taxon-name-part taxon-name-part-type="genus">Dorylus</tp:taxon-name-part> <tp:taxon-name-part taxon-name-part-type="species">kohli</tp:taxon-name-part> <tp:taxon-name-part taxon-name-part-type="subspecies">victoriae</tp:taxon-name-part></tp:taxon-name></italic> Santschi, 1921a: Uganda</p><p>
            <italic><tp:taxon-name><tp:taxon-name-part taxon-name-part-type="genus">Dorylus</tp:taxon-name-part> <tp:taxon-name-part taxon-name-part-type="species">labiatus</tp:taxon-name-part></tp:taxon-name></italic> Shuckard, 1840c: India</p><p>
            <italic><tp:taxon-name><tp:taxon-name-part taxon-name-part-type="genus">Dorylus</tp:taxon-name-part> <tp:taxon-name-part taxon-name-part-type="species">laevigatus</tp:taxon-name-part></tp:taxon-name></italic> (Smith, F., 1857): Malaysia (Sarawak)</p><p>
            <italic><tp:taxon-name><tp:taxon-name-part taxon-name-part-type="genus">Dorylus</tp:taxon-name-part> <tp:taxon-name-part taxon-name-part-type="species">leo</tp:taxon-name-part></tp:taxon-name></italic> Santschi, 1919a: Ivory Coast</p><p>
            <italic><tp:taxon-name><tp:taxon-name-part taxon-name-part-type="genus">Dorylus</tp:taxon-name-part> <tp:taxon-name-part taxon-name-part-type="species">mandibularis</tp:taxon-name-part></tp:taxon-name></italic> Mayr, 1896: Cameroon</p><p>
            <italic><tp:taxon-name><tp:taxon-name-part taxon-name-part-type="genus">Dorylus</tp:taxon-name-part> <tp:taxon-name-part taxon-name-part-type="species">mandibularis</tp:taxon-name-part> <tp:taxon-name-part taxon-name-part-type="subspecies">pulchellus</tp:taxon-name-part></tp:taxon-name></italic> Santschi, 1920a: Ivory Coast</p><p>
            <italic><tp:taxon-name><tp:taxon-name-part taxon-name-part-type="genus">Dorylus</tp:taxon-name-part> <tp:taxon-name-part taxon-name-part-type="species">mayri</tp:taxon-name-part></tp:taxon-name></italic> Santschi, 1912: Cameroon</p><p>
            <italic><tp:taxon-name><tp:taxon-name-part taxon-name-part-type="genus">Dorylus</tp:taxon-name-part> <tp:taxon-name-part taxon-name-part-type="species">moestus</tp:taxon-name-part></tp:taxon-name></italic> Emery, 1895b: Democratic Republic of the Congo</p><p>
            <italic><tp:taxon-name><tp:taxon-name-part taxon-name-part-type="genus">Dorylus</tp:taxon-name-part> <tp:taxon-name-part taxon-name-part-type="species">moestus</tp:taxon-name-part> <tp:taxon-name-part taxon-name-part-type="subspecies">claripennis</tp:taxon-name-part></tp:taxon-name></italic> Santschi, 1919b: Democratic Republic of the Congo</p><p>
            <italic><tp:taxon-name><tp:taxon-name-part taxon-name-part-type="genus">Dorylus</tp:taxon-name-part> <tp:taxon-name-part taxon-name-part-type="species">moestus</tp:taxon-name-part> <tp:taxon-name-part taxon-name-part-type="subspecies">morio</tp:taxon-name-part></tp:taxon-name></italic> Santschi, 1919b: Republic of the Congo</p><p>
            <italic><tp:taxon-name><tp:taxon-name-part taxon-name-part-type="genus">Dorylus</tp:taxon-name-part> <tp:taxon-name-part taxon-name-part-type="species">moestus</tp:taxon-name-part> <tp:taxon-name-part taxon-name-part-type="subspecies">schereri</tp:taxon-name-part></tp:taxon-name></italic> Forel, 1911d: Liberia</p><p>
            <italic><tp:taxon-name><tp:taxon-name-part taxon-name-part-type="genus">Dorylus</tp:taxon-name-part> <tp:taxon-name-part taxon-name-part-type="species">montanus</tp:taxon-name-part></tp:taxon-name></italic> Santschi, 1910c: Tanzania</p><p>
            <italic><tp:taxon-name><tp:taxon-name-part taxon-name-part-type="genus">Dorylus</tp:taxon-name-part> <tp:taxon-name-part taxon-name-part-type="species">niarembensis</tp:taxon-name-part></tp:taxon-name></italic> (Boven, 1972): Democratic Republic of the Congo</p><p>
            <italic><tp:taxon-name><tp:taxon-name-part taxon-name-part-type="genus">Dorylus</tp:taxon-name-part> <tp:taxon-name-part taxon-name-part-type="species">nigricans</tp:taxon-name-part></tp:taxon-name></italic> Illiger, 1802: Sierra Leone</p><p>
            <italic><tp:taxon-name><tp:taxon-name-part taxon-name-part-type="genus">Dorylus</tp:taxon-name-part> <tp:taxon-name-part taxon-name-part-type="species">nigricans</tp:taxon-name-part> <tp:taxon-name-part taxon-name-part-type="subspecies">arcens</tp:taxon-name-part></tp:taxon-name></italic> (Westwood, 1847): Liberia</p><p>
            <italic><tp:taxon-name><tp:taxon-name-part taxon-name-part-type="genus">Dorylus</tp:taxon-name-part> <tp:taxon-name-part taxon-name-part-type="species">nigricans</tp:taxon-name-part> <tp:taxon-name-part taxon-name-part-type="subspecies">burmeisteri</tp:taxon-name-part></tp:taxon-name></italic> (Shuckard, 1840c): Sierra Leone</p><p>
            <italic><tp:taxon-name><tp:taxon-name-part taxon-name-part-type="genus">Dorylus</tp:taxon-name-part> <tp:taxon-name-part taxon-name-part-type="species">nigricans</tp:taxon-name-part> <tp:taxon-name-part taxon-name-part-type="subspecies">molestus</tp:taxon-name-part></tp:taxon-name></italic> (Gerstäcker, 1859): Mozambique</p><p>
            <italic><tp:taxon-name><tp:taxon-name-part taxon-name-part-type="genus">Dorylus</tp:taxon-name-part> <tp:taxon-name-part taxon-name-part-type="species">nigricans</tp:taxon-name-part> <tp:taxon-name-part taxon-name-part-type="subspecies">pallidus</tp:taxon-name-part></tp:taxon-name></italic> Santschi, 1921a: Cameroon</p><p>
            <italic><tp:taxon-name><tp:taxon-name-part taxon-name-part-type="genus">Dorylus</tp:taxon-name-part> <tp:taxon-name-part taxon-name-part-type="species">nigricans</tp:taxon-name-part> <tp:taxon-name-part taxon-name-part-type="subspecies">rubellus</tp:taxon-name-part></tp:taxon-name></italic> (Savage, 1849): Gabon</p><p>
            <italic><tp:taxon-name><tp:taxon-name-part taxon-name-part-type="genus">Dorylus</tp:taxon-name-part> <tp:taxon-name-part taxon-name-part-type="species">nigricans</tp:taxon-name-part> <tp:taxon-name-part taxon-name-part-type="subspecies">sjoestedti</tp:taxon-name-part></tp:taxon-name></italic> Emery, 1899b: Cameroon</p><p>
            <italic><tp:taxon-name><tp:taxon-name-part taxon-name-part-type="genus">Dorylus</tp:taxon-name-part> <tp:taxon-name-part taxon-name-part-type="species">nigricans</tp:taxon-name-part> <tp:taxon-name-part taxon-name-part-type="subspecies">sjostedtiwilverthi</tp:taxon-name-part></tp:taxon-name></italic> (Wasmann, 1917): Cameroon</p><p>
            <italic><tp:taxon-name><tp:taxon-name-part taxon-name-part-type="genus">Dorylus</tp:taxon-name-part> <tp:taxon-name-part taxon-name-part-type="species">nigricans</tp:taxon-name-part> <tp:taxon-name-part taxon-name-part-type="subspecies">terrificus</tp:taxon-name-part></tp:taxon-name></italic> Santschi, 1923b: Democratic Republic of the Congo</p><p>
            <italic><tp:taxon-name><tp:taxon-name-part taxon-name-part-type="genus">Dorylus</tp:taxon-name-part> <tp:taxon-name-part taxon-name-part-type="species">ocellatus</tp:taxon-name-part></tp:taxon-name></italic> (Stitz, 1910): Cameroon</p><p>
            <italic><tp:taxon-name><tp:taxon-name-part taxon-name-part-type="genus">Dorylus</tp:taxon-name-part> <tp:taxon-name-part taxon-name-part-type="species">orientalis</tp:taxon-name-part></tp:taxon-name></italic> Westwood, 1835: India</p><p>
            <italic><tp:taxon-name><tp:taxon-name-part taxon-name-part-type="genus">Dorylus</tp:taxon-name-part> <tp:taxon-name-part taxon-name-part-type="species">orientalis</tp:taxon-name-part> <tp:taxon-name-part taxon-name-part-type="subspecies">obscuriceps</tp:taxon-name-part></tp:taxon-name></italic> Santschi, 1920b: India</p><p>
            <italic><tp:taxon-name><tp:taxon-name-part taxon-name-part-type="genus">Dorylus</tp:taxon-name-part> <tp:taxon-name-part taxon-name-part-type="species">politus</tp:taxon-name-part></tp:taxon-name></italic> Emery, 1901d: Cameroon</p><p>
            <italic><tp:taxon-name><tp:taxon-name-part taxon-name-part-type="genus">Dorylus</tp:taxon-name-part> <tp:taxon-name-part taxon-name-part-type="species">rufescens</tp:taxon-name-part></tp:taxon-name></italic> Santschi, 1915: Cameroon</p><p>
            <italic><tp:taxon-name><tp:taxon-name-part taxon-name-part-type="genus">Dorylus</tp:taxon-name-part> <tp:taxon-name-part taxon-name-part-type="species">savagei</tp:taxon-name-part></tp:taxon-name></italic> Emery, 1895b: ‘Gabon und Congo’</p><p>
            <italic><tp:taxon-name><tp:taxon-name-part taxon-name-part-type="genus">Dorylus</tp:taxon-name-part> <tp:taxon-name-part taxon-name-part-type="species">savagei</tp:taxon-name-part> <tp:taxon-name-part taxon-name-part-type="subspecies">mucronatus</tp:taxon-name-part></tp:taxon-name></italic> Emery, 1899b: Nigeria</p><!--PageBreak--><p>
            <italic><tp:taxon-name><tp:taxon-name-part taxon-name-part-type="genus">Dorylus</tp:taxon-name-part> <tp:taxon-name-part taxon-name-part-type="species">schoutedeni</tp:taxon-name-part></tp:taxon-name></italic> Santschi, 1923b: Democratic Republic of the Congo</p><p>
            <italic><tp:taxon-name><tp:taxon-name-part taxon-name-part-type="genus">Dorylus</tp:taxon-name-part> <tp:taxon-name-part taxon-name-part-type="species">spininodis</tp:taxon-name-part></tp:taxon-name></italic> Emery, 1901d: Cameroon</p><p>
            <italic><tp:taxon-name><tp:taxon-name-part taxon-name-part-type="genus">Dorylus</tp:taxon-name-part> <tp:taxon-name-part taxon-name-part-type="species">spininodis</tp:taxon-name-part> <tp:taxon-name-part taxon-name-part-type="subspecies">longiceps</tp:taxon-name-part></tp:taxon-name></italic> Viehmeyer, 1914: Tanzania</p><p>
            <italic><tp:taxon-name><tp:taxon-name-part taxon-name-part-type="genus">Dorylus</tp:taxon-name-part> <tp:taxon-name-part taxon-name-part-type="species">stadelmanni</tp:taxon-name-part></tp:taxon-name></italic> Emery, 1895b: Democratic Republic of the Congo</p><p>
            <italic><tp:taxon-name><tp:taxon-name-part taxon-name-part-type="genus">Dorylus</tp:taxon-name-part> <tp:taxon-name-part taxon-name-part-type="species">stanleyi</tp:taxon-name-part></tp:taxon-name></italic> Forel, 1909b: Democratic Republic of the Congo</p><p>
            <italic><tp:taxon-name><tp:taxon-name-part taxon-name-part-type="genus">Dorylus</tp:taxon-name-part> <tp:taxon-name-part taxon-name-part-type="species">staudingeri</tp:taxon-name-part></tp:taxon-name></italic> Emery, 1895b: Democratic Republic of the Congo</p><p>
            <italic><tp:taxon-name><tp:taxon-name-part taxon-name-part-type="genus">Dorylus</tp:taxon-name-part> <tp:taxon-name-part taxon-name-part-type="species">striatidens</tp:taxon-name-part></tp:taxon-name></italic> Santschi, 1910c: Senegal</p><p>
            <italic><tp:taxon-name><tp:taxon-name-part taxon-name-part-type="genus">Dorylus</tp:taxon-name-part> <tp:taxon-name-part taxon-name-part-type="species">termitarius</tp:taxon-name-part></tp:taxon-name></italic> Wasmann, 1911: Democratic Republic of the Congo</p><p>
            <italic><tp:taxon-name><tp:taxon-name-part taxon-name-part-type="genus">Dorylus</tp:taxon-name-part> <tp:taxon-name-part taxon-name-part-type="species">titan</tp:taxon-name-part></tp:taxon-name></italic> Santschi, 1923b: Democratic Republic of the Congo</p><p>
            <italic><tp:taxon-name><tp:taxon-name-part taxon-name-part-type="genus">Dorylus</tp:taxon-name-part> <tp:taxon-name-part taxon-name-part-type="species">titan</tp:taxon-name-part> <tp:taxon-name-part taxon-name-part-type="subspecies">vinalli</tp:taxon-name-part></tp:taxon-name></italic> Santschi, 1933: Democratic Republic of the Congo</p><p>
            <italic><tp:taxon-name><tp:taxon-name-part taxon-name-part-type="genus">Dorylus</tp:taxon-name-part> <tp:taxon-name-part taxon-name-part-type="species">vishnui</tp:taxon-name-part></tp:taxon-name></italic> Wheeler, W. M., 1913: Myanmar</p><p>
            <italic><tp:taxon-name><tp:taxon-name-part taxon-name-part-type="genus">Dorylus</tp:taxon-name-part> <tp:taxon-name-part taxon-name-part-type="species">westwoodii</tp:taxon-name-part></tp:taxon-name></italic> (Shuckard, 1840b): ‘South America’ (locality incorrect)</p><p>
            <italic><tp:taxon-name><tp:taxon-name-part taxon-name-part-type="genus">Dorylus</tp:taxon-name-part> <tp:taxon-name-part taxon-name-part-type="species">wilverthi</tp:taxon-name-part></tp:taxon-name></italic> Emery, 1899b: Democratic Republic of the Congo</p></tp:treatment-sec><ref-list><ref id="B40"><mixed-citation xmlns:xlink="http://www.w3.org/1999/xlink" xlink:type="simple">
          <person-group><name name-style="western"><surname>Birket-Smith</surname><given-names>SJR</given-names></name></person-group> (<year>1981</year>) <article-title>The male genitalia of <tp:taxon-name><tp:taxon-name-part taxon-name-part-type="order">Hymenoptera</tp:taxon-name-part></tp:taxon-name> - a review based on morphology in <tp:taxon-name><tp:taxon-name-part taxon-name-part-type="family">Dorylidae</tp:taxon-name-part></tp:taxon-name> (<tp:taxon-name><tp:taxon-name-part taxon-name-part-type="superfamily">Formicoidea</tp:taxon-name-part></tp:taxon-name>). Entomologica Scandinavica.</article-title> <source>Supplementum</source> <volume>15</volume>: <fpage>377</fpage>–<lpage>397</lpage>.</mixed-citation></ref><ref id="B19"><mixed-citation xmlns:xlink="http://www.w3.org/1999/xlink" xlink:type="simple">
          <person-group><name name-style="western"><surname>Barr</surname><given-names>D</given-names></name><name name-style="western"><surname>Boven</surname><given-names>JKA</given-names></name><name name-style="western"><surname>Gotwald</surname><given-names>WH</given-names><suffix>Jr</suffix></name></person-group> (<year>1985</year>) <article-title>Phenetic studies of African army ant queens of the genus <italic><tp:taxon-name><tp:taxon-name-part taxon-name-part-type="genus">Dorylus</tp:taxon-name-part></tp:taxon-name></italic> (<tp:taxon-name><tp:taxon-name-part taxon-name-part-type="order">Hymenoptera</tp:taxon-name-part></tp:taxon-name>: <tp:taxon-name><tp:taxon-name-part taxon-name-part-type="family">Formicidae</tp:taxon-name-part></tp:taxon-name>).</article-title> <source>Systematic Entomology</source> <volume>10</volume>: <fpage>1</fpage>–<lpage>10</lpage>. doi: <ext-link xlink:type="simple" ext-link-type="doi" xlink:href="10.1111/j.1365-3113.1985.tb00560.x">10.1111/j.1365-3113.1985.tb00560.x</ext-link></mixed-citation></ref><ref id="B494"><mixed-citation xmlns:xlink="http://www.w3.org/1999/xlink" xlink:type="simple">
          <person-group><name name-style="western"><surname>Wheeler</surname><given-names>GC</given-names></name></person-group> (<year>1943</year>) <article-title>The larvae of the army ants.</article-title> <source>Annals of the Entomological Society of America</source> <volume>36</volume>: <fpage>319</fpage>–<lpage>332</lpage>. doi: <ext-link xlink:type="simple" ext-link-type="doi" xlink:href="10.1093/aesa/36.2.319">10.1093/aesa/36.2.319</ext-link></mixed-citation></ref><ref id="B498"><mixed-citation xmlns:xlink="http://www.w3.org/1999/xlink" xlink:type="simple">
          <person-group><name name-style="western"><surname>Wheeler</surname><given-names>GC</given-names></name><name name-style="western"><surname>Wheeler</surname><given-names>J</given-names></name></person-group> (<year>1984</year>) <article-title>The larvae of the army ants: a revision.</article-title> <source>Journal of the Kansas Entomological Society</source> <volume>57</volume>: <fpage>263</fpage>–<lpage>275</lpage>.</mixed-citation></ref><ref id="B155"><mixed-citation xmlns:xlink="http://www.w3.org/1999/xlink" xlink:type="simple">
          <person-group><name name-style="western"><surname>Fabricius</surname><given-names>JC</given-names></name></person-group> (<year>1793</year>) <source>Entomologia systematica emendata et aucta. Secundum classes, ordines, genera, species, adjectis synonimis, locis observationibus, descriptionibus</source>. Tome <volume>2</volume>. <publisher-name>C. G. Proft</publisher-name>, <publisher-loc>Hafniae [= Copenhagen]</publisher-loc>, <size units="page">519 pp</size>.</mixed-citation></ref><ref id="B396"><mixed-citation xmlns:xlink="http://www.w3.org/1999/xlink" xlink:type="simple">
          <person-group><name name-style="western"><surname>Savage</surname><given-names>TS</given-names></name></person-group> (<year>1849</year>) <article-title>The driver ants of western Africa.</article-title> <source>Proceedings of the Academy of Natural Sciences of Philadelphia</source> <volume>4</volume>: <fpage>195</fpage>–<lpage>200</lpage>.</mixed-citation></ref><ref id="B217"><mixed-citation xmlns:xlink="http://www.w3.org/1999/xlink" xlink:type="simple">
          <person-group><name name-style="western"><surname>Gotwald</surname><given-names>WH</given-names><suffix>Jr</suffix></name></person-group> (<year>1995</year>) <source>Army ants: the biology of social predation</source>. <publisher-name>Cornell University Press</publisher-name>, <publisher-loc>Ithaca, New York</publisher-loc>, <size units="page">xviii + 302 pp</size>.</mixed-citation></ref><ref id="B130"><mixed-citation xmlns:xlink="http://www.w3.org/1999/xlink" xlink:type="simple">
          <person-group><name name-style="western"><surname>Emery</surname><given-names>C</given-names></name></person-group> (<year>1895b</year>) <article-title>Die Gattung <italic><tp:taxon-name><tp:taxon-name-part taxon-name-part-type="genus">Dorylus</tp:taxon-name-part></tp:taxon-name></italic> Fab. und die systematische Eintheilung der Formiciden. Zoologische Jahrbücher.</article-title> <source>Abteilung für Systematik, Geographie und Biologie der Tiere</source> <volume>8</volume>: <fpage>685</fpage>–<lpage>778</lpage>.</mixed-citation></ref><ref id="B148"><mixed-citation xmlns:xlink="http://www.w3.org/1999/xlink" xlink:type="simple">
          <person-group><name name-style="western"><surname>Emery</surname><given-names>C</given-names></name></person-group> (<year>1910</year>) <article-title><tp:taxon-name><tp:taxon-name-part taxon-name-part-type="order">Hymenoptera</tp:taxon-name-part></tp:taxon-name>. Fam. <tp:taxon-name><tp:taxon-name-part taxon-name-part-type="family">Formicidae</tp:taxon-name-part></tp:taxon-name>. Subfam. <tp:taxon-name><tp:taxon-name-part taxon-name-part-type="subfamily">Dorylinae</tp:taxon-name-part></tp:taxon-name>.</article-title> <source>Genera Insectorum</source> <volume>102</volume>: <fpage>1</fpage>–<lpage>35</lpage>.</mixed-citation></ref><ref id="B271"><mixed-citation xmlns:xlink="http://www.w3.org/1999/xlink" xlink:type="simple">
          <person-group><name name-style="western"><surname>Kronauer</surname><given-names>DJC</given-names></name><name name-style="western"><surname>Schöning</surname><given-names>C</given-names></name><name name-style="western"><surname>Vilhelmsen</surname><given-names>LB</given-names></name><name name-style="western"><surname>Boomsma</surname><given-names>JJ</given-names></name></person-group> (<year>2007</year>) <article-title>A molecular phylogeny of <italic><tp:taxon-name><tp:taxon-name-part taxon-name-part-type="genus">Dorylus</tp:taxon-name-part></tp:taxon-name></italic> army ants provides evidence for multiple evolutionary transitions in foraging niche.</article-title> <source>BMC Evolutionary Biology</source> <volume>7</volume>: Article <elocation-id>56</elocation-id>, <size units="page">11 pp</size>. doi: <ext-link xlink:type="simple" ext-link-type="doi" xlink:href="10.1186/1471-2148-7-56">10.1186/1471-2148-7-56</ext-link></mixed-citation></ref><ref id="B405"><mixed-citation xmlns:xlink="http://www.w3.org/1999/xlink" xlink:type="simple">
          <person-group><name name-style="western"><surname>Schöning</surname><given-names>C</given-names></name><name name-style="western"><surname>Njagi</surname><given-names>W</given-names></name><name name-style="western"><surname>Kinuthia</surname><given-names>W</given-names></name></person-group> (<year>2008</year>) <article-title>Prey spectra of two swarm-raiding army ant species in East Africa.</article-title> <source>Journal of Zoology</source> <volume>274</volume>: <fpage>85</fpage>–<lpage>93</lpage>.</mixed-citation></ref><ref id="B66"><mixed-citation xmlns:xlink="http://www.w3.org/1999/xlink" xlink:type="simple">
          <person-group><name name-style="western"><surname>Brady</surname><given-names>SG</given-names></name><name name-style="western"><surname>Schultz</surname><given-names>TR</given-names></name><name name-style="western"><surname>Fisher</surname><given-names>BL</given-names></name><name name-style="western"><surname>Ward</surname><given-names>PS</given-names></name></person-group> (<year>2006</year>) <article-title>Evaluating alternative hypotheses for the early evolution and diversification of ants.</article-title> <source>Proceedings of the National Academy of Sciences of the United States of America</source> <volume>103</volume>: <fpage>18172</fpage>–<lpage>18177</lpage>. doi: <ext-link xlink:type="simple" ext-link-type="doi" xlink:href="10.1073/pnas.0605858103">10.1073/pnas.0605858103</ext-link></mixed-citation></ref><ref id="B65"><mixed-citation xmlns:xlink="http://www.w3.org/1999/xlink" xlink:type="simple">
          <person-group><name name-style="western"><surname>Brady</surname><given-names>SG</given-names></name><name name-style="western"><surname>Fisher</surname><given-names>BL</given-names></name><name name-style="western"><surname>Schultz</surname><given-names>TR</given-names></name><name name-style="western"><surname>Ward</surname><given-names>PS</given-names></name></person-group> (<year>2014</year>) <article-title>The rise of army ants and their relatives: diversification of specialized predatory doryline ants.</article-title> <source>BMC Evolutionary Biology</source> <volume>14</volume>: <elocation-id>93</elocation-id>. doi: <ext-link xlink:type="simple" ext-link-type="doi" xlink:href="10.1186/1471-2148-14-93">10.1186/1471-2148-14-93</ext-link></mixed-citation></ref><ref id="B344"><mixed-citation xmlns:xlink="http://www.w3.org/1999/xlink" xlink:type="simple">
          <person-group><name name-style="western"><surname>Raignier</surname><given-names>A</given-names></name><name name-style="western"><surname>Boven</surname><given-names>JKA</given-names></name></person-group> (<year>1955</year>) <article-title>Étude taxonomique, biologique et biométrique des <tp:taxon-name><tp:taxon-name-part taxon-name-part-type="genus">Dorylus</tp:taxon-name-part></tp:taxon-name> du sous-genre <tp:taxon-name><tp:taxon-name-part taxon-name-part-type="genus">Anomma</tp:taxon-name-part></tp:taxon-name> (<tp:taxon-name><tp:taxon-name-part taxon-name-part-type="order">Hymenoptera</tp:taxon-name-part></tp:taxon-name> <tp:taxon-name><tp:taxon-name-part taxon-name-part-type="family">Formicidae</tp:taxon-name-part></tp:taxon-name>).</article-title> <source>Annales du Musée Royal du Congo Belge. Nouvelle Série in Quarto. Sciences Zoologiques</source> <volume>2</volume>: <fpage>1</fpage>–<lpage>359</lpage>.</mixed-citation></ref><ref id="B343"><mixed-citation xmlns:xlink="http://www.w3.org/1999/xlink" xlink:type="simple">
          <person-group><name name-style="western"><surname>Raignier</surname><given-names>A</given-names></name></person-group> (<year>1972</year>) <article-title>Sur l’origine des nouvelles sociétés des Fourmis voyageuses africaines (Hyménoptères formicidae, <tp:taxon-name><tp:taxon-name-part taxon-name-part-type="subfamily">Dorylinae</tp:taxon-name-part></tp:taxon-name>).</article-title> <source>Insectes Sociaux</source> <volume>19</volume>: <fpage>153</fpage>–<lpage>170</lpage>. doi: <ext-link xlink:type="simple" ext-link-type="doi" xlink:href="10.1007/BF02226624">10.1007/BF02226624</ext-link></mixed-citation></ref><ref id="B27"><mixed-citation xmlns:xlink="http://www.w3.org/1999/xlink" xlink:type="simple">
          <person-group><name name-style="western"><surname>Berghoff</surname><given-names>SM</given-names></name><name name-style="western"><surname>Weissflog</surname><given-names>A</given-names></name><name name-style="western"><surname>Linsenmair</surname><given-names>KE</given-names></name><name name-style="western"><surname>Hashim</surname><given-names>R</given-names></name><name name-style="western"><surname>Maschwitz</surname><given-names>U</given-names></name></person-group> (<year>2002a</year>) <article-title>Foraging of a hypogaeic army ant: a long neglected majority.</article-title> <source>Insectes Sociaux</source> <volume>49</volume>: <fpage>133</fpage>–<lpage>141</lpage>. doi: <ext-link xlink:type="simple" ext-link-type="doi" xlink:href="10.1007/s00040-002-8292-0">10.1007/s00040-002-8292-0</ext-link></mixed-citation></ref><ref id="B28"><mixed-citation xmlns:xlink="http://www.w3.org/1999/xlink" xlink:type="simple">
          <person-group><name name-style="western"><surname>Berghoff</surname><given-names>SM</given-names></name><name name-style="western"><surname>Weissflog</surname><given-names>A</given-names></name><name name-style="western"><surname>Linsenmair</surname><given-names>KE</given-names></name><name name-style="western"><surname>Mohamed</surname><given-names>M</given-names></name><name name-style="western"><surname>Maschwitz</surname><given-names>U</given-names></name></person-group> (<year>2002b</year>) <article-title>Nesting habits and colony com-position of the hypogaeic army ant <tp:taxon-name><tp:taxon-name-part taxon-name-part-type="genus">Dorylus</tp:taxon-name-part> (<tp:taxon-name-part taxon-name-part-type="subgenus">Dichthadia</tp:taxon-name-part>) <tp:taxon-name-part taxon-name-part-type="species">laevigatus</tp:taxon-name-part></tp:taxon-name> Fr. Smith.</article-title> <source>Insectes Sociaux</source> <volume>49</volume>: <fpage>1</fpage>–<lpage>8</lpage>. doi: <ext-link xlink:type="simple" ext-link-type="doi" xlink:href="10.1007/PL00012662">10.1007/PL00012662</ext-link></mixed-citation></ref><ref id="B25"><mixed-citation xmlns:xlink="http://www.w3.org/1999/xlink" xlink:type="simple">
          <person-group><name name-style="western"><surname>Berghoff</surname><given-names>SM</given-names></name><name name-style="western"><surname>Gadau</surname><given-names>J</given-names></name><name name-style="western"><surname>Winter</surname><given-names>T</given-names></name><name name-style="western"><surname>Linsenmair</surname><given-names>KE</given-names></name><name name-style="western"><surname>Maschwitz</surname><given-names>U</given-names></name></person-group> (<year>2003a</year>) <article-title>Sociobiology of hypogaeic army ants: characterization of two sympatric <italic><tp:taxon-name><tp:taxon-name-part taxon-name-part-type="genus">Dorylus</tp:taxon-name-part></tp:taxon-name></italic> species on Borneo and their colony conflicts.</article-title> <source>Insectes Sociaux</source> <volume>50</volume>: <fpage>139</fpage>–<lpage>147</lpage>. doi: <ext-link xlink:type="simple" ext-link-type="doi" xlink:href="10.1007/s00040-003-0642-z">10.1007/s00040-003-0642-z</ext-link></mixed-citation></ref><ref id="B26"><mixed-citation xmlns:xlink="http://www.w3.org/1999/xlink" xlink:type="simple">
          <person-group><name name-style="western"><surname>Berghoff</surname><given-names>SM</given-names></name><name name-style="western"><surname>Maschwitz</surname><given-names>U</given-names></name><name name-style="western"><surname>Linsenmair</surname><given-names>KE</given-names></name></person-group> (<year>2003b</year>) <article-title>Influence of the hypogaeic army ant <tp:taxon-name><tp:taxon-name-part taxon-name-part-type="genus">Dorylus</tp:taxon-name-part> (<tp:taxon-name-part taxon-name-part-type="subgenus">Dichthadia</tp:taxon-name-part>) <tp:taxon-name-part taxon-name-part-type="species">laevigatus</tp:taxon-name-part></tp:taxon-name> on tropical arthropod communities.</article-title> <source>Oecologia</source> <volume>135</volume>: <fpage>149</fpage>–<lpage>157</lpage>. doi: <ext-link xlink:type="simple" ext-link-type="doi" xlink:href="10.1007/s00442-002-1173-4">10.1007/s00442-002-1173-4</ext-link></mixed-citation></ref><ref id="B487"><mixed-citation xmlns:xlink="http://www.w3.org/1999/xlink" xlink:type="simple">
          <person-group><name name-style="western"><surname>Weissflog</surname><given-names>A</given-names></name><name name-style="western"><surname>Sternheim</surname><given-names>E</given-names></name><name name-style="western"><surname>Dorow</surname><given-names>WHO</given-names></name><name name-style="western"><surname>Berghoff</surname><given-names>S</given-names></name><name name-style="western"><surname>Maschwitz</surname><given-names>U</given-names></name></person-group> (<year>2000</year>) <article-title>How to study subterranean army ants: a novel method for locating and monitoring field populations of the South East Asian army ant <tp:taxon-name><tp:taxon-name-part taxon-name-part-type="genus">Dorylus</tp:taxon-name-part> (<tp:taxon-name-part taxon-name-part-type="subgenus">Dichthadia</tp:taxon-name-part>) <tp:taxon-name-part taxon-name-part-type="species">laevigatus</tp:taxon-name-part></tp:taxon-name> Smith, 1857 (<tp:taxon-name><tp:taxon-name-part taxon-name-part-type="family">Formicidae</tp:taxon-name-part></tp:taxon-name>, <tp:taxon-name><tp:taxon-name-part taxon-name-part-type="subfamily">Dorylinae</tp:taxon-name-part></tp:taxon-name>) with observations on their ecology.</article-title> <source>Insectes Sociaux</source> <volume>47</volume>: <fpage>317</fpage>–<lpage>324</lpage>. doi: <ext-link xlink:type="simple" ext-link-type="doi" xlink:href="10.1007/PL00001723">10.1007/PL00001723</ext-link></mixed-citation></ref><ref id="B395"><mixed-citation xmlns:xlink="http://www.w3.org/1999/xlink" xlink:type="simple">
          <person-group><name name-style="western"><surname>Savage</surname><given-names>TS</given-names></name></person-group> (<year>1847</year>) <article-title>On the habits of the ‘Drivers’ or visiting ants of West Africa.</article-title> <source>Transactions of the Entomological Society of London</source> <volume>5</volume>: <fpage>1</fpage>–<lpage>15</lpage>. doi: <ext-link xlink:type="simple" ext-link-type="doi" xlink:href="10.1111/j.1365-2311.1847.tb01686.x">10.1111/j.1365-2311.1847.tb01686.x</ext-link></mixed-citation></ref><ref id="B403"><mixed-citation xmlns:xlink="http://www.w3.org/1999/xlink" xlink:type="simple">
          <person-group><name name-style="western"><surname>Schöning</surname><given-names>C</given-names></name><name name-style="western"><surname>Njagi</surname><given-names>W</given-names></name><name name-style="western"><surname>Franks</surname><given-names>NR</given-names></name></person-group> (<year>2005b</year>) <article-title>Temporal and spatial patterns in the emigrations of the army ant <tp:taxon-name><tp:taxon-name-part taxon-name-part-type="genus">Dorylus</tp:taxon-name-part> (<tp:taxon-name-part taxon-name-part-type="subgenus">Anomma</tp:taxon-name-part>) <tp:taxon-name-part taxon-name-part-type="species">molestus</tp:taxon-name-part></tp:taxon-name> at Mt Kenya.</article-title> <source>Ecological Entomology</source> <volume>30</volume>: <fpage>532</fpage>–<lpage>540</lpage>. doi: <ext-link xlink:type="simple" ext-link-type="doi" xlink:href="10.1111/j.0307-6946.2005.00720.x">10.1111/j.0307-6946.2005.00720.x</ext-link></mixed-citation></ref><ref id="B270"><mixed-citation xmlns:xlink="http://www.w3.org/1999/xlink" xlink:type="simple">
          <person-group><name name-style="western"><surname>Kronauer</surname><given-names>DJC</given-names></name><name name-style="western"><surname>Schöning</surname><given-names>C</given-names></name><name name-style="western"><surname>Pedersen</surname><given-names>JS</given-names></name><name name-style="western"><surname>Boomsma</surname><given-names>JJ</given-names></name><name name-style="western"><surname>Gadau</surname><given-names>J</given-names></name></person-group> (<year>2004</year>) <article-title>Extreme queen-mating frequency and colony fission in African army ants.</article-title> <source>Molecular Ecology</source> <volume>13</volume>: <fpage>2381</fpage>–<lpage>2388</lpage>. doi: <ext-link xlink:type="simple" ext-link-type="doi" xlink:href="10.1111/j.1365-294X.2004.02262.x">10.1111/j.1365-294X.2004.02262.x</ext-link></mixed-citation></ref><ref id="B265"><mixed-citation xmlns:xlink="http://www.w3.org/1999/xlink" xlink:type="simple">
          <person-group><name name-style="western"><surname>Kronauer</surname><given-names>DJC</given-names></name><name name-style="western"><surname>Boomsma</surname><given-names>JJ</given-names></name></person-group> (<year>2007a</year>) <article-title>Do army ant queens re-mate later in life?</article-title> <source>Insectes Sociaux</source> <volume>54</volume>: <fpage>20</fpage>–<lpage>28</lpage>. doi: <ext-link xlink:type="simple" ext-link-type="doi" xlink:href="10.1007/s00040-007-0904-2">10.1007/s00040-007-0904-2</ext-link></mixed-citation></ref><ref id="B264"><mixed-citation xmlns:xlink="http://www.w3.org/1999/xlink" xlink:type="simple">
          <person-group><name name-style="western"><surname>Kronauer</surname><given-names>DJC</given-names></name><name name-style="western"><surname>Berghoff</surname><given-names>SM</given-names></name><name name-style="western"><surname>Powell</surname><given-names>S</given-names></name><name name-style="western"><surname>Denny</surname><given-names>AJ</given-names></name><name name-style="western"><surname>Edwards</surname><given-names>KJ</given-names></name><name name-style="western"><surname>Franks</surname><given-names>NR</given-names></name><name name-style="western"><surname>Boomsma</surname><given-names>JJ</given-names></name></person-group> (<year>2006</year>) <article-title>A reassessment of the mating system characteristics of the army ant <italic><tp:taxon-name><tp:taxon-name-part taxon-name-part-type="genus">Eciton</tp:taxon-name-part> <tp:taxon-name-part taxon-name-part-type="species">burchellii</tp:taxon-name-part></tp:taxon-name></italic>.</article-title> <source>Naturwissenschaften</source> <volume>93</volume>: <fpage>402</fpage>–<lpage>406</lpage>. doi: <ext-link xlink:type="simple" ext-link-type="doi" xlink:href="10.1007/s00114-006-0121-2">10.1007/s00114-006-0121-2</ext-link></mixed-citation></ref><ref id="B266"><mixed-citation xmlns:xlink="http://www.w3.org/1999/xlink" xlink:type="simple">
          <person-group><name name-style="western"><surname>Kronauer</surname><given-names>DJC</given-names></name><name name-style="western"><surname>Boomsma</surname><given-names>JJ</given-names></name></person-group> (<year>2007b</year>) <article-title>Multiple queens means fewer mates.</article-title> <source>Current Biology</source> <volume>17</volume>:<fpage>R753</fpage>-<lpage>R755</lpage>. doi: <ext-link xlink:type="simple" ext-link-type="doi" xlink:href="10.1016/j.cub.2007.06.057">10.1016/j.cub.2007.06.057</ext-link></mixed-citation></ref><ref id="B398"><mixed-citation xmlns:xlink="http://www.w3.org/1999/xlink" xlink:type="simple">
          <person-group><name name-style="western"><surname>Schneirla</surname><given-names>TC</given-names></name></person-group> (<year>1971</year>) <article-title>Army ants. A study in social organization.</article-title> <comment>(Edited by H. R. Topoff.).</comment> <publisher-name>W. H. Freeman and Co.</publisher-name>, <publisher-loc>San Francisco</publisher-loc>, <size units="page">xx + 349 pp</size>.</mixed-citation></ref><ref id="B63"><mixed-citation xmlns:xlink="http://www.w3.org/1999/xlink" xlink:type="simple">
          <person-group><name name-style="western"><surname>Boven</surname><given-names>JKA</given-names></name><name name-style="western"><surname>Lévieux</surname><given-names>J</given-names></name></person-group> (<year>1968</year>) <article-title>Les <tp:taxon-name><tp:taxon-name-part taxon-name-part-type="subfamily">Dorylinae</tp:taxon-name-part></tp:taxon-name> de la savane de Lamto (<tp:taxon-name><tp:taxon-name-part taxon-name-part-type="order">Hymenoptera</tp:taxon-name-part></tp:taxon-name>: <tp:taxon-name><tp:taxon-name-part taxon-name-part-type="family">Formicidae</tp:taxon-name-part></tp:taxon-name>).</article-title> <source>Annales de l’Universite de l’Abidjan (Sciences), series E,</source> <volume>1</volume>: <fpage>351</fpage>–<lpage>358</lpage>.</mixed-citation></ref><ref id="B460"><mixed-citation xmlns:xlink="http://www.w3.org/1999/xlink" xlink:type="simple">
          <person-group><name name-style="western"><surname>Voessler</surname><given-names>J</given-names></name></person-group> (<year>1905</year>) <article-title>Die ostafrikanische Treiberameise (Siafu).</article-title> <source>Pflanzer</source> <volume>1</volume>: <fpage>289</fpage>–<lpage>302</lpage>.</mixed-citation></ref><ref id="B281"><mixed-citation xmlns:xlink="http://www.w3.org/1999/xlink" xlink:type="simple">
          <person-group><name name-style="western"><surname>Leroux</surname><given-names>JM</given-names></name></person-group> (<year>1982</year>) <source>Ecologie des populations de dorylines <italic><tp:taxon-name><tp:taxon-name-part taxon-name-part-type="genus">Anomma</tp:taxon-name-part> <tp:taxon-name-part taxon-name-part-type="species">nigricans</tp:taxon-name-part></tp:taxon-name></italic> dans la région de Lamto (Côte d’Ivoire). Pub-lications du Laboratoire de Zoologie, No. 22.</source> <publisher-name>– Ecole Nor-male Supérieure</publisher-name>, <publisher-loc>Paris</publisher-loc>, <size units="page">158 pp</size>.</mixed-citation></ref><ref id="B280"><mixed-citation xmlns:xlink="http://www.w3.org/1999/xlink" xlink:type="simple">
          <person-group><name name-style="western"><surname>Leroux</surname><given-names>JM</given-names></name></person-group> (<year>1977</year>) <article-title>Densité des colonies et observations sur les nids de dorylines <tp:taxon-name><tp:taxon-name-part taxon-name-part-type="genus">Anomma</tp:taxon-name-part> <tp:taxon-name-part taxon-name-part-type="species">nigricans</tp:taxon-name-part></tp:taxon-name> Illiger (Hym. <tp:taxon-name><tp:taxon-name-part taxon-name-part-type="family">Formicidae</tp:taxon-name-part></tp:taxon-name>) dans la région de Lamto (Côte d’Ivoire).</article-title> <source>Bulletin de la Société Zoologique de France</source> <volume>102</volume>: <fpage>51</fpage>–<lpage>62</lpage>.</mixed-citation></ref><ref id="B220"><mixed-citation xmlns:xlink="http://www.w3.org/1999/xlink" xlink:type="simple">
          <person-group><name name-style="western"><surname>Gotwald</surname><given-names>WH</given-names><suffix>Jr</suffix></name><name name-style="western"><surname>Cunningham-van Someren</surname><given-names>GR</given-names></name></person-group> (<year>1990</year>) <article-title>A year in the life of an Old World army ant colony: spatial patterns in raiding and emigration</article-title>. In: <person-group><name name-style="western"><surname>Veeresh</surname><given-names>GK</given-names></name><name name-style="western"><surname>Mallik</surname><given-names>B</given-names></name><name name-style="western"><surname>Viraktamath</surname><given-names>CA</given-names></name></person-group>. <issue-title>Social Insects and the Environment</issue-title>. <source>Proceedings of the Eleventh IUSSI Congress</source>. <publisher-name>Oxford and IBH Publishing</publisher-name>, <publisher-loc>New Delhi</publisher-loc>, <fpage>714</fpage>–<lpage>715</lpage>.</mixed-citation></ref><ref id="B263"><mixed-citation xmlns:xlink="http://www.w3.org/1999/xlink" xlink:type="simple">
          <person-group><name name-style="western"><surname>Kronauer</surname><given-names>DJC</given-names></name></person-group> (<year>2009</year>) <article-title>Recent advances in army ant biology (<tp:taxon-name><tp:taxon-name-part taxon-name-part-type="order">Hymenoptera</tp:taxon-name-part></tp:taxon-name>: <tp:taxon-name><tp:taxon-name-part taxon-name-part-type="family">Formicidae</tp:taxon-name-part></tp:taxon-name>).</article-title> <source>Myrmecological News</source> <volume>12</volume>: <fpage>51</fpage>–<lpage>65</lpage>.</mixed-citation></ref><ref id="B402"><mixed-citation xmlns:xlink="http://www.w3.org/1999/xlink" xlink:type="simple">
          <person-group><name name-style="western"><surname>Schöning</surname><given-names>C</given-names></name><name name-style="western"><surname>Kinuthia</surname><given-names>W</given-names></name><name name-style="western"><surname>Franks</surname><given-names>NR</given-names></name></person-group> (<year>2005a</year>) <article-title>Evolution of allometries in the worker caste of <italic><tp:taxon-name><tp:taxon-name-part taxon-name-part-type="genus">Dorylus</tp:taxon-name-part></tp:taxon-name></italic> army ants.</article-title> <source>Oikos</source> <volume>110</volume>: <fpage>231</fpage>–<lpage>240</lpage>. doi: <ext-link xlink:type="simple" ext-link-type="doi" xlink:href="10.1111/j.0030-1299.2005.13672.x">10.1111/j.0030-1299.2005.13672.x</ext-link></mixed-citation></ref><ref id="B404"><mixed-citation xmlns:xlink="http://www.w3.org/1999/xlink" xlink:type="simple">
          <person-group><name name-style="western"><surname>Schöning</surname><given-names>C</given-names></name><name name-style="western"><surname>Moffett</surname><given-names>M</given-names></name></person-group> (<year>2007</year>) <article-title>Driver ants invading a termite nest – why do the most catholic predators of all seldom take this abundant prey?</article-title> <source>Biotropica</source> <volume>39</volume>: <fpage>663</fpage>–<lpage>667</lpage>. doi: <ext-link xlink:type="simple" ext-link-type="doi" xlink:href="10.1111/j.1744-7429.2007.00296.x">10.1111/j.1744-7429.2007.00296.x</ext-link></mixed-citation></ref><ref id="B349"><mixed-citation xmlns:xlink="http://www.w3.org/1999/xlink" xlink:type="simple">
          <person-group><name name-style="western"><surname>Rettenmeyer</surname><given-names>CW</given-names></name></person-group> (<year>1963</year>) <article-title>Behavioral studies of army ants.</article-title> <source>University of Kansas Science Bulletin</source> <volume>44</volume>: <fpage>281</fpage>–<lpage>465</lpage>.</mixed-citation></ref><ref id="B99"><mixed-citation xmlns:xlink="http://www.w3.org/1999/xlink" xlink:type="simple">
          <person-group><name name-style="western"><surname>Darlington</surname><given-names>JPEC</given-names></name></person-group> (<year>1985</year>) <article-title>Attacks by doryline ants and termite nest defences (<tp:taxon-name><tp:taxon-name-part taxon-name-part-type="order">Hymenoptera</tp:taxon-name-part></tp:taxon-name>; <tp:taxon-name><tp:taxon-name-part taxon-name-part-type="family">Formicidae</tp:taxon-name-part></tp:taxon-name>; <tp:taxon-name><tp:taxon-name-part taxon-name-part-type="order">Isoptera</tp:taxon-name-part></tp:taxon-name>; <tp:taxon-name><tp:taxon-name-part taxon-name-part-type="family">Termitidae</tp:taxon-name-part></tp:taxon-name>).</article-title> <source>Sociobiology</source> <volume>11</volume>: <fpage>189</fpage>–<lpage>200</lpage>.</mixed-citation></ref><ref id="B356"><mixed-citation xmlns:xlink="http://www.w3.org/1999/xlink" xlink:type="simple">
          <person-group><name name-style="western"><surname>Roonwal</surname><given-names>ML</given-names></name></person-group> (<year>1975</year>) <article-title>Plant-pest status of root-eating ant, <italic><tp:taxon-name><tp:taxon-name-part taxon-name-part-type="genus">Dorylus</tp:taxon-name-part> <tp:taxon-name-part taxon-name-part-type="species">orientalis</tp:taxon-name-part></tp:taxon-name></italic>, with notes on taxonomy, distribution and habits (<tp:taxon-name><tp:taxon-name-part taxon-name-part-type="class">Insecta</tp:taxon-name-part></tp:taxon-name>: <tp:taxon-name><tp:taxon-name-part taxon-name-part-type="order">Hymenoptera</tp:taxon-name-part></tp:taxon-name>).</article-title> <source>Journal of the Bombay Naural History Society</source> <volume>72</volume>: <fpage>305</fpage>–<lpage>313</lpage>.</mixed-citation></ref><ref id="B157"><mixed-citation xmlns:xlink="http://www.w3.org/1999/xlink" xlink:type="simple">
          <person-group><name name-style="western"><surname>Felsenstein</surname><given-names>J</given-names></name></person-group> (<year>1985</year>) <article-title>Phylogenies and the comparative method.</article-title> <source>American Naturalist</source> <fpage>1</fpage>–<lpage>15</lpage>. doi: <ext-link xlink:type="simple" ext-link-type="doi" xlink:href="10.1086/284325">10.1086/284325</ext-link></mixed-citation></ref><ref id="B337"><mixed-citation xmlns:xlink="http://www.w3.org/1999/xlink" xlink:type="simple">
          <person-group><name name-style="western"><surname>Peters</surname><given-names>MK</given-names></name><name name-style="western"><surname>Likare</surname><given-names>S</given-names></name><name name-style="western"><surname>Kraemer</surname><given-names>M</given-names></name></person-group> (<year>2008</year>) <article-title>Effects of habitat fragmentation and degradation on flocks of African ant-following birds.</article-title> <source>Ecological Applications</source> <volume>18</volume>: <fpage>847</fpage>–<lpage>858</lpage>. doi: <ext-link xlink:type="simple" ext-link-type="doi" xlink:href="10.1890/07-1295.1">10.1890/07-1295.1</ext-link></mixed-citation></ref><ref id="B261"><mixed-citation xmlns:xlink="http://www.w3.org/1999/xlink" xlink:type="simple">
          <person-group><name name-style="western"><surname>Kingdon</surname><given-names>J</given-names></name></person-group> (<year>1997</year>) <source>The Kingdon field guide to African mammals</source>. <publisher-name>Academic Press</publisher-name>, <publisher-loc>San Diego</publisher-loc>, <size units="page">464 pp</size>.</mixed-citation></ref><ref id="B401"><mixed-citation xmlns:xlink="http://www.w3.org/1999/xlink" xlink:type="simple">
          <person-group><name name-style="western"><surname>Schöning</surname><given-names>C</given-names></name><name name-style="western"><surname>Ellis</surname><given-names>D</given-names></name><name name-style="western"><surname>Fowler</surname><given-names>A</given-names></name><name name-style="western"><surname>Sommer</surname><given-names>V</given-names></name></person-group> (<year>2007</year>) <article-title>Army ant availability and consumption by chimpanzees (<italic><tp:taxon-name><tp:taxon-name-part taxon-name-part-type="genus">Pan</tp:taxon-name-part> <tp:taxon-name-part taxon-name-part-type="species">troglodytes</tp:taxon-name-part> <tp:taxon-name-part taxon-name-part-type="subspecies">vellerosus</tp:taxon-name-part></tp:taxon-name></italic>) at Gashaka / Nigeria.</article-title> <source>Journal of Zoology</source> <volume>271</volume>: <fpage>125</fpage>–<lpage>133</lpage>. doi: <ext-link xlink:type="simple" ext-link-type="doi" xlink:href="10.1111/j.1469-7998.2006.00177.x">10.1111/j.1469-7998.2006.00177.x</ext-link></mixed-citation></ref><ref id="B393"><mixed-citation xmlns:xlink="http://www.w3.org/1999/xlink" xlink:type="simple">
          <person-group><name name-style="western"><surname>Sanz</surname><given-names>CM</given-names></name><name name-style="western"><surname>Schöning</surname><given-names>C</given-names></name><name name-style="western"><surname>Morgan</surname><given-names>DB</given-names></name></person-group> (<year>2010</year>) <article-title>Chimpanzees prey on army ants with specialized tool set.</article-title> <source>American Journal of Primatology</source> <volume>72</volume>: <fpage>17</fpage>–<lpage>24</lpage>. doi: <ext-link xlink:type="simple" ext-link-type="doi" xlink:href="10.1002/ajp.20744">10.1002/ajp.20744</ext-link></mixed-citation></ref><ref id="B237"><mixed-citation xmlns:xlink="http://www.w3.org/1999/xlink" xlink:type="simple">
          <person-group><name name-style="western"><surname>Humle</surname><given-names>T</given-names></name></person-group> (<year>2011</year>) <article-title>Ant-dipping: how ants have shed light on culture.</article-title> In: <person-group><name name-style="western"><surname>Matsuzawa</surname><given-names>T</given-names></name><name name-style="western"><surname>Humle</surname><given-names>T</given-names></name><name name-style="western"><surname>Sugiyama</surname><given-names>Y</given-names></name></person-group> (<role>Eds</role>) <issue-title>The chmipanzees of Bossou and Nimba.</issue-title> <source>Primatology Monographs. Springer, Japan</source>, <fpage>97</fpage>–<lpage>105</lpage>. doi: <ext-link xlink:type="simple" ext-link-type="doi" xlink:href="10.1007/978-4-431-53921-6_10">10.1007/978-4-431-53921-6_10</ext-link></mixed-citation></ref><ref id="B267"><mixed-citation xmlns:xlink="http://www.w3.org/1999/xlink" xlink:type="simple">
          <person-group><name name-style="western"><surname>Kronauer</surname><given-names>DJC</given-names></name><name name-style="western"><surname>Peters</surname><given-names>MK</given-names></name><name name-style="western"><surname>Schöning</surname><given-names>C</given-names></name><name name-style="western"><surname>Boomsma</surname><given-names>JJ</given-names></name></person-group> (<year>2011</year>) <article-title>Hybridization in East African swarm-raiding army ants.</article-title> <source>Frontiers in Zoology</source> <volume>8</volume>: <elocation-id>20</elocation-id>, <size units="page">13 pp</size>.</mixed-citation></ref><ref id="B20"><mixed-citation xmlns:xlink="http://www.w3.org/1999/xlink" xlink:type="simple">
          <person-group><name name-style="western"><surname>Barth</surname><given-names>MB</given-names></name><name name-style="western"><surname>Moritz</surname><given-names>RFA</given-names></name><name name-style="western"><surname>Pirk</surname><given-names>CWW</given-names></name><name name-style="western"><surname>Kraus</surname><given-names>FB</given-names></name></person-group> (<year>2013</year>) <article-title>Male-biased dispersal promotes large scale gene flow in a subterranean army ant, <tp:taxon-name><tp:taxon-name-part taxon-name-part-type="genus">Dorylus</tp:taxon-name-part> (<tp:taxon-name-part taxon-name-part-type="subgenus">Typhlopone</tp:taxon-name-part>) <tp:taxon-name-part taxon-name-part-type="species">fulvus</tp:taxon-name-part></tp:taxon-name>.</article-title> <source>Population Ecology</source> <volume>55</volume>: <fpage>523</fpage>–<lpage>533</lpage>. doi: <ext-link xlink:type="simple" ext-link-type="doi" xlink:href="10.1007/s10144-013-0383-4">10.1007/s10144-013-0383-4</ext-link></mixed-citation></ref><ref id="B537"><mixed-citation xmlns:xlink="http://www.w3.org/1999/xlink" xlink:type="simple">
          <person-group><name name-style="western"><surname>Wilson</surname><given-names>EO</given-names></name></person-group> (<year>1964</year>) <article-title>The true army ants of the Indo-Australian area (<tp:taxon-name><tp:taxon-name-part taxon-name-part-type="order">Hymenoptera</tp:taxon-name-part></tp:taxon-name>: <tp:taxon-name><tp:taxon-name-part taxon-name-part-type="family">Formicidae</tp:taxon-name-part></tp:taxon-name>: <tp:taxon-name><tp:taxon-name-part taxon-name-part-type="subfamily">Dorylinae</tp:taxon-name-part></tp:taxon-name>).</article-title> <source>Pacific Insects</source> <volume>6</volume>: <fpage>427</fpage>–<lpage>483</lpage>.</mixed-citation></ref></ref-list></tp:taxon-treatment>
