# Supplementary material for: Generic revision of the ant subfamily Dorylinae (Hymenoptera, Formicidae)
Source: Zookeys. 2016 Aug 4;(608):1–280. doi: 10.3897/zookeys.608.9427 (PMC4982377; doi:10.3897/zookeys.608.9427)
Supplement: XML Treatment for Eusphinctus [file zookeys.608.9427-treatment11.xml]

<!DOCTYPE tp:taxon-treatment
  PUBLIC "-//TaxonX//DTD Taxonomic Treatment Publishing DTD v0 20100105//EN" "tax-treatment-NSO.dtd">
<tp:taxon-treatment xmlns:tp="http://www.plazi.org/taxpub"><tp:treatment-meta><kwd-group><label>Taxon classification</label><kwd><named-content content-type="kingdom">Animalia</named-content></kwd><kwd><named-content content-type="order">Hymenoptera</named-content></kwd><kwd><named-content content-type="family">Formicidae</named-content></kwd></kwd-group><mixed-citation publication-type="journal"><person-group><name><surname>Borowiec</surname><given-names>Marek L.</given-names></name></person-group><article-title>Generic revision of the ant subfamily <tp:taxon-name><tp:taxon-name-part taxon-name-part-type="subfamily">Dorylinae</tp:taxon-name-part></tp:taxon-name> (<tp:taxon-name><tp:taxon-name-part taxon-name-part-type="order">Hymenoptera</tp:taxon-name-part></tp:taxon-name>, <tp:taxon-name><tp:taxon-name-part taxon-name-part-type="family">Formicidae</tp:taxon-name-part></tp:taxon-name>)</article-title><source>Zookeys</source><day>4</day><month>8</month><year>2016</year><volume>2016</volume><issue>608</issue><fpage>1</fpage><lpage>280</lpage><pub-id pub-id-type="doi">10.3897/zookeys.608.9427</pub-id></mixed-citation></tp:treatment-meta><tp:nomenclature><tp:taxon-name>
            <tp:taxon-name-part taxon-name-part-type="genus">Eusphinctus</tp:taxon-name-part>
          </tp:taxon-name><tp:taxon-authority>Emery, 1893a</tp:taxon-authority><tp:taxon-status xmlns:xlink="http://www.w3.org/1999/xlink" xlink:type="simple">gen. rev.</tp:taxon-status></tp:nomenclature><tp:treatment-sec sec-type="Type-species" id="SECID0ERLLM"><title>Type-species.</title><p>
            <italic><tp:taxon-name><tp:taxon-name-part taxon-name-part-type="genus">Eusphinctus</tp:taxon-name-part> <tp:taxon-name-part taxon-name-part-type="species">furcatus</tp:taxon-name-part></tp:taxon-name></italic>, by monotypy.</p><p>
            <italic><tp:taxon-name><tp:taxon-name-part taxon-name-part-type="genus">Eusphinctus</tp:taxon-name-part></tp:taxon-name></italic> is a species-poor South East Asian genus with apparently small colonies.</p></tp:treatment-sec><tp:treatment-sec sec-type="diagnosis" id="SECID0EKMLM"><title>Diagnosis.</title><p>
            <bold><italic>Worker.</italic></bold> <italic><tp:taxon-name><tp:taxon-name-part taxon-name-part-type="genus">Eusphinctus</tp:taxon-name-part></tp:taxon-name></italic> workers belong to dorylines with conspicuous gastral constrictions visible between abdominal segments IV, V, and VI. This morphology is also seen in <italic><tp:taxon-name><tp:taxon-name-part taxon-name-part-type="genus">Aenictogiton</tp:taxon-name-part></tp:taxon-name></italic>, certain species of <italic><tp:taxon-name><tp:taxon-name-part taxon-name-part-type="genus">Leptanilloides</tp:taxon-name-part></tp:taxon-name></italic>, <italic><tp:taxon-name><tp:taxon-name-part taxon-name-part-type="genus">Sphinctomyrmex</tp:taxon-name-part></tp:taxon-name></italic>, and <italic><tp:taxon-name><tp:taxon-name-part taxon-name-part-type="genus">Zasphinctus</tp:taxon-name-part></tp:taxon-name>. <tp:taxon-name><tp:taxon-name-part taxon-name-part-type="genus">Eusphinctus</tp:taxon-name-part></tp:taxon-name></italic> is unique in the combination of propodeal spiracle situated low on the sclerite and propodeal lobes present, a large pygidium armed with modified setae, pronotomesopleural Pronotomesopleural suture present, and cinctus of abdominal segment IV simple and not cross-ribbed. This genus is thus far known only from India, Bangladesh, Myanmar, and Thailand and the only lineage with gastral constriction that is currently known to overlap with it is <italic><tp:taxon-name><tp:taxon-name-part taxon-name-part-type="genus">Zasphinctus</tp:taxon-name-part></tp:taxon-name></italic>. In <italic><tp:taxon-name><tp:taxon-name-part taxon-name-part-type="genus">Zasphinctus</tp:taxon-name-part></tp:taxon-name></italic> the pronotomesopleural Pronotomesopleural suture is fused, in <italic><tp:taxon-name><tp:taxon-name-part taxon-name-part-type="genus">Aenictogiton</tp:taxon-name-part></tp:taxon-name></italic> the propodeal spiracle is positioned high and there are no propodeal lobes, <italic><tp:taxon-name><tp:taxon-name-part taxon-name-part-type="genus">Leptanilloides</tp:taxon-name-part></tp:taxon-name></italic> has a reduced and unarmed pygidium, and the neotropical <italic><tp:taxon-name><tp:taxon-name-part taxon-name-part-type="genus">Sphinctomyrmex</tp:taxon-name-part></tp:taxon-name></italic> has 12-segmented antennae and the cinctus on abdominal segment IV smooth. The relative proportions of abdominal segments are also different, with segments IV, V, and VI being about equal in size in <italic><tp:taxon-name><tp:taxon-name-part taxon-name-part-type="genus">Sphinctomyrmex</tp:taxon-name-part></tp:taxon-name></italic> and <italic><tp:taxon-name><tp:taxon-name-part taxon-name-part-type="genus">Zasphinctus</tp:taxon-name-part></tp:taxon-name></italic>, while in <italic><tp:taxon-name><tp:taxon-name-part taxon-name-part-type="genus">Eusphinctus</tp:taxon-name-part></tp:taxon-name></italic> segment IV is the largest of the three.</p><p>
            <bold><italic>Male.</italic></bold> The male of <italic><tp:taxon-name><tp:taxon-name-part taxon-name-part-type="genus">Eusphinctus</tp:taxon-name-part></tp:taxon-name></italic> can be recognized by a combination of 12-segmented antennae, pronounced propodeal lobes, narrow axial helcium, conspicuous constrictions present between abdominal segments IV, V, and VI, costal (C) cell present in <!--PageBreak-->the fore wing, submarginal cell closed by Rs·f2–3, R·f3 present past pterostigma, and marginal cell open. Abdominal sternite IX (subgenital plate) in <italic><tp:taxon-name><tp:taxon-name-part taxon-name-part-type="genus">Eusphinctus</tp:taxon-name-part></tp:taxon-name></italic> gradually tapers caudad and has simple, straight spines directed posteriorly. <italic><tp:taxon-name><tp:taxon-name-part taxon-name-part-type="genus">Sphinctomyrmex</tp:taxon-name-part></tp:taxon-name></italic> and <italic><tp:taxon-name><tp:taxon-name-part taxon-name-part-type="genus">Zasphinctus</tp:taxon-name-part></tp:taxon-name></italic> also have constrictions between abdominal segments IV, V, and VI but the former always has 13-segmented antennae and the latter lacks veins C and R·f3 in the fore wing.</p></tp:treatment-sec><tp:treatment-sec sec-type="description" id="SECID0ENRLM"><title>Description.</title><p>
            <bold><italic>Worker.</italic></bold> <italic>Head</italic>: Antennae with 11 segments. Apical antennal segment moderately enlarged, broader than and about equal in length to two preceding segments combined. Clypeus without cuticular apron. Lateroclypeal teeth present. <tp:taxon-name><tp:taxon-name-part taxon-name-part-type="genus">Parafrontal</tp:taxon-name-part> <tp:taxon-name-part taxon-name-part-type="species">ridges</tp:taxon-name-part></tp:taxon-name> reduced. Torulo-posttorular complex vertical. Antennal scrobes absent. Labrum unknown. Proximal face of stipes unknown. Maxillary palps unknown. Labial palps unknown. Mandibles triangular, with teeth. Eyes present, composed of fewer than five ommatidia. Ocelli absent. Head capsule with differentiated vertical posterior surface above occipital foramen. Ventrolateral margins of head without lamella or ridge extending towards mandibles and beyond carina surrounding occipital foramen. Posterior head corners dorsolaterally immarginate. Carina surrounding occipital foramen ventrally present. <italic>Mesosoma</italic>: Pronotal flange separated from collar by distinct ridge. Promesonotal connection with Pronotomesopleural suture completely fused. <tp:taxon-name><tp:taxon-name-part taxon-name-part-type="genus">Pronotomesopleural</tp:taxon-name-part> <tp:taxon-name-part taxon-name-part-type="species">suture</tp:taxon-name-part></tp:taxon-name> visible, unfused up to notal surface. <tp:taxon-name><tp:taxon-name-part taxon-name-part-type="genus">Mesometapleural</tp:taxon-name-part> <tp:taxon-name-part taxon-name-part-type="species">groove</tp:taxon-name-part></tp:taxon-name> weakly impressed. Transverse <tp:taxon-name><tp:taxon-name-part taxon-name-part-type="species">groove</tp:taxon-name-part></tp:taxon-name> dividing mesopleuron present. Pleural endophragmal pit concavity present. Mesosoma dorsolaterally immarginate. Metanotal depression or <tp:taxon-name><tp:taxon-name-part taxon-name-part-type="species">groove</tp:taxon-name-part></tp:taxon-name> on mesosoma absent. Propodeal spiracle situated low on sclerite. Propodeal declivity with distinct dorsal edge or margin and rectangular in posterior view. Metapleural gland without bulla visible through cuticle. Propodeal lobes present, well developed. <italic>Metasoma</italic>: Petiole anterodorsally immarginate, dorsolaterally immarginate, and laterally above spiracle marginate. Helcium in relation to tergosternal Pronotomesopleural suture placed at posttergite and axial. Prora forming a simple U-shaped margin. Spiracle openings of abdominal segments IV–VI circular. Abdominal segment III anterodorsally immarginate and dorsolaterally immarginate. Abdominal segment III more than half size of succeeding segment IV, which is weakly constricted at presegmental portion (uninodal waist). Girdling constriction of segment IV present, i.e. pre- and postsclerites distinct. Cinctus of abdominal segment IV gutter-like, not sculptured. Abdominal segment IV not conspicuously largest segment. Abdominal tergite IV not folding over sternite, and anterior portions of sternite and tergite equally well visible in lateral view. Girdling constriction between pre- and posttergites of abdominal segments V and VI present. Girdling constriction between pre- and poststernites of abdominal segments V and VI present. Pygidium large, with impressed medial field, armed with modified setae, and deeply notched at apex. Hypopygium unarmed. <italic>Legs</italic>: Mid tibia with single pectinate spur. Hind tibia with single pectinate spur. Hind basitarsus not widening distally, circular in cross-section. Posterior flange of hind coxa not produced as raised lamella. Metatibial gland absent. Metabasitarsal gland absent. Hind pretarsal claws simple. <italic>Polymorphism</italic>: Monomorphic.</p><p>
            <bold><italic>Male.</italic></bold> <italic>Head</italic>: Antennae with 12 segments. Clypeus with cuticular apron. <tp:taxon-name><tp:taxon-name-part taxon-name-part-type="genus">Parafrontal</tp:taxon-name-part> <tp:taxon-name-part taxon-name-part-type="species">ridges</tp:taxon-name-part></tp:taxon-name> absent. Torulo-posttorular complex vertical. Maxillary palps unknown. <!--PageBreak-->Labial palps unknown. Mandibles triangular, edentate. Ventrolateral margins of head without lamella or ridge extending towards mandibles and beyond carina surrounding occipital foramen. Carina surrounding occipital foramen ventrally present. <italic>Mesosoma</italic>: Pronotal flange not separated from collar by distinct ridge. <tp:taxon-name><tp:taxon-name-part taxon-name-part-type="genus">Notauli</tp:taxon-name-part></tp:taxon-name> present. Transverse <tp:taxon-name><tp:taxon-name-part taxon-name-part-type="species">groove</tp:taxon-name-part></tp:taxon-name> dividing mesopleuron present. Propodeal declivity with distinct dorsal edge or margin. Metapleural gland opening absent. Propodeal lobes present. <italic>Metasoma</italic>: Petiole anterodorsally immarginate, dorsolaterally immarginate, and laterally above spiracle marginate. Helcium in relation to tergosternal Pronotomesopleural suture placed at posttergite and supraaxial. Prora forming a V-shaped protrusion. Spiracle openings of abdominal segments IV–VI circular. Abdominal segment III more than half size of succeeding segment IV; latter weakly constricted at presegmental portion (uninodal waist). Girdling constriction of segment IV present, i.e. pre- and postsclerites distinct. Cinctus of abdominal segment IV gutter-like, not sculptured. Girdling constriction between pre- and postsclerites of abdominal segments V and VI present. Abdominal segment IV not conspicuously largest segment. Abdominal sternite VII simple. Abdominal sternite IX distally armed with two spines, with lateral apodemes about as long as medial apodeme, directed anteriorly (towards head). <italic>Genitalia</italic>: Cupula long relative to rest of genital capsule and of approximately equal length on both dorsal and ventral surfaces. Basimere broadly fused to telomere, with sulcus discernable at junction, and ventrally with left and right arms abutting. Telomere gradually tapering toward apex. <tp:taxon-name><tp:taxon-name-part taxon-name-part-type="genus">Volsella</tp:taxon-name-part></tp:taxon-name> narrow, hook-shaped. Penisvalva laterally compressed, rounded at apex. <italic>Legs</italic>: Mid tibia with single pectinate spur. Hind tibia with single pectinate spur. Posterior flange of hind coxa not produced as raised lamella. Metatibial gland absent. Metabasitarsal glands absent. Hind pretarsal claws simple. <italic>Wings</italic>: Tegula present, broad, demiovate in shape. Vein C in fore wing present. Pterostigma broad. Abscissa R·f3 absent. Abscissae Rs·f2–3 present, disconnected from Rs+M. Cross-vein 2r-rs present, differentiated from Rs·f4 by presence of Rs·f2–3. Abscissae Rs·f4–5 present, fused in absence of 2rs-m. Abscissa M·f2 in fore wing contiguous with Rs+M. Abscissa M·f4 in fore wing present, reaching wing margin. Cross-vein 1m-cu in fore wing present. Cross-vein cu-a in fore wing present, arising from Cu and distal to, at or near M·f1. Vein Cu in fore wing present, with only Cu1 branch prominent. Vein A in fore wing with abscissae A·f1 and A·f2 present. Vein C in hind wing absent. Vein R in hind wing absent. Vein Sc+R in hind wing present. Abscissa Rs·f1 in hind wing present, shorter than 1rs-m. Abscissa Rs·f2 in hind wing absent. Cross-vein 1rs-m in hind wing fused with M·f1. Vein M+Cu in hind wing present. Abscissa M·f1 in hind wing present. Abscissa M·f2 in hind wing present. Cross-vein cu-a in hind wing present. Vein Cu in hind wing present. Vein A in hind wing with abscissae A·f1 and A·f2 present.</p><p>
            <bold><italic>Gyne.</italic></bold> Ergatoid, ‘scarcely different in size from the workers’ (<xref ref-type="bibr" rid="B72">Brown 1975</xref>) except slightly larger eyes and wider abdominal segment II (petiole). Presence of ocelli unknown.</p><p>
            <bold><italic>Larva.</italic></bold> Larva not known. Presence of cocoons unknown.</p></tp:treatment-sec><tp:treatment-sec sec-type="distribution" id="SECID0EYWLM"><title>Distribution.</title><p>Indomalayan, known from India, Bangladesh, Myanmar, and Thailand.</p></tp:treatment-sec><tp:treatment-sec sec-type="Taxonomy and phylogeny" id="SECID0E4WLM"><title>Taxonomy and phylogeny.</title><p>Based on morphological and molecular evidence (Borowiec in prep.), I revive <italic><tp:taxon-name><tp:taxon-name-part taxon-name-part-type="genus">Eusphinctus</tp:taxon-name-part></tp:taxon-name></italic> from synonymy with <italic><tp:taxon-name><tp:taxon-name-part taxon-name-part-type="genus">Sphinctomyrmex</tp:taxon-name-part></tp:taxon-name></italic>. The <!--PageBreak--><!--PageBreak--><!--PageBreak-->taxonomic history of taxa classified under <italic><tp:taxon-name><tp:taxon-name-part taxon-name-part-type="genus">Sphinctomyrmex</tp:taxon-name-part></tp:taxon-name></italic> is somewhat complicated. Detailed discussions can be found in <xref ref-type="bibr" rid="B509">Wheeler (1918)</xref> and <xref ref-type="bibr" rid="B72">Brown (1975)</xref>, and I only briefly recount the history of taxonomic changes to provide a background for an arrangement proposed here. The genus <italic><tp:taxon-name><tp:taxon-name-part taxon-name-part-type="genus">Sphinctomyrmex</tp:taxon-name-part></tp:taxon-name></italic> was established by <xref ref-type="bibr" rid="B302">Mayr (1866b)</xref> based on a single dealate gyne specimen from Brazil. Mayr emphasized the prominent constrictions between abdominal segments present in the specimen in the description, which gave inspiration for the name. Later, <xref ref-type="bibr" rid="B126">Emery (1893a)</xref> described a new genus from Myanmar, <italic><tp:taxon-name><tp:taxon-name-part taxon-name-part-type="genus">Eusphinctus</tp:taxon-name-part></tp:taxon-name></italic>, for an ant with similar constrictions. Other species from the Old World followed, described under either name. Wheeler in 1918 decided (after <xref ref-type="bibr" rid="B6">André 1905</xref>) to reserve <italic><tp:taxon-name><tp:taxon-name-part taxon-name-part-type="genus">Sphinctomyrmex</tp:taxon-name-part></tp:taxon-name></italic> for all New World forms and further split <italic><tp:taxon-name><tp:taxon-name-part taxon-name-part-type="genus">Eusphinctus</tp:taxon-name-part></tp:taxon-name></italic> into three subgenera, <italic><tp:taxon-name><tp:taxon-name-part taxon-name-part-type="genus">Eusphinctus</tp:taxon-name-part></tp:taxon-name></italic> <italic>s. str.</italic>, <italic><tp:taxon-name><tp:taxon-name-part taxon-name-part-type="genus">Nothosphinctus</tp:taxon-name-part></tp:taxon-name></italic>, and <italic><tp:taxon-name><tp:taxon-name-part taxon-name-part-type="genus">Zasphinctus</tp:taxon-name-part></tp:taxon-name></italic>, according to various combinations of the gyne morphology, number of antennal segments (11 or 12), and presence or absence of eyes in the worker. <xref ref-type="bibr" rid="B72">Brown (1975)</xref> discussed the taxonomic history of the genus and all of Wheeler’s characters in detail. He pointed out that the characters used to differentiate these vary and the combinations enumerated by Wheeler do not hold as generic diagnoses with newly discovered species. Brown thus concluded that it was most sensible to synonymize all the genus-level names under <italic><tp:taxon-name><tp:taxon-name-part taxon-name-part-type="genus">Sphinctomyrmex</tp:taxon-name-part></tp:taxon-name></italic> until more evidence, particularly from male morphology, was gathered. However, he allowed for a possibility that two species, <italic><tp:taxon-name><tp:taxon-name-part taxon-name-part-type="genus">Eusphinctus</tp:taxon-name-part> <tp:taxon-name-part taxon-name-part-type="species">furcatus</tp:taxon-name-part></tp:taxon-name></italic> and <italic><tp:taxon-name><tp:taxon-name-part taxon-name-part-type="genus">Eusphinctus</tp:taxon-name-part> <tp:taxon-name-part taxon-name-part-type="species">taylori</tp:taxon-name-part></tp:taxon-name></italic> indeed deserved a separate generic status (<xref ref-type="bibr" rid="B72">Brown 1975</xref>).</p><p>Here I propose a new classification where all the New World species are retained in <italic><tp:taxon-name><tp:taxon-name-part taxon-name-part-type="genus">Sphinctomyrmex</tp:taxon-name-part></tp:taxon-name></italic>, while most of the described Old World forms are relegated to <italic><tp:taxon-name><tp:taxon-name-part taxon-name-part-type="genus">Zasphinctus</tp:taxon-name-part></tp:taxon-name></italic>. The two remaining above mentioned Old World species are separated from <italic><tp:taxon-name><tp:taxon-name-part taxon-name-part-type="genus">Zasphinctus</tp:taxon-name-part></tp:taxon-name></italic> as <italic><tp:taxon-name><tp:taxon-name-part taxon-name-part-type="genus">Eusphinctus</tp:taxon-name-part></tp:taxon-name></italic>. Molecular data shows that all three genera arose independently on the dorylomorph tree (see Figure <xref ref-type="fig" rid="F1">1</xref>; Borowiec, in prep.). Despite sharing characteristic gastral constrictions, these lineages are also discrete in worker and male morphology (see diagnosis above). Both morphology and molecules support the notion that abdominal constrictions have been independently derived several times in the <tp:taxon-name><tp:taxon-name-part taxon-name-part-type="subfamily">Dorylinae</tp:taxon-name-part></tp:taxon-name>: in <italic><tp:taxon-name><tp:taxon-name-part taxon-name-part-type="genus">Eusphinctus</tp:taxon-name-part></tp:taxon-name></italic>, <italic><tp:taxon-name><tp:taxon-name-part taxon-name-part-type="genus">Sphinctomyrmex</tp:taxon-name-part></tp:taxon-name></italic>, and <italic><tp:taxon-name><tp:taxon-name-part taxon-name-part-type="genus">Zasphinctus</tp:taxon-name-part></tp:taxon-name></italic> and also in <italic><tp:taxon-name><tp:taxon-name-part taxon-name-part-type="genus">Aenictogiton</tp:taxon-name-part></tp:taxon-name></italic> and some <italic><tp:taxon-name><tp:taxon-name-part taxon-name-part-type="genus">Leptanilloides</tp:taxon-name-part></tp:taxon-name></italic>.</p><p>
            <italic><tp:taxon-name><tp:taxon-name-part taxon-name-part-type="genus">Eusphinctus</tp:taxon-name-part></tp:taxon-name></italic> belongs to a clade that also includes <italic><tp:taxon-name><tp:taxon-name-part taxon-name-part-type="genus">Ooceraea</tp:taxon-name-part></tp:taxon-name></italic> and <italic><tp:taxon-name><tp:taxon-name-part taxon-name-part-type="genus">Syscia</tp:taxon-name-part></tp:taxon-name></italic> (Borowiec, in prep.). The members of this clade share the universal reduction in the number of antennal segments, from 12 to 11 or fewer in the worker caste and from 13 to 12 or fewer in males.</p><p>There are only two species of <italic><tp:taxon-name><tp:taxon-name-part taxon-name-part-type="genus">Eusphinctus</tp:taxon-name-part></tp:taxon-name></italic>, both quite similar, and <xref ref-type="bibr" rid="B72">Brown (1975</xref>: 75) allowed the possibility that specimens described as <italic><tp:taxon-name><tp:taxon-name-part taxon-name-part-type="genus">Eusphinctus</tp:taxon-name-part> <tp:taxon-name-part taxon-name-part-type="species">taylori</tp:taxon-name-part></tp:taxon-name></italic> may be just small workers of <italic><tp:taxon-name><tp:taxon-name-part taxon-name-part-type="genus">Eusphinctus</tp:taxon-name-part> <tp:taxon-name-part taxon-name-part-type="species">furcatus</tp:taxon-name-part></tp:taxon-name></italic>, but he decided not to synonymize them until more specimens are available.</p></tp:treatment-sec><tp:treatment-sec sec-type="biology" id="SECID0EI6LM"><title>Biology.</title><p>A. B. Soans and W. L. Brown collected two colonies of <italic><tp:taxon-name><tp:taxon-name-part taxon-name-part-type="genus">Eusphinctus</tp:taxon-name-part> <tp:taxon-name-part taxon-name-part-type="species">furcatus</tp:taxon-name-part></tp:taxon-name></italic> in Kottiyoor, Kerala, India. One was located in leaf litter near a rotting log and the other one was found under a stone in a shaded creek bottom. There were about 50 workers in each of the observed nests, and one colony contained two ergatoid gynes (<xref ref-type="bibr" rid="B72">Brown 1975</xref>).</p><!--PageBreak--></tp:treatment-sec><tp:treatment-sec sec-type="Species of Eusphinctus" id="SECID0E46LM"><title>Species of <italic><tp:taxon-name><tp:taxon-name-part taxon-name-part-type="genus">Eusphinctus</tp:taxon-name-part></tp:taxon-name></italic></title><p>
            <italic><tp:taxon-name><tp:taxon-name-part taxon-name-part-type="genus">Eusphinctus</tp:taxon-name-part> <tp:taxon-name-part taxon-name-part-type="species">furcatus</tp:taxon-name-part></tp:taxon-name></italic> Emery, 1893a: Myanmar, <bold>comb. rev.</bold></p><p>
            <italic><tp:taxon-name><tp:taxon-name-part taxon-name-part-type="genus">Eusphinctus</tp:taxon-name-part> <tp:taxon-name-part taxon-name-part-type="species">taylori</tp:taxon-name-part></tp:taxon-name></italic> (Forel, 1900b): Bangladesh, India, <bold>comb. n.</bold></p></tp:treatment-sec><tp:treatment-sec><!--Section generated to contain objects referenced in tp:taxon-treatment.--><fig id="F1" position="float" orientation="portrait"><label>Figure 1.</label><caption><p>Phylogenetic relationships among the genera of <tp:taxon-name><tp:taxon-name-part taxon-name-part-type="subfamily">Dorylinae</tp:taxon-name-part></tp:taxon-name> based on <xref ref-type="bibr" rid="B65">Brady et al. 2014</xref> and unpublished genomic data (Borowiec, in prep.). Taxa marked with asterisk (*) were classified in <italic><tp:taxon-name><tp:taxon-name-part taxon-name-part-type="genus">Cerapachys</tp:taxon-name-part></tp:taxon-name></italic> prior to this revision and those with double asterisk (**) were included in <italic><tp:taxon-name><tp:taxon-name-part taxon-name-part-type="genus">Sphinctomyrmex</tp:taxon-name-part></tp:taxon-name></italic>. Size of the triangles is proportional to estimated species diversity, i.e. include described and undescribed species. ‘New World army ants’ and ‘<italic><tp:taxon-name><tp:taxon-name-part taxon-name-part-type="genus">Eciton</tp:taxon-name-part></tp:taxon-name></italic> genus-group’ are equivalent and I use these names interchangeably.</p></caption><graphic xmlns:xlink="http://www.w3.org/1999/xlink" xlink:href="zookeys-608-001-g001.jpg" position="float" orientation="portrait" xlink:type="simple" id="oo_98042.jpg"/></fig></tp:treatment-sec><ref-list><ref id="B72"><mixed-citation xmlns:xlink="http://www.w3.org/1999/xlink" xlink:type="simple">
          <person-group><name name-style="western"><surname>Brown</surname><given-names>WL</given-names><suffix>Jr</suffix></name></person-group> (<year>1975</year>) <article-title>Contributions toward a reclassification of the <tp:taxon-name><tp:taxon-name-part taxon-name-part-type="family">Formicidae</tp:taxon-name-part></tp:taxon-name>. V. <tp:taxon-name><tp:taxon-name-part taxon-name-part-type="subfamily">Ponerinae</tp:taxon-name-part></tp:taxon-name>, tribes <tp:taxon-name><tp:taxon-name-part taxon-name-part-type="tribe">Platythyreini</tp:taxon-name-part></tp:taxon-name>, <tp:taxon-name><tp:taxon-name-part taxon-name-part-type="tribe">Cerapachyini</tp:taxon-name-part></tp:taxon-name>, <tp:taxon-name><tp:taxon-name-part taxon-name-part-type="tribe">Cylindromyrmecini</tp:taxon-name-part></tp:taxon-name>, <tp:taxon-name><tp:taxon-name-part taxon-name-part-type="tribe">Acanthostichini</tp:taxon-name-part></tp:taxon-name>, and <tp:taxon-name><tp:taxon-name-part taxon-name-part-type="above-genus">Aenictogitini</tp:taxon-name-part></tp:taxon-name>. Search.</article-title> <source>Agriculture (Ithaca, New York)</source> <volume>5</volume>(<issue>1</issue>): <fpage>1</fpage>–<lpage>115</lpage>.</mixed-citation></ref><ref id="B509"><mixed-citation xmlns:xlink="http://www.w3.org/1999/xlink" xlink:type="simple">
          <person-group><name name-style="western"><surname>Wheeler</surname><given-names>WM</given-names></name></person-group> (<year>1918</year>) <article-title>The Australian ants of the ponerine tribe <tp:taxon-name><tp:taxon-name-part taxon-name-part-type="tribe">Cerapachyini</tp:taxon-name-part></tp:taxon-name>.</article-title> <source>Proceedings of the American Academy of Arts and Sciences</source> <volume>53</volume>: <fpage>215</fpage>–<lpage>265</lpage>. doi: <ext-link xlink:type="simple" ext-link-type="doi" xlink:href="10.2307/25129989">10.2307/25129989</ext-link></mixed-citation></ref><ref id="B302"><mixed-citation xmlns:xlink="http://www.w3.org/1999/xlink" xlink:type="simple">
          <person-group><name name-style="western"><surname>Mayr</surname><given-names>G</given-names></name></person-group> (<year>1866b</year>) <article-title>Diagnosen neuer und wenig gekannter Formiciden.</article-title> <source>Verhandlungen der Kaiserlich-Königlichen Zoologisch-Botanischen Gesellschaft in Wien</source> <volume>16</volume>: <fpage>885</fpage>–<lpage>908</lpage>. doi: <ext-link xlink:type="simple" ext-link-type="doi" xlink:href="10.5962/bhl.part.20570">10.5962/bhl.part.20570</ext-link></mixed-citation></ref><ref id="B126"><mixed-citation xmlns:xlink="http://www.w3.org/1999/xlink" xlink:type="simple">
          <person-group><name name-style="western"><surname>Emery</surname><given-names>C</given-names></name></person-group> (<year>1893a</year>) [‘<year>1892</year>’] <comment>[Untitled. Introduced by: ‘M. C. Emery, de Bologne, envoie les diagnoses de cinq nouveaux genres de Formicides’.]</comment>. <source>Bulletin Bimensuel de la Société Entomologique de France</source> <volume>1892</volume>: <fpage>cclxxv</fpage>-<lpage>cclxxvii</lpage>.</mixed-citation></ref><ref id="B6"><mixed-citation xmlns:xlink="http://www.w3.org/1999/xlink" xlink:type="simple">
          <person-group><name name-style="western"><surname>André</surname><given-names>E</given-names></name></person-group> (<year>1905</year>) <article-title>Description d’un genre nouveau et de deux espèces nouvelles de fourmis d’Australie.</article-title> <source>Revue d’Entomologie (Caen)</source> <volume>24</volume>: <fpage>205</fpage>–<lpage>208</lpage>.</mixed-citation></ref><ref id="B65"><mixed-citation xmlns:xlink="http://www.w3.org/1999/xlink" xlink:type="simple">
          <person-group><name name-style="western"><surname>Brady</surname><given-names>SG</given-names></name><name name-style="western"><surname>Fisher</surname><given-names>BL</given-names></name><name name-style="western"><surname>Schultz</surname><given-names>TR</given-names></name><name name-style="western"><surname>Ward</surname><given-names>PS</given-names></name></person-group> (<year>2014</year>) <article-title>The rise of army ants and their relatives: diversification of specialized predatory doryline ants.</article-title> <source>BMC Evolutionary Biology</source> <volume>14</volume>: <elocation-id>93</elocation-id>. doi: <ext-link xlink:type="simple" ext-link-type="doi" xlink:href="10.1186/1471-2148-14-93">10.1186/1471-2148-14-93</ext-link></mixed-citation></ref></ref-list></tp:taxon-treatment>
