# Supplementary material for: Generic revision of the ant subfamily Dorylinae (Hymenoptera, Formicidae)
Source: Zookeys. 2016 Aug 4;(608):1–280. doi: 10.3897/zookeys.608.9427 (PMC4982377; doi:10.3897/zookeys.608.9427)
Supplement: XML Treatment for Labidus [file zookeys.608.9427-treatment12.xml]

<!DOCTYPE tp:taxon-treatment
  PUBLIC "-//TaxonX//DTD Taxonomic Treatment Publishing DTD v0 20100105//EN" "tax-treatment-NSO.dtd">
<tp:taxon-treatment xmlns:tp="http://www.plazi.org/taxpub"><tp:treatment-meta><kwd-group><label>Taxon classification</label><kwd><named-content content-type="kingdom">Animalia</named-content></kwd><kwd><named-content content-type="order">Hymenoptera</named-content></kwd><kwd><named-content content-type="family">Formicidae</named-content></kwd></kwd-group><mixed-citation publication-type="journal"><person-group><name><surname>Borowiec</surname><given-names>Marek L.</given-names></name></person-group><article-title>Generic revision of the ant subfamily <tp:taxon-name><tp:taxon-name-part taxon-name-part-type="subfamily">Dorylinae</tp:taxon-name-part></tp:taxon-name> (<tp:taxon-name><tp:taxon-name-part taxon-name-part-type="order">Hymenoptera</tp:taxon-name-part></tp:taxon-name>, <tp:taxon-name><tp:taxon-name-part taxon-name-part-type="family">Formicidae</tp:taxon-name-part></tp:taxon-name>)</article-title><source>Zookeys</source><day>4</day><month>8</month><year>2016</year><volume>2016</volume><issue>608</issue><fpage>1</fpage><lpage>280</lpage><pub-id pub-id-type="doi">10.3897/zookeys.608.9427</pub-id></mixed-citation></tp:treatment-meta><tp:nomenclature><tp:taxon-name>
            <tp:taxon-name-part taxon-name-part-type="genus">Labidus</tp:taxon-name-part>
          </tp:taxon-name><tp:taxon-authority>Jurine, 1807</tp:taxon-authority><tp:nomenclature-citation-list><tp:nomenclature-citation><tp:taxon-name>= <tp:taxon-name-part taxon-name-part-type="genus">Nycteresia</tp:taxon-name-part></tp:taxon-name><comment> Roger, 1861 </comment></tp:nomenclature-citation><tp:nomenclature-citation><tp:taxon-name>= <tp:taxon-name-part taxon-name-part-type="genus">Pseudodichthadia</tp:taxon-name-part></tp:taxon-name><comment> André, 1885 </comment></tp:nomenclature-citation></tp:nomenclature-citation-list></tp:nomenclature><tp:treatment-sec sec-type="Type-species" id="SECID0ETCMM"><title>Type-species.</title><p>
            <italic><tp:taxon-name><tp:taxon-name-part taxon-name-part-type="genus">Labidus</tp:taxon-name-part> <tp:taxon-name-part taxon-name-part-type="species">latreillii</tp:taxon-name-part></tp:taxon-name></italic> (junior synonym of <italic><tp:taxon-name><tp:taxon-name-part taxon-name-part-type="genus">Formica</tp:taxon-name-part> <tp:taxon-name-part taxon-name-part-type="species">coeca</tp:taxon-name-part></tp:taxon-name></italic>), by monotypy.</p><p>With seven described species, <italic><tp:taxon-name><tp:taxon-name-part taxon-name-part-type="genus">Labidus</tp:taxon-name-part></tp:taxon-name></italic> is a relatively small but widely distributed genus. Its members are more generalized predators than most other New World army ants and may have the greatest overall ecological impact due to high densities.</p></tp:treatment-sec><tp:treatment-sec sec-type="diagnosis" id="SECID0EWDMM"><title>Diagnosis.</title><p>
            <bold><italic>Worker.</italic></bold> <italic><tp:taxon-name><tp:taxon-name-part taxon-name-part-type="genus">Labidus</tp:taxon-name-part></tp:taxon-name></italic> workers are easily recognized by a combination of spiracle positioned high on the propodeum, 12-segmented antennae, propodeum not armed with spines or cuticular lamellae, short propodeal lobes, two-segmented waist, metatibial gland present, and pretarsal claws with a tooth. <italic><tp:taxon-name><tp:taxon-name-part taxon-name-part-type="genus">Labidus</tp:taxon-name-part></tp:taxon-name></italic> belongs to New World army ants with an unarmed propodeum and it could only be confused with <italic><tp:taxon-name><tp:taxon-name-part taxon-name-part-type="genus">Cheliomyrmex</tp:taxon-name-part></tp:taxon-name></italic> and certain larger species of <italic><tp:taxon-name><tp:taxon-name-part taxon-name-part-type="genus">Neivamyrmex</tp:taxon-name-part></tp:taxon-name></italic>. The former have one-segmented waist, and the latter always lack teeth on pretarsal claws.</p><p>
            <bold><italic>Male.</italic></bold> <italic><tp:taxon-name><tp:taxon-name-part taxon-name-part-type="genus">Labidus</tp:taxon-name-part></tp:taxon-name></italic> males have the army ant habitus with abdominal segment III much larger than the preceding segment II (petiole), and head small relative to mesosoma. See discussion under <italic><tp:taxon-name><tp:taxon-name-part taxon-name-part-type="genus">Cheliomyrmex</tp:taxon-name-part></tp:taxon-name></italic> for characters differentiating New World army ant males from those of Old World <italic><tp:taxon-name><tp:taxon-name-part taxon-name-part-type="genus">Aenictus</tp:taxon-name-part></tp:taxon-name></italic>, <italic><tp:taxon-name><tp:taxon-name-part taxon-name-part-type="genus">Aenictogiton</tp:taxon-name-part></tp:taxon-name></italic>, and <italic><tp:taxon-name><tp:taxon-name-part taxon-name-part-type="genus">Dorylus</tp:taxon-name-part></tp:taxon-name></italic>. Among New World army ants, <italic><tp:taxon-name><tp:taxon-name-part taxon-name-part-type="genus">Labidus</tp:taxon-name-part></tp:taxon-name></italic> possesses the following unique character combination: no conspicuous tufts of long setae on gaster, apices of penisvalvae with setae, abdominal sternite IX (subgenital plate) with two spines, and hind basitarsus with a <tp:taxon-name><tp:taxon-name-part taxon-name-part-type="species">groove</tp:taxon-name-part></tp:taxon-name> that accommodates the tibial spur. The lack of long gastral setae differentiates <italic><tp:taxon-name><tp:taxon-name-part taxon-name-part-type="genus">Labidus</tp:taxon-name-part></tp:taxon-name></italic> from <italic><tp:taxon-name><tp:taxon-name-part taxon-name-part-type="genus">Nomamyrmex</tp:taxon-name-part></tp:taxon-name></italic>, the apices of penisvalvae are hairy in <italic><tp:taxon-name><tp:taxon-name-part taxon-name-part-type="genus">Eciton</tp:taxon-name-part></tp:taxon-name></italic> and <italic><tp:taxon-name><tp:taxon-name-part taxon-name-part-type="genus">Neivamyrmex</tp:taxon-name-part></tp:taxon-name></italic>, and in <italic><tp:taxon-name><tp:taxon-name-part taxon-name-part-type="genus">Cheliomyrmex</tp:taxon-name-part></tp:taxon-name></italic> there are four spines on the abdominal sternite IX and hind basitarsus has no oblique grooves.</p></tp:treatment-sec><tp:treatment-sec sec-type="description" id="SECID0E1HMM"><title>Description.</title><p>
            <bold><italic>Worker.</italic></bold> <italic>Head</italic>: Antennae with 12 segments. Apical antennal segment not enlarged, not broader and longer than two preceding segments combined. Clypeus with or without cuticular apron. Lateroclypeal teeth absent. <tp:taxon-name><tp:taxon-name-part taxon-name-part-type="genus">Parafrontal</tp:taxon-name-part> <tp:taxon-name-part taxon-name-part-type="species">ridges</tp:taxon-name-part></tp:taxon-name> reduced. Torulo-posttorular complex vertical. Antennal scrobes absent. Labrum with median notch or concavity. Proximal face of stipes projecting beyond inner margin of sclerite, concealing prementum when mouthparts fully closed. Maxillary palps 2-segmented. Labial palps 3-segmented. Mandibles polymorphic, from triangular with teeth to falcate with teeth on elongated masticatory margin. Eyes present, composed of seemingly single large ommatidium, in reality composed from multiple fused ommatidia. Ocelli absent. Head capsule with differentiated vertical posterior surface <!--PageBreak-->above occipital foramen. Ventrolateral margins of head without lamella or ridge extending towards mandibles and beyond carina surrounding occipital foramen. Posterior head corners dorsolaterally immarginate. Carina surrounding occipital foramen ventrally absent. <italic>Mesosoma</italic>: Pronotal flange not separated from collar by distinct ridge. Promesonotal connection with Pronotomesopleural suture completely fused. <tp:taxon-name><tp:taxon-name-part taxon-name-part-type="genus">Pronotomesopleural</tp:taxon-name-part> <tp:taxon-name-part taxon-name-part-type="species">suture</tp:taxon-name-part></tp:taxon-name> completely fused. <tp:taxon-name><tp:taxon-name-part taxon-name-part-type="genus">Mesometapleural</tp:taxon-name-part> <tp:taxon-name-part taxon-name-part-type="species">groove</tp:taxon-name-part></tp:taxon-name> not impressed. Transverse <tp:taxon-name><tp:taxon-name-part taxon-name-part-type="species">groove</tp:taxon-name-part></tp:taxon-name> dividing mesopleuron absent. Pleural endophragmal pit concavity present. Mesosoma dorsolaterally immarginate. Metanotal depression or <tp:taxon-name><tp:taxon-name-part taxon-name-part-type="species">groove</tp:taxon-name-part></tp:taxon-name> on mesosoma present. Propodeal spiracle situated high on sclerite. Propodeal declivity without distinct dorsal edge or margin and rectangular in posterior view. Metapleural gland with bulla visible through cuticle. Propodeal lobes absent or very short. <italic>Metasoma</italic>: Petiole anterodorsally marginate with carina low on anterior face, dorsolaterally immarginate, and laterally above spiracle immarginate. Helcium in relation to tergosternal Pronotomesopleural suture placed at posttergite and axial. Prora forming a V-shaped protrusion. Spiracle openings of abdominal segments IV–VI oval. Abdominal segment III anterodorsally immarginate and dorsolaterally immarginate. Abdominal segment III about half size of succeeding segment IV, which is strongly constricted at presegmental portion (binodal waist). Girdling constriction of segment IV present, i.e. pre- and postsclerites distinct. Cinctus of abdominal segment IV gutter-like and sculptured but not cross-ribbed. Abdominal segment IV conspicuously largest segment. Abdominal tergite IV not folding over sternite, and anterior portions of sternite and tergite equally well visible in lateral view. Girdling constriction between pre- and posttergites of abdominal segments V and VI absent. Girdling constriction between pre- and poststernites of abdominal segments V and VI absent. Pygidium small, reduced to narrow strip, without impressed medial field and armed with modified setae. Hypopygium unarmed. <italic>Legs</italic>: Mid tibia with single pectinate spur. Hind tibia with single pectinate spur. Hind basitarsus not widening distally, circular in cross-section. Posterior flange of hind coxa not produced as raised lamella. Metatibial gland present as patch of whitish cuticle occupying at least half of tibia length. Metabasitarsal gland absent. Hind pretarsal claws each armed with a tooth. <italic>Polymorphism</italic>: Highly polymorphic.</p><p>
            <bold><italic>Male.</italic></bold> <italic>Head</italic>: Antennae with 13 segments. Clypeus without cuticular apron. <tp:taxon-name><tp:taxon-name-part taxon-name-part-type="genus">Parafrontal</tp:taxon-name-part> <tp:taxon-name-part taxon-name-part-type="species">ridges</tp:taxon-name-part></tp:taxon-name> absent. Torulo-posttorular complex vertical. Maxillary palps 2-segmented. Labial palps 2-segmented. Mandibles falcate. Ventrolateral margins of head without lamella or ridge extending towards mandibles and beyond carina surrounding occipital foramen. Carina surrounding occipital foramen ventrally absent. <italic>Mesosoma</italic>: Pronotal flange not separated from collar by distinct ridge. <tp:taxon-name><tp:taxon-name-part taxon-name-part-type="genus">Notauli</tp:taxon-name-part></tp:taxon-name> absent. Transverse <tp:taxon-name><tp:taxon-name-part taxon-name-part-type="species">groove</tp:taxon-name-part></tp:taxon-name> dividing mesopleuron absent. Propodeal declivity reduced, without distinct dorsal edge or margin. Metapleural gland opening absent. Propodeal lobes present. <italic>Metasoma</italic>: Petiole anterodorsally immarginate, dorsolaterally immarginate, and laterally above spiracle immarginate. Helcium in relation to tergosternal Pronotomesopleural suture placed at Pronotomesopleural suture and axial. Prora forming a simple U-shaped margin or a broad cuticular lip, not delimited by carina; central protuberance may be present. Spiracle openings of abdominal segments IV–VI slit-shaped. Abdominal segment III more than half size of <!--PageBreak-->succeeding segment IV; latter weakly constricted at presegmental portion (uninodal waist). Girdling constriction of segment IV absent, i.e. pre- and postsclerites indistinct. Cinctus of abdominal segment IV absent, not impressed. Girdling constriction between pre- and postsclerites of abdominal segments V and VI absent. Abdominal segment IV not conspicuously largest segment. Abdominal sternite VII simple. Abdominal sternite IX distally armed with two spines, with lateral apodemes longer than much reduced medial apodeme, directed anteriorly (towards head). <italic>Genitalia</italic>: Cupula very long, nearing or surpassing length of rest of genital capsule and of approximately equal length on both dorsal and ventral surfaces. Basimere narrowly fused to telomere, with sulcus discernable at junction, and ventrally with left and right arms abutting. Telomere expanded at apex. <tp:taxon-name><tp:taxon-name-part taxon-name-part-type="genus">Volsella</tp:taxon-name-part></tp:taxon-name> laterally flattened, narrow and tapered towards tip. Penisvalva not flattened at apex, expanded. <italic>Legs</italic>: Mid tibia with single pectinate spur. Hind tibia with single pectinate spur. Posterior flange of hind coxa not produced as raised lamella. Metatibial gland absent. Metabasitarsal glands absent. Hind pretarsal claws each armed with a tooth. <italic>Wings</italic>: Tegula present, broad, demiovate in shape. Vein C in fore wing present. Pterostigma narrow. Abscissa R·f3 present, running toward distal wing margin and enclosing cell with Rs·f5. Abscissae Rs·f2–3 present, connecting with Rs+M&amp;M·f2. Cross-vein 2r-rs present, differentiated from Rs·f4 by presence of Rs·f2–3. Abscissae Rs·f4–5 differentiated into Rs·f4 and Rs·f5 by 2rs-m. Abscissa M·f2 in fore wing present, separated from Rs+M by Rs·f2. Abscissa M·f4 in fore wing present, reaching wing margin. Cross-vein 1m-cu in fore wing present. Cross-vein cu-a in fore wing present, arising from Cu and distal to, at or near M·f1. Vein Cu in fore wing present, with both branches Cu1 and Cu2. Vein A in fore wing with abscissae A·f1 and A·f2 present. Vein C in hind wing present. Vein R in hind wing present, reaching distal wing margin. Vein Sc+R in hind wing present. Abscissa Rs·f1 in hind wing present, shorter than 1rs-m. Abscissa Rs·f2 in hind wing present, reaching wing margin. Cross-vein 1rs-m in hind wing fused with M·f1. Vein M+Cu in hind wing present. Abscissa M·f1 in hind wing present. Abscissa M·f2 in hind wing present. Cross-vein cu-a in hind wing present. Vein Cu in hind wing present. Vein A in hind wing with abscissae A·f1 and A·f2 present.</p><p>
            <bold><italic>Gyne.</italic></bold> Dichthadiiform, with minute eyes and no ocelli. The queen is known for <italic><tp:taxon-name><tp:taxon-name-part taxon-name-part-type="genus">Labidus</tp:taxon-name-part> <tp:taxon-name-part taxon-name-part-type="species">coecus</tp:taxon-name-part></tp:taxon-name></italic> and <italic><tp:taxon-name><tp:taxon-name-part taxon-name-part-type="genus">Labidus</tp:taxon-name-part> <tp:taxon-name-part taxon-name-part-type="species">praedator</tp:taxon-name-part></tp:taxon-name></italic>. For more details and a description of the former see <xref ref-type="bibr" rid="B483">Weber’s (1941)</xref> and <xref ref-type="bibr" rid="B57">Borgmeier (1958)</xref> for a description of <italic><tp:taxon-name><tp:taxon-name-part taxon-name-part-type="genus">Labidus</tp:taxon-name-part> <tp:taxon-name-part taxon-name-part-type="species">praedator</tp:taxon-name-part></tp:taxon-name></italic> queen.</p><p>
            <bold><italic>Larva.</italic></bold> Larvae of <italic><tp:taxon-name><tp:taxon-name-part taxon-name-part-type="genus">Labidus</tp:taxon-name-part></tp:taxon-name></italic> have been described in <xref ref-type="bibr" rid="B494">Wheeler (1943)</xref> and <xref ref-type="bibr" rid="B496">Wheeler and Wheeler (1964b</xref>, <xref ref-type="bibr" rid="B498">1984</xref>). Cocoons present.</p></tp:treatment-sec><tp:treatment-sec sec-type="distribution" id="SECID0EFPMM"><title>Distribution.</title><p>Sout Central United States to northern Argentina.</p></tp:treatment-sec><tp:treatment-sec sec-type="Taxonomy and phylogeny" id="SECID0EKPMM"><title>Taxonomy and phylogeny.</title><p>The species-level taxonomy of <italic><tp:taxon-name><tp:taxon-name-part taxon-name-part-type="genus">Labidus</tp:taxon-name-part></tp:taxon-name></italic> requires revision. There are currently seven valid species names and three of those are based only on males. In addition, morphology and preliminary molecular analyses suggest that the widely distributed <italic><tp:taxon-name><tp:taxon-name-part taxon-name-part-type="genus">Labidus</tp:taxon-name-part> <tp:taxon-name-part taxon-name-part-type="species">praedator</tp:taxon-name-part></tp:taxon-name></italic> may be in fact a complex of reproductively isolated species (<xref ref-type="bibr" rid="B21">Barth et al. 2015</xref>). The phylogenetic position of <italic><tp:taxon-name><tp:taxon-name-part taxon-name-part-type="genus">Labidus</tp:taxon-name-part></tp:taxon-name></italic> is well-established as the sister group to the <italic><tp:taxon-name><tp:taxon-name-part taxon-name-part-type="genus">Eciton</tp:taxon-name-part></tp:taxon-name></italic> plus <italic><tp:taxon-name><tp:taxon-name-part taxon-name-part-type="genus">Nomamyrmex</tp:taxon-name-part></tp:taxon-name></italic> clade (<xref ref-type="bibr" rid="B65">Brady et al. 2014</xref>, Borowiec, in prep.).</p><!--PageBreak--><!--PageBreak--><!--PageBreak--></tp:treatment-sec><tp:treatment-sec sec-type="biology" id="SECID0EBRMM"><title>Biology.</title><p>
            <italic><tp:taxon-name><tp:taxon-name-part taxon-name-part-type="genus">Labidus</tp:taxon-name-part></tp:taxon-name></italic> are often the most common army ants throughout their range, with up to three species occurring in a given area (do Nascimiento et al. 2004, author’s personal observations). They nest mostly underground (<xref ref-type="bibr" rid="B206">Fowler 1979</xref>) and forage in swarm raids. It is unclear whether brood production is synchronized; colonies appear to emigrate infrequently, their bivouacs staying in place for prolonged periods of time (<xref ref-type="bibr" rid="B206">Fowler 1979</xref>).</p><p>
            <xref ref-type="bibr" rid="B349">Rettenmeyer (1963)</xref> and <xref ref-type="bibr" rid="B206">Fowler (1979)</xref> detailed the biology of <italic><tp:taxon-name><tp:taxon-name-part taxon-name-part-type="genus">Labidus</tp:taxon-name-part> <tp:taxon-name-part taxon-name-part-type="species">praedator</tp:taxon-name-part></tp:taxon-name></italic>. The bivouacs are found in rotten logs or are subterranean, occupying preformed cavities such as abandoned nest chambers of <italic><tp:taxon-name><tp:taxon-name-part taxon-name-part-type="genus">Atta</tp:taxon-name-part></tp:taxon-name></italic> leaf-cutting ants (<xref ref-type="bibr" rid="B349">Rettenmeyer 1963</xref>, <xref ref-type="bibr" rid="B322">Monteiro et al. 2008</xref>). Mature colonies have been estimated to contain up to a million individuals (<xref ref-type="bibr" rid="B206">Fowler 1979</xref>).</p><p>
            <italic><tp:taxon-name><tp:taxon-name-part taxon-name-part-type="genus">Labidus</tp:taxon-name-part></tp:taxon-name></italic> forages in swarm raids similar to those of <italic><tp:taxon-name><tp:taxon-name-part taxon-name-part-type="genus">Eciton</tp:taxon-name-part> <tp:taxon-name-part taxon-name-part-type="species">burchellii</tp:taxon-name-part></tp:taxon-name></italic> (<xref ref-type="bibr" rid="B349">Rettenmeyer 1963</xref>) and its species are even more generalized predators that in addition to ant brood will take a variety of other arthropods, sugar, and plant parts, including flowers, seeds, fruit, and even processed food such as boiled rice (<xref ref-type="bibr" rid="B55">Borgmeier 1955</xref>, <xref ref-type="bibr" rid="B322">Monteiro et al. 2008</xref>). The two best-studies species, <italic><tp:taxon-name><tp:taxon-name-part taxon-name-part-type="genus">Labidus</tp:taxon-name-part> <tp:taxon-name-part taxon-name-part-type="species">coecus</tp:taxon-name-part></tp:taxon-name></italic> and <italic><tp:taxon-name><tp:taxon-name-part taxon-name-part-type="genus">Labidus</tp:taxon-name-part> <tp:taxon-name-part taxon-name-part-type="species">praedator</tp:taxon-name-part></tp:taxon-name></italic>, are similar in this respect and data on other species is lacking. Henry Walter <xref ref-type="bibr" rid="B22">Bates (1863)</xref> described <italic><tp:taxon-name><tp:taxon-name-part taxon-name-part-type="genus">Labidus</tp:taxon-name-part> <tp:taxon-name-part taxon-name-part-type="species">coecus</tp:taxon-name-part></tp:taxon-name></italic> constructing soil tunnels over its raiding columns. <xref ref-type="bibr" rid="B322">Monteiro et al. (2008)</xref> studied <italic><tp:taxon-name><tp:taxon-name-part taxon-name-part-type="genus">Labidus</tp:taxon-name-part> <tp:taxon-name-part taxon-name-part-type="species">praedator</tp:taxon-name-part></tp:taxon-name></italic> in agricultural lands in Brazil, finding that <tp:taxon-name><tp:taxon-name-part taxon-name-part-type="order">Lepidoptera</tp:taxon-name-part></tp:taxon-name> caterpillars were the most common type of prey, followed by arils of many plant species and various non-Lepidopteran arthropods, both in adult and larval stages. <xref ref-type="bibr" rid="B206">Fowler (1979)</xref> observed the same species in Paraguay and reported that it frequently raided other ant colonies. The raids occur mostly during the day, although nocturnal activity is also substantial (<xref ref-type="bibr" rid="B327">O’Donnell et al. 2009</xref>). <xref ref-type="bibr" rid="B336">Perfecto (1992)</xref> observed an underground raid of <italic><tp:taxon-name><tp:taxon-name-part taxon-name-part-type="genus">Labidus</tp:taxon-name-part> <tp:taxon-name-part taxon-name-part-type="species">coecus</tp:taxon-name-part></tp:taxon-name></italic> on several ant species.</p><p>The reproductive biology of <italic><tp:taxon-name><tp:taxon-name-part taxon-name-part-type="genus">Labidus</tp:taxon-name-part></tp:taxon-name></italic> is poorly known. There is conflicting evidence as to whether brood production is synchronized or not, with available brood samples consisting of immatures at one or multiple stages of development and queen specimens with either extended or contracted gasters (<xref ref-type="bibr" rid="B349">Rettenmeyer 1963</xref>). Given the rarity of emigrations and confirmed existence of long-term bivouac sites, lasting up to eight months (<xref ref-type="bibr" rid="B206">Fowler 1979</xref>), it is possible that <italic><tp:taxon-name><tp:taxon-name-part taxon-name-part-type="genus">Labidus</tp:taxon-name-part></tp:taxon-name></italic> queens retain the ability to lay eggs in pulses but do not cease brood production long enough for non-overlapping brood cohorts to emerge and for colonies to exhibit the nomadic-statary cycle characteristic of <italic><tp:taxon-name><tp:taxon-name-part taxon-name-part-type="genus">Eciton</tp:taxon-name-part></tp:taxon-name></italic>.</p></tp:treatment-sec><tp:treatment-sec sec-type="Species of Labidus" id="SECID0EGXMM"><title>Species of <italic><tp:taxon-name><tp:taxon-name-part taxon-name-part-type="genus">Labidus</tp:taxon-name-part></tp:taxon-name></italic></title><p>
            <italic><tp:taxon-name><tp:taxon-name-part taxon-name-part-type="genus">Labidus</tp:taxon-name-part> <tp:taxon-name-part taxon-name-part-type="species">auropubens</tp:taxon-name-part></tp:taxon-name></italic> (Santschi, 1920a): French Guiana</p><p>
            <italic><tp:taxon-name><tp:taxon-name-part taxon-name-part-type="genus">Labidus</tp:taxon-name-part> <tp:taxon-name-part taxon-name-part-type="species">coecus</tp:taxon-name-part></tp:taxon-name></italic> (Latreille, 1802): ‘Amérique méridionale’</p><p>
            <italic><tp:taxon-name><tp:taxon-name-part taxon-name-part-type="genus">Labidus</tp:taxon-name-part> <tp:taxon-name-part taxon-name-part-type="species">curvipes</tp:taxon-name-part></tp:taxon-name></italic> (Emery, 1900b): Costa Rica</p><p>
            <italic><tp:taxon-name><tp:taxon-name-part taxon-name-part-type="genus">Labidus</tp:taxon-name-part> <tp:taxon-name-part taxon-name-part-type="species">mars</tp:taxon-name-part></tp:taxon-name></italic> (Forel, 1912a): Brazil</p><p>
            <italic><tp:taxon-name><tp:taxon-name-part taxon-name-part-type="genus">Labidus</tp:taxon-name-part> <tp:taxon-name-part taxon-name-part-type="species">mars</tp:taxon-name-part> <tp:taxon-name-part taxon-name-part-type="subspecies">denticulatus</tp:taxon-name-part></tp:taxon-name></italic> Borgmeier, 1955: Brazil</p><p>
            <italic><tp:taxon-name><tp:taxon-name-part taxon-name-part-type="genus">Labidus</tp:taxon-name-part> <tp:taxon-name-part taxon-name-part-type="species">praedator</tp:taxon-name-part></tp:taxon-name></italic> (Smith, F., 1858): Brazil</p><p>
            <italic><tp:taxon-name><tp:taxon-name-part taxon-name-part-type="genus">Labidus</tp:taxon-name-part> <tp:taxon-name-part taxon-name-part-type="species">praedator</tp:taxon-name-part> <tp:taxon-name-part taxon-name-part-type="subspecies">sedulus</tp:taxon-name-part></tp:taxon-name></italic> (Menozzi, 1926): Colombia</p><p>
            <italic><tp:taxon-name><tp:taxon-name-part taxon-name-part-type="genus">Labidus</tp:taxon-name-part> <tp:taxon-name-part taxon-name-part-type="species">spininodis</tp:taxon-name-part></tp:taxon-name></italic> (Emery, 1890): Costa Rica</p><p>
            <italic><tp:taxon-name><tp:taxon-name-part taxon-name-part-type="genus">Labidus</tp:taxon-name-part> <tp:taxon-name-part taxon-name-part-type="species">truncatidens</tp:taxon-name-part></tp:taxon-name></italic> (Santschi, 1920a): French Guiana</p><!--PageBreak--></tp:treatment-sec><ref-list><ref id="B483"><mixed-citation xmlns:xlink="http://www.w3.org/1999/xlink" xlink:type="simple">
          <person-group><name name-style="western"><surname>Weber</surname><given-names>NA</given-names></name></person-group> (<year>1941</year>) <article-title>The rediscovery of the queen of <tp:taxon-name><tp:taxon-name-part taxon-name-part-type="genus">Eciton</tp:taxon-name-part> (<tp:taxon-name-part taxon-name-part-type="subgenus">Labidus</tp:taxon-name-part>) <tp:taxon-name-part taxon-name-part-type="species">coecum</tp:taxon-name-part></tp:taxon-name> Latr. (Hym.: <tp:taxon-name><tp:taxon-name-part taxon-name-part-type="family">Formicidae</tp:taxon-name-part></tp:taxon-name>).</article-title> <source>American Midland Naturalist</source> <volume>26</volume>: <fpage>325</fpage>–<lpage>329</lpage>. doi: <ext-link xlink:type="simple" ext-link-type="doi" xlink:href="10.2307/2420962">10.2307/2420962</ext-link></mixed-citation></ref><ref id="B57"><mixed-citation xmlns:xlink="http://www.w3.org/1999/xlink" xlink:type="simple">
          <person-group><name name-style="western"><surname>Borgmeier</surname><given-names>T</given-names></name></person-group> (<year>1958</year>) <article-title>Nachtraege zu meiner Monographie der neotropischen Wanderameisen (Hym. <tp:taxon-name><tp:taxon-name-part taxon-name-part-type="family">Formicidae</tp:taxon-name-part></tp:taxon-name>).</article-title> <source>Studia Entomologica</source> (<series>n.s.</series>) <volume>1</volume>: <fpage>197</fpage>–<lpage>208</lpage>.</mixed-citation></ref><ref id="B494"><mixed-citation xmlns:xlink="http://www.w3.org/1999/xlink" xlink:type="simple">
          <person-group><name name-style="western"><surname>Wheeler</surname><given-names>GC</given-names></name></person-group> (<year>1943</year>) <article-title>The larvae of the army ants.</article-title> <source>Annals of the Entomological Society of America</source> <volume>36</volume>: <fpage>319</fpage>–<lpage>332</lpage>. doi: <ext-link xlink:type="simple" ext-link-type="doi" xlink:href="10.1093/aesa/36.2.319">10.1093/aesa/36.2.319</ext-link></mixed-citation></ref><ref id="B496"><mixed-citation xmlns:xlink="http://www.w3.org/1999/xlink" xlink:type="simple">
          <person-group><name name-style="western"><surname>Wheeler</surname><given-names>GC</given-names></name><name name-style="western"><surname>Wheeler</surname><given-names>J</given-names></name></person-group> (<year>1964b</year>) <article-title>The ant larvae of the subfamily <tp:taxon-name><tp:taxon-name-part taxon-name-part-type="subfamily">Dorylinae</tp:taxon-name-part></tp:taxon-name>: supplement.</article-title> <source>Proceedings of the Entomological Society of Washington</source> <volume>66</volume>: <fpage>129</fpage>–<lpage>137</lpage>.</mixed-citation></ref><ref id="B498"><mixed-citation xmlns:xlink="http://www.w3.org/1999/xlink" xlink:type="simple">
          <person-group><name name-style="western"><surname>Wheeler</surname><given-names>GC</given-names></name><name name-style="western"><surname>Wheeler</surname><given-names>J</given-names></name></person-group> (<year>1984</year>) <article-title>The larvae of the army ants: a revision.</article-title> <source>Journal of the Kansas Entomological Society</source> <volume>57</volume>: <fpage>263</fpage>–<lpage>275</lpage>.</mixed-citation></ref><ref id="B21"><mixed-citation xmlns:xlink="http://www.w3.org/1999/xlink" xlink:type="simple">
          <person-group><name name-style="western"><surname>Barth</surname><given-names>MB</given-names></name><name name-style="western"><surname>Moritz</surname><given-names>RFA</given-names></name><name name-style="western"><surname>Kraus</surname><given-names>FB</given-names></name></person-group> (<year>2015</year>) <article-title>Genetic differentiation at species level in the Neotropical army ant <italic><tp:taxon-name><tp:taxon-name-part taxon-name-part-type="genus">Labidus</tp:taxon-name-part> <tp:taxon-name-part taxon-name-part-type="species">praedator</tp:taxon-name-part></tp:taxon-name></italic>.</article-title> <source>Insectes Sociaux</source> <volume>62</volume>: <fpage>299</fpage>–<lpage>306</lpage>. doi: <ext-link xlink:type="simple" ext-link-type="doi" xlink:href="10.1007/s00040-015-0410-x">10.1007/s00040-015-0410-x</ext-link></mixed-citation></ref><ref id="B65"><mixed-citation xmlns:xlink="http://www.w3.org/1999/xlink" xlink:type="simple">
          <person-group><name name-style="western"><surname>Brady</surname><given-names>SG</given-names></name><name name-style="western"><surname>Fisher</surname><given-names>BL</given-names></name><name name-style="western"><surname>Schultz</surname><given-names>TR</given-names></name><name name-style="western"><surname>Ward</surname><given-names>PS</given-names></name></person-group> (<year>2014</year>) <article-title>The rise of army ants and their relatives: diversification of specialized predatory doryline ants.</article-title> <source>BMC Evolutionary Biology</source> <volume>14</volume>: <elocation-id>93</elocation-id>. doi: <ext-link xlink:type="simple" ext-link-type="doi" xlink:href="10.1186/1471-2148-14-93">10.1186/1471-2148-14-93</ext-link></mixed-citation></ref><ref id="B206"><mixed-citation xmlns:xlink="http://www.w3.org/1999/xlink" xlink:type="simple">
          <person-group><name name-style="western"><surname>Fowler</surname><given-names>HG</given-names></name></person-group> (<year>1979</year>) <article-title>Notes on <italic><tp:taxon-name><tp:taxon-name-part taxon-name-part-type="genus">Labidus</tp:taxon-name-part> <tp:taxon-name-part taxon-name-part-type="species">praedator</tp:taxon-name-part></tp:taxon-name></italic> (Fr. Smith) in Paraguay (<tp:taxon-name><tp:taxon-name-part taxon-name-part-type="order">Hymenoptera</tp:taxon-name-part></tp:taxon-name>: <tp:taxon-name><tp:taxon-name-part taxon-name-part-type="family">Formicidae</tp:taxon-name-part></tp:taxon-name>: <tp:taxon-name><tp:taxon-name-part taxon-name-part-type="subfamily">Dorylinae</tp:taxon-name-part></tp:taxon-name>: <tp:taxon-name><tp:taxon-name-part taxon-name-part-type="tribe">Ecitonini</tp:taxon-name-part></tp:taxon-name>).</article-title> <source>Journal of Natural History</source> <volume>13</volume>: <fpage>3</fpage>–<lpage>10</lpage>. doi: <ext-link xlink:type="simple" ext-link-type="doi" xlink:href="10.1080/00222937900770021">10.1080/00222937900770021</ext-link></mixed-citation></ref><ref id="B349"><mixed-citation xmlns:xlink="http://www.w3.org/1999/xlink" xlink:type="simple">
          <person-group><name name-style="western"><surname>Rettenmeyer</surname><given-names>CW</given-names></name></person-group> (<year>1963</year>) <article-title>Behavioral studies of army ants.</article-title> <source>University of Kansas Science Bulletin</source> <volume>44</volume>: <fpage>281</fpage>–<lpage>465</lpage>.</mixed-citation></ref><ref id="B322"><mixed-citation xmlns:xlink="http://www.w3.org/1999/xlink" xlink:type="simple">
          <person-group><name name-style="western"><surname>Monteiro</surname><given-names>AF</given-names></name><name name-style="western"><surname>Sujii</surname><given-names>ER</given-names></name><name name-style="western"><surname>Morais</surname><given-names>HC</given-names></name></person-group> (<year>2008</year>) <article-title>Chemically based interactions and nutritional ecology of <italic><tp:taxon-name><tp:taxon-name-part taxon-name-part-type="genus">Labidus</tp:taxon-name-part> <tp:taxon-name-part taxon-name-part-type="species">praedator</tp:taxon-name-part></tp:taxon-name></italic> (<tp:taxon-name><tp:taxon-name-part taxon-name-part-type="family">Formicidae</tp:taxon-name-part></tp:taxon-name>: <tp:taxon-name><tp:taxon-name-part taxon-name-part-type="subfamily">Ecitoninae</tp:taxon-name-part></tp:taxon-name>) in an agroecosystem adjacent to a gallery forest.</article-title> <source>Revista Brasileira de Zoologia</source> <volume>25</volume>: <fpage>674</fpage>–<lpage>681</lpage>. doi: <ext-link xlink:type="simple" ext-link-type="doi" xlink:href="10.1590/S0101-81752008000400012">10.1590/S0101-81752008000400012</ext-link></mixed-citation></ref><ref id="B55"><mixed-citation xmlns:xlink="http://www.w3.org/1999/xlink" xlink:type="simple">
          <person-group><name name-style="western"><surname>Borgmeier</surname><given-names>T</given-names></name></person-group> (<year>1955</year>) <article-title>Die Wanderameisen der neotropischen Region.</article-title> <source>Studia Entomologica</source> <volume>3</volume>: <fpage>1</fpage>–<lpage>720</lpage>.</mixed-citation></ref><ref id="B22"><mixed-citation xmlns:xlink="http://www.w3.org/1999/xlink" xlink:type="simple">
          <person-group><name name-style="western"><surname>Bates</surname><given-names>HW</given-names></name></person-group> (<year>1863</year>) <source>The naturalist on the River Amazons, a record of adventures, habits of animals, sketches of Brazilian and Indian life, and aspects of nature under the Equator, during eleven years of travel</source>. <publisher-name>J. Murray</publisher-name>, <publisher-loc>London</publisher-loc>, <size units="page">ix + 351 pp</size>. doi: <ext-link xlink:type="simple" ext-link-type="doi" xlink:href="10.5962/bhl.title.103298">10.5962/bhl.title.103298</ext-link></mixed-citation></ref><ref id="B327"><mixed-citation xmlns:xlink="http://www.w3.org/1999/xlink" xlink:type="simple">
          <person-group><name name-style="western"><surname>O’Donnell</surname><given-names>S</given-names></name><name name-style="western"><surname>Lattke</surname><given-names>J</given-names></name><name name-style="western"><surname>Powell</surname><given-names>S</given-names></name><name name-style="western"><surname>Kaspari</surname><given-names>M</given-names></name></person-group> (<year>2009</year>) <article-title>Species and site differences in Neotropical army ant emigration behaviour.</article-title> <source>Ecological Entomology</source> <volume>34</volume>: <fpage>476</fpage>–<lpage>482</lpage>. doi: <ext-link xlink:type="simple" ext-link-type="doi" xlink:href="10.1111/j.1365-2311.2008.01074.x">10.1111/j.1365-2311.2008.01074.x</ext-link></mixed-citation></ref><ref id="B336"><mixed-citation xmlns:xlink="http://www.w3.org/1999/xlink" xlink:type="simple">
          <person-group><name name-style="western"><surname>Perfecto</surname><given-names>I</given-names></name></person-group> (<year>1992</year>) <article-title>Observations of a <italic><tp:taxon-name><tp:taxon-name-part taxon-name-part-type="genus">Labidus</tp:taxon-name-part> <tp:taxon-name-part taxon-name-part-type="species">coecus</tp:taxon-name-part></tp:taxon-name></italic> (Latreille) underground raid in the central highlands of Costa Rica.</article-title> <source>Psyche (Cambridge)</source> <volume>99</volume>: <fpage>214</fpage>–<lpage>220</lpage>. doi: <ext-link xlink:type="simple" ext-link-type="doi" xlink:href="10.1155/1992/47525">10.1155/1992/47525</ext-link></mixed-citation></ref></ref-list></tp:taxon-treatment>
