# Supplementary material for: Generic revision of the ant subfamily Dorylinae (Hymenoptera, Formicidae)
Source: Zookeys. 2016 Aug 4;(608):1–280. doi: 10.3897/zookeys.608.9427 (PMC4982377; doi:10.3897/zookeys.608.9427)
Supplement: XML Treatment for Leptanilloides [file zookeys.608.9427-treatment13.xml]

<!DOCTYPE tp:taxon-treatment
  PUBLIC "-//TaxonX//DTD Taxonomic Treatment Publishing DTD v0 20100105//EN" "tax-treatment-NSO.dtd">
<tp:taxon-treatment xmlns:tp="http://www.plazi.org/taxpub"><tp:treatment-meta><kwd-group><label>Taxon classification</label><kwd><named-content content-type="kingdom">Animalia</named-content></kwd><kwd><named-content content-type="order">Hymenoptera</named-content></kwd><kwd><named-content content-type="family">Formicidae</named-content></kwd></kwd-group><mixed-citation publication-type="journal"><person-group><name><surname>Borowiec</surname><given-names>Marek L.</given-names></name></person-group><article-title>Generic revision of the ant subfamily <tp:taxon-name><tp:taxon-name-part taxon-name-part-type="subfamily">Dorylinae</tp:taxon-name-part></tp:taxon-name> (<tp:taxon-name><tp:taxon-name-part taxon-name-part-type="order">Hymenoptera</tp:taxon-name-part></tp:taxon-name>, <tp:taxon-name><tp:taxon-name-part taxon-name-part-type="family">Formicidae</tp:taxon-name-part></tp:taxon-name>)</article-title><source>Zookeys</source><day>4</day><month>8</month><year>2016</year><volume>2016</volume><issue>608</issue><fpage>1</fpage><lpage>280</lpage><pub-id pub-id-type="doi">10.3897/zookeys.608.9427</pub-id></mixed-citation></tp:treatment-meta><tp:nomenclature><tp:taxon-name>
            <tp:taxon-name-part taxon-name-part-type="genus">Leptanilloides</tp:taxon-name-part>
          </tp:taxon-name><tp:taxon-authority>Mann, 1923</tp:taxon-authority><tp:nomenclature-citation-list><tp:nomenclature-citation><tp:taxon-name>= <tp:taxon-name-part taxon-name-part-type="genus">Amyrmex</tp:taxon-name-part></tp:taxon-name><comment> Kusnezov, 1953, <bold>syn. n.</bold></comment></tp:nomenclature-citation><tp:nomenclature-citation><tp:taxon-name>= <tp:taxon-name-part taxon-name-part-type="genus">Asphinctanilloides</tp:taxon-name-part></tp:taxon-name><comment> Brandão, Diniz, Agosti and Delabie, 1999, <bold>syn. n.</bold></comment></tp:nomenclature-citation></tp:nomenclature-citation-list></tp:nomenclature><tp:treatment-sec sec-type="Type-species" id="SECID0EX3MM"><title>Type-species.</title><p>
            <italic><tp:taxon-name><tp:taxon-name-part taxon-name-part-type="genus">Leptanilloides</tp:taxon-name-part> <tp:taxon-name-part taxon-name-part-type="species">biconstricta</tp:taxon-name-part></tp:taxon-name></italic>, by original designation.</p><p>This is a lineage of subterranean ants from Central and South America. Its members had been extremely rarely encountered before collecting methods targeting soil-dwelling ants were popularized: 17 out of the 19 currently known species were described after 1998.</p></tp:treatment-sec><tp:treatment-sec sec-type="diagnosis" id="SECID0EI4MM"><title>Diagnosis.</title><p>
            <bold><italic>Worker.</italic></bold> The workers of <italic><tp:taxon-name><tp:taxon-name-part taxon-name-part-type="genus">Leptanilloides</tp:taxon-name-part></tp:taxon-name></italic> are rather variable but can be distinguished from all other dorylines by a combination of promesonotal Pronotomesopleural suture variously developed but often conspicuous, propodeal spiracles positioned low, lack of metanotal <tp:taxon-name><tp:taxon-name-part taxon-name-part-type="species">groove</tp:taxon-name-part></tp:taxon-name>, absence of propodeal lobes, and small and unarmed pygidium. The positioning of the propodeal spiracle may be rather high on the sclerite in some species and so these could conceivably be mistaken for small <italic><tp:taxon-name><tp:taxon-name-part taxon-name-part-type="genus">Neivamyrmex</tp:taxon-name-part></tp:taxon-name></italic>. The latter, however, can be distinguished by a complete lack of a promesonotal Pronotomesopleural suture in dorsal view and abdominal segment IV much larger than the succeeding segment V, with no apparent constrictions between abdominal segments IV, V, and VI. Although some larger <italic><tp:taxon-name><tp:taxon-name-part taxon-name-part-type="genus">Leptanilloides</tp:taxon-name-part></tp:taxon-name></italic> species can have an inconspicuous promesonotal Pronotomesopleural suture, those will have visible constrictions on the gaster and abdominal segment IV and that segment is never much larger than succeeding gastral segments.</p><p>
            <bold><italic>Male.</italic></bold> The males of <italic><tp:taxon-name><tp:taxon-name-part taxon-name-part-type="genus">Leptanilloides</tp:taxon-name-part></tp:taxon-name></italic> are distinct in their extreme reduction of tegulae. The wing venation is reduced and unusual among dorylines because of the combination of costal cell (C) present in fore wing and discal cell always being open. The males of <italic><tp:taxon-name><tp:taxon-name-part taxon-name-part-type="genus">Leptanilloides</tp:taxon-name-part></tp:taxon-name></italic> also lack conspicuously bispinose abdominal sternite IX (subgenital plate) characteristic of almost all other male dorylines.</p></tp:treatment-sec><tp:treatment-sec sec-type="description" id="SECID0EBANM"><title>Description.</title><p>
            <bold><italic>Worker.</italic></bold> <italic>Head</italic>: Antennae with 12 segments. Apical antennal segment not enlarged, not broader and longer than two preceding segments combined. Clypeus with cuticular apron. Lateroclypeal teeth absent or present. <tp:taxon-name><tp:taxon-name-part taxon-name-part-type="genus">Parafrontal</tp:taxon-name-part> <tp:taxon-name-part taxon-name-part-type="species">ridges</tp:taxon-name-part></tp:taxon-name> absent or reduced. Torulo-posttorular complex vertical. Antennal scrobes absent. Labrum without median notch or concavity. Proximal face of stipes projecting beyond inner margin of sclerite, concealing prementum when mouthparts fully closed. Maxillary palps 2- or, rarely, 1-segmented. Labial palps 2-segmented. Mandibles triangular, with teeth or triangular with median tooth. Eyes absent. Ocelli absent. Head capsule with differentiated vertical posterior surface above occipital foramen. Ventrolateral margins of head without lamella or ridge extending towards mandibles and beyond carina surrounding occipital foramen. Posterior head corners dorsolaterally immarginate. Carina surrounding occipital foramen ventrally absent or present. <italic>Mesosoma</italic>: Pronotal flange not separated from collar by distinct ridge. Promesonotal connection variable, with Pronotomesopleural suture present, weakly differentiated, immobile or with Pronotomesopleural suture conspicuous and complete, but immobile, or with Pronotomesopleural suture complete and mobile. <tp:taxon-name><tp:taxon-name-part taxon-name-part-type="genus">Pronotomesopleural</tp:taxon-name-part> <tp:taxon-name-part taxon-name-part-type="species">suture</tp:taxon-name-part></tp:taxon-name> visible, unfused up to notal surface. <tp:taxon-name><tp:taxon-name-part taxon-name-part-type="genus">Mesometapleural</tp:taxon-name-part> <tp:taxon-name-part taxon-name-part-type="species">groove</tp:taxon-name-part></tp:taxon-name> <!--PageBreak-->weakly impressed to deeply impressed and conspicuous. Transverse <tp:taxon-name><tp:taxon-name-part taxon-name-part-type="species">groove</tp:taxon-name-part></tp:taxon-name> dividing mesopleuron absent. Pleural endophragmal pit concavity absent. Mesosoma dorsolaterally immarginate. Metanotal depression or <tp:taxon-name><tp:taxon-name-part taxon-name-part-type="species">groove</tp:taxon-name-part></tp:taxon-name> on mesosoma absent. Metanotal depression or <tp:taxon-name><tp:taxon-name-part taxon-name-part-type="species">groove</tp:taxon-name-part></tp:taxon-name> on mesosoma present. Propodeal spiracle situated low on sclerite. Propodeal declivity without distinct dorsal edge or margin and rectangular in posterior view. Metapleural gland with bulla visible through cuticle. Propodeal lobes absent. <italic>Metasoma</italic>: Petiole anterodorsally immarginate or marginate, dorsolaterally immarginate, and laterally above spiracle immarginate. Helcium in relation to tergosternal Pronotomesopleural suture placed at posttergite and axial or slightly supraaxial. Prora simple, not delimited by carina, a simple U-shaped margin, or a V-shaped protrusion. Spiracle openings of abdominal segments IV–VI circular. Abdominal segment III anterodorsally immarginate and dorsolaterally immarginate. Abdominal segment III variable, more than half size of succeeding segment IV, which is weakly constricted at presegmental portion (uninodal waist) or abdominal segment III about half size of succeeding segment IV, which is strongly constricted at presegmental portion (binodal waist). Girdling constriction of segment IV present, i.e. pre- and postsclerites distinct. Cinctus of abdominal segment IV gutter-like, not sculptured or a gradual concavity, not gutter-like. Abdominal segment IV not conspicuously largest segment. Abdominal tergite IV not folding over sternite, and anterior portions of sternite and tergite equally well visible in lateral view. Girdling constriction between pre- and posttergites of abdominal segments V and VI absent or present. Girdling constriction between pre- and poststernites of abdominal segments V and VI absent or present. Pygidium small, reduced to narrow strip, without impressed medial field and simple, not armed with cuticular spines or modified setae. Hypopygium unarmed. <italic>Legs</italic>: Mid tibia with single simple/barbulate spur, with single pectinate spur, or rarely with two simple spurs. Hind tibia with pectinate spur or rarely with one barbulate and one pectinate spur. Hind basitarsus not widening distally, circular in cross-section. Posterior flange of hind coxa not produced as raised lamella. Metatibial gland present as oval patch of whitish cuticle. Metabasitarsal gland absent. Hind pretarsal claws simple. <italic>Polymorphism</italic>: Monomorphic.</p><p>
            <bold><italic>Male.</italic></bold> <italic>Head</italic>: Antennae with 13 segments. Clypeus with or without cuticular apron. <tp:taxon-name><tp:taxon-name-part taxon-name-part-type="genus">Parafrontal</tp:taxon-name-part> <tp:taxon-name-part taxon-name-part-type="species">ridges</tp:taxon-name-part></tp:taxon-name> absent. Torulo-posttorular complex vertical. Maxillary palps unknown. Labial palps unknown. Mandibles falcate or, more rarely, elongately triangular, edentate, or intermediate. Ventrolateral margins of head without lamella or ridge extending towards mandibles and beyond carina surrounding occipital foramen. Carina surrounding occipital foramen ventrally absent. <italic>Mesosoma</italic>: Pronotal flange not separated from collar by distinct ridge. <tp:taxon-name><tp:taxon-name-part taxon-name-part-type="genus">Notauli</tp:taxon-name-part></tp:taxon-name> absent. Transverse <tp:taxon-name><tp:taxon-name-part taxon-name-part-type="species">groove</tp:taxon-name-part></tp:taxon-name> dividing mesopleuron absent. Propodeal declivity reduced, without distinct dorsal edge or margin. Metapleural gland opening absent. Propodeal lobes absent. <italic>Metasoma</italic>: Petiole anterodorsally immarginate, dorsolaterally immarginate, and laterally above spiracle immarginate. Helcium in relation to tergosternal Pronotomesopleural suture placed at posttergite or at Pronotomesopleural suture and axial. Prora simple, not delimited by carina. Spiracle openings of abdominal segments IV–VI circular. Abdominal segment III more than half size of <!--PageBreak-->succeeding segment IV; latter weakly constricted at presegmental portion (uninodal waist). Girdling constriction of segment IV absent, i.e. pre- and postsclerites indistinct. Cinctus of abdominal segment IV absent, not impressed. Girdling constriction between pre- and postsclerites of abdominal segments V and VI absent. Abdominal segment IV not conspicuously largest segment. Abdominal sternite VII simple. Abdominal sternite IX simple or cleft, with lateral apodemes reduced, only medial apodeme conspicuous, short. <italic>Genitalia</italic>: Cupula short relative to rest of genital capsule and of approximately equal length on both dorsal and ventral surfaces. Basimere broadly fused to telomere, with sulcus discernable at junction or no sulcus trace at junction, and ventrally with left and right arms abutting. Telomere gradually tapering toward apex. <tp:taxon-name><tp:taxon-name-part taxon-name-part-type="genus">Volsella</tp:taxon-name-part></tp:taxon-name> gradually tapering toward apex. Penisvalva laterally compressed, rounded at apex. <italic>Legs</italic>: Mid tibia with single simple/barbulate spur or with single pectinate spur. Hind tibia with single pectinate spur. Posterior flange of hind coxa not produced as raised lamella. Metatibial gland absent. Metabasitarsal glands absent. Hind pretarsal claws simple. <italic>Wings</italic>: Tegula absent or extremely small. Vein C in fore wing present. Pterostigma narrow or broad. Abscissa R·f3 absent. Abscissae Rs·f2–3 present, connecting with Rs+M&amp;M·f2. Cross-vein 2r-rs present, differentiated from Rs·f4 by presence of Rs·f2–3. Abscissae Rs·f4–5 present, fused in absence of 2rs-m. Abscissa M·f2 in fore wing contiguous with Rs+M or absent. Abscissa M·f4 in fore wing absent or present, not reaching wing margin. Cross-vein 1m-cu in fore wing absent. Cross-vein cu-a in fore wing present, arising from Cu and distal to, at or near M·f1. Vein Cu in fore wing present, with only Cu1 branch prominent. Vein A in fore wing with abscissa A·f1 present. Vein C in hind wing absent or present. Vein R in hind wing absent. Vein Sc+R in hind wing absent or present. Abscissa Rs·f1 in hind wing absent or present, shorter than 1rs-m. Abscissa Rs·f2 in hind wing absent or present, not reaching wing margin. Cross-vein 1rs-m in hind wing absent. Vein M+Cu in hind wing absent. Abscissa M·f1 in hind wing absent. Abscissa M·f2 in hind wing absent. Cross-vein cu-a in hind wing absent. Vein Cu in hind wing absent. Vein A in hind wing absent.</p><p>
            <bold><italic>Gyne.</italic></bold> The queens of <italic><tp:taxon-name><tp:taxon-name-part taxon-name-part-type="genus">Leptanilloides</tp:taxon-name-part></tp:taxon-name></italic> collected so far have been ‘subdichthadiiform’, or wingless ergatoids with eyes and hypertrophied gaster, including abdominal segment III. The gynes possess eyes but no ocelli. See description of <italic><tp:taxon-name><tp:taxon-name-part taxon-name-part-type="genus">Leptanilloides</tp:taxon-name-part> <tp:taxon-name-part taxon-name-part-type="species">erinys</tp:taxon-name-part></tp:taxon-name></italic> gyne in <xref ref-type="bibr" rid="B59">Borowiec and Longino (2011)</xref>; <xref ref-type="bibr" rid="B115">Donoso et al. (2006)</xref> also reported blind intercastes in addition to a subdichthadiigyne in <italic><tp:taxon-name><tp:taxon-name-part taxon-name-part-type="genus">Leptanilloides</tp:taxon-name-part> <tp:taxon-name-part taxon-name-part-type="species">nubecula</tp:taxon-name-part></tp:taxon-name></italic>.</p><p>
            <bold><italic>Larva.</italic></bold> Larva was described by <xref ref-type="bibr" rid="B68">Brandão et al. (1999a)</xref>. Presence of cocoons unknown.</p></tp:treatment-sec><tp:treatment-sec sec-type="distribution" id="SECID0EVHNM"><title>Distribution.</title><p>
            <italic><tp:taxon-name><tp:taxon-name-part taxon-name-part-type="genus">Leptanilloides</tp:taxon-name-part></tp:taxon-name></italic> is a genus found throughout Central America, from Chiapas, Mexico to Panama, and from scattered, mostly high-elevation records from Bolivia, Colombia, Ecuador, and Venezuela. It is also present in the Amazon Basin and one species has been described from the Atlantic forest habitat of São Paulo, Brazil. A recent collection from western Texas (<xref ref-type="bibr" rid="B287">MacGown et al. 2015</xref>) is a remarkable range extension for this lineage.</p><!--PageBreak--><!--PageBreak--><!--PageBreak--></tp:treatment-sec><tp:treatment-sec sec-type="Taxonomy and phylogeny" id="SECID0EJINM"><title>Taxonomy and phylogeny.</title><p>
            <italic><tp:taxon-name><tp:taxon-name-part taxon-name-part-type="genus">Leptanilloides</tp:taxon-name-part></tp:taxon-name></italic> was described with one species, <italic><tp:taxon-name><tp:taxon-name-part taxon-name-part-type="genus">Leptanilloides</tp:taxon-name-part> <tp:taxon-name-part taxon-name-part-type="species">biconstricta</tp:taxon-name-part></tp:taxon-name></italic>, in 1923 (<xref ref-type="bibr" rid="B294">Mann 1923</xref>). Subsequently a closely related genus <italic><tp:taxon-name><tp:taxon-name-part taxon-name-part-type="genus">Asphinctanilloides</tp:taxon-name-part></tp:taxon-name></italic> was described, along with new <italic><tp:taxon-name><tp:taxon-name-part taxon-name-part-type="genus">Leptanilloides</tp:taxon-name-part></tp:taxon-name></italic> species (<xref ref-type="bibr" rid="B68">Brandão et al. 1999a</xref>). <italic><tp:taxon-name><tp:taxon-name-part taxon-name-part-type="genus">Asphinctanilloides</tp:taxon-name-part></tp:taxon-name></italic> was originally differentiated from <italic><tp:taxon-name><tp:taxon-name-part taxon-name-part-type="genus">Leptanilloides</tp:taxon-name-part></tp:taxon-name></italic> by several characters. The genus <italic><tp:taxon-name><tp:taxon-name-part taxon-name-part-type="genus">Amyrmex</tp:taxon-name-part></tp:taxon-name></italic>, known only from males, was originally placed erroneously in the <tp:taxon-name><tp:taxon-name-part taxon-name-part-type="subfamily">Dolichoderinae</tp:taxon-name-part></tp:taxon-name> (<xref ref-type="bibr" rid="B466">Ward and Brady 2009</xref>). Recent descriptions of additional <italic><tp:taxon-name><tp:taxon-name-part taxon-name-part-type="genus">Leptanilloides</tp:taxon-name-part></tp:taxon-name></italic> species reveal greater morphological diversity of the genus and blur the distinction from <italic><tp:taxon-name><tp:taxon-name-part taxon-name-part-type="genus">Asphinctanilloides</tp:taxon-name-part></tp:taxon-name></italic> (<xref ref-type="bibr" rid="B285">Longino 2003</xref>, <xref ref-type="bibr" rid="B115">Donoso et al. 2006</xref>, <xref ref-type="bibr" rid="B59">Borowiec and Longino 2011</xref>). Because of this it has been suggested that <italic><tp:taxon-name><tp:taxon-name-part taxon-name-part-type="genus">Leptanilloides</tp:taxon-name-part></tp:taxon-name></italic> may eventually prove paraphyletic with regards to <italic><tp:taxon-name><tp:taxon-name-part taxon-name-part-type="genus">Asphinctanilloides</tp:taxon-name-part></tp:taxon-name></italic> and it has already been shown to be paraphyletic with respect to <italic><tp:taxon-name><tp:taxon-name-part taxon-name-part-type="genus">Amyrmex</tp:taxon-name-part></tp:taxon-name></italic> (see <xref ref-type="bibr" rid="B466">Ward and Brady 2009</xref>). No <italic><tp:taxon-name><tp:taxon-name-part taxon-name-part-type="genus">Asphinctanilloides</tp:taxon-name-part></tp:taxon-name></italic> have ever been included in a molecular analysis but it is possible that the males described as <italic><tp:taxon-name><tp:taxon-name-part taxon-name-part-type="genus">Amyrmex</tp:taxon-name-part></tp:taxon-name></italic> in fact correspond to <italic><tp:taxon-name><tp:taxon-name-part taxon-name-part-type="genus">Asphinctanilloides</tp:taxon-name-part></tp:taxon-name></italic>. Here I propose synonymy of both <italic><tp:taxon-name><tp:taxon-name-part taxon-name-part-type="genus">Amyrmex</tp:taxon-name-part></tp:taxon-name></italic> and <italic><tp:taxon-name><tp:taxon-name-part taxon-name-part-type="genus">Asphinctanilloides</tp:taxon-name-part></tp:taxon-name></italic> under <italic><tp:taxon-name><tp:taxon-name-part taxon-name-part-type="genus">Leptanilloides</tp:taxon-name-part></tp:taxon-name></italic>. <italic><tp:taxon-name><tp:taxon-name-part taxon-name-part-type="genus">Leptanilloides</tp:taxon-name-part></tp:taxon-name></italic> in this new sense is easily identified in both worker and males and guarantees more stable taxonomy in the face of potential paraphyly issues, although it encompasses morphologically disparate forms. It is possible that future workers will feel justified to split this genus once again after a better understanding of worker and male diversity is attained. <xref ref-type="bibr" rid="B106">Delsinne et al. (2015)</xref> provide the most recent key to species of <italic><tp:taxon-name><tp:taxon-name-part taxon-name-part-type="genus">Leptanilloides</tp:taxon-name-part></tp:taxon-name></italic> excluding <italic><tp:taxon-name><tp:taxon-name-part taxon-name-part-type="genus">Asphinctanilloides</tp:taxon-name-part></tp:taxon-name></italic>, but the species that were placed in the latter can still be identified using <xref ref-type="bibr" rid="B68">Brandão et al. (1999a)</xref>.</p><p>The phylogenetic position of <italic><tp:taxon-name><tp:taxon-name-part taxon-name-part-type="genus">Leptanilloides</tp:taxon-name-part></tp:taxon-name></italic> within <tp:taxon-name><tp:taxon-name-part taxon-name-part-type="subfamily">Dorylinae</tp:taxon-name-part></tp:taxon-name> was difficult to ascertain with Sanger sequencing data (<xref ref-type="bibr" rid="B65">Brady et al. 2014</xref>) but genomic data suggest that it forms a clade with <italic><tp:taxon-name><tp:taxon-name-part taxon-name-part-type="genus">Sphinctomyrmex</tp:taxon-name-part></tp:taxon-name></italic> and New World army ants. Several species have been included in morphology-based and molecular phylogenies (<xref ref-type="bibr" rid="B68">Brandão et al. 1999a</xref>, <xref ref-type="bibr" rid="B464">Ward 2007</xref>, <xref ref-type="bibr" rid="B466">Ward and Brady 2009</xref>, <xref ref-type="bibr" rid="B106">Delsinne et al. 2015</xref>, <xref ref-type="bibr" rid="B287">MacGown et al. 2015</xref>, Borowiec, in prep.) but the availability of fresh material precludes a comprehensive analysis.</p></tp:treatment-sec><tp:treatment-sec sec-type="biology" id="SECID0E2PNM"><title>Biology.</title><p>
            <italic><tp:taxon-name><tp:taxon-name-part taxon-name-part-type="genus">Leptanilloides</tp:taxon-name-part> <tp:taxon-name-part taxon-name-part-type="species">nomada</tp:taxon-name-part></tp:taxon-name></italic> was observed foraging at night in partly subterranean, partly exposed, columns but the ants did not carry any prey (<xref ref-type="bibr" rid="B115">Donoso et al. 2006</xref>). In <italic><tp:taxon-name><tp:taxon-name-part taxon-name-part-type="genus">Leptanilloides</tp:taxon-name-part> <tp:taxon-name-part taxon-name-part-type="species">nubecula</tp:taxon-name-part></tp:taxon-name></italic> the colonies are apparently polygynous, with subdichthadiigyne queens and intercastes present (<xref ref-type="bibr" rid="B115">Donoso et al. 2006</xref>), but a complete colony of <italic><tp:taxon-name><tp:taxon-name-part taxon-name-part-type="genus">Leptanilloides</tp:taxon-name-part> <tp:taxon-name-part taxon-name-part-type="species">erinys</tp:taxon-name-part></tp:taxon-name></italic> contained only single subdichthadiiform queen (<xref ref-type="bibr" rid="B59">Borowiec and Longino 2011</xref>). Brood apparently develops in synchrony, as all nest collections so far contain larvae of uniform size (<xref ref-type="bibr" rid="B68">Brandão et al. 1999a</xref>, <xref ref-type="bibr" rid="B69">b</xref>, <xref ref-type="bibr" rid="B115">Donoso et al. 2006</xref>, <xref ref-type="bibr" rid="B59">Borowiec and Longino 2011</xref>). <xref ref-type="bibr" rid="B69">Brandão et al. (1999b)</xref> summarized the scant information available on species then classified in <italic><tp:taxon-name><tp:taxon-name-part taxon-name-part-type="genus">Asphinctanilloides</tp:taxon-name-part></tp:taxon-name></italic>. They report workers of <italic><tp:taxon-name><tp:taxon-name-part taxon-name-part-type="genus">Leptanilloides</tp:taxon-name-part> <tp:taxon-name-part taxon-name-part-type="species">anae</tp:taxon-name-part></tp:taxon-name></italic> moving in columns similar to that of army ants, preying on an unidentified, dismembered arthropod under cow dung. This would suggest that this species may not be a specialized predator of other ants, like most dorylines, although it is clear that more observations are needed. As evidence for hypogaeic habits <xref ref-type="bibr" rid="B69">Brandão et al. (1999b)</xref> note that where intensive surveys of leaf litter ants have been carried out specimens have not been collected by that method but only from soil samples. Specimens have also been extracted from stomachs of subterranean amphisbaenians, giving further evidence for the underground lifestyle.</p><!--PageBreak--></tp:treatment-sec><tp:treatment-sec sec-type="Species of Leptanilloides" id="SECID0EVSNM"><title>Species of <italic><tp:taxon-name><tp:taxon-name-part taxon-name-part-type="genus">Leptanilloides</tp:taxon-name-part></tp:taxon-name></italic></title><p>
            <italic><tp:taxon-name><tp:taxon-name-part taxon-name-part-type="genus">Leptanilloides</tp:taxon-name-part> <tp:taxon-name-part taxon-name-part-type="species">amazona</tp:taxon-name-part></tp:taxon-name></italic> Brandão, Diniz, Agosti and Delabie, 1999: Brazil, <bold>comb. n.</bold></p><p>
            <italic><tp:taxon-name><tp:taxon-name-part taxon-name-part-type="genus">Leptanilloides</tp:taxon-name-part> <tp:taxon-name-part taxon-name-part-type="species">anae</tp:taxon-name-part></tp:taxon-name></italic> Brandão, Diniz, Agosti and Delabie, 1999: Brazil, <bold>comb. n.</bold></p><p>
            <italic><tp:taxon-name><tp:taxon-name-part taxon-name-part-type="genus">Leptanilloides</tp:taxon-name-part> <tp:taxon-name-part taxon-name-part-type="species">atlantica</tp:taxon-name-part></tp:taxon-name></italic> Silva, Brandão, Feitosa and Freitas, 2013: Brazil</p><p>
            <italic><tp:taxon-name><tp:taxon-name-part taxon-name-part-type="genus">Leptanilloides</tp:taxon-name-part> <tp:taxon-name-part taxon-name-part-type="species">biconstricta</tp:taxon-name-part></tp:taxon-name></italic> Mann, 1923: Bolivia</p><p>
            <italic><tp:taxon-name><tp:taxon-name-part taxon-name-part-type="genus">Leptanilloides</tp:taxon-name-part> <tp:taxon-name-part taxon-name-part-type="species">caracola</tp:taxon-name-part></tp:taxon-name></italic> Donoso, Vieira and Wild, 2006: Ecuador</p><p>
            <italic><tp:taxon-name><tp:taxon-name-part taxon-name-part-type="genus">Leptanilloides</tp:taxon-name-part> <tp:taxon-name-part taxon-name-part-type="species">chihuahuaensis</tp:taxon-name-part></tp:taxon-name></italic> MacGown, Schiefer and Branstetter 2015: United States</p><p>
            <italic><tp:taxon-name><tp:taxon-name-part taxon-name-part-type="genus">Leptanilloides</tp:taxon-name-part> <tp:taxon-name-part taxon-name-part-type="species">copalinga</tp:taxon-name-part></tp:taxon-name></italic> <xref ref-type="bibr" rid="B105">Delsinne and Donoso 2015</xref>: Ecuador</p><p>
            <italic><tp:taxon-name><tp:taxon-name-part taxon-name-part-type="genus">Leptanilloides</tp:taxon-name-part> <tp:taxon-name-part taxon-name-part-type="species">erinys</tp:taxon-name-part></tp:taxon-name></italic> Borowiec and Longino, 2011: Ecuador</p><p>
            <italic><tp:taxon-name><tp:taxon-name-part taxon-name-part-type="genus">Leptanilloides</tp:taxon-name-part> <tp:taxon-name-part taxon-name-part-type="species">femoralis</tp:taxon-name-part></tp:taxon-name></italic> Borowiec and Longino, 2011: Venezuela</p><p>
            <italic><tp:taxon-name><tp:taxon-name-part taxon-name-part-type="genus">Leptanilloides</tp:taxon-name-part> <tp:taxon-name-part taxon-name-part-type="species">golbachi</tp:taxon-name-part></tp:taxon-name></italic> Kusnezov, 1953: Argentina, <bold>comb. n.</bold></p><p>
            <italic><tp:taxon-name><tp:taxon-name-part taxon-name-part-type="genus">Leptanilloides</tp:taxon-name-part> <tp:taxon-name-part taxon-name-part-type="species">gracilis</tp:taxon-name-part></tp:taxon-name></italic> Borowiec and Longino, 2011: Mexico</p><p>
            <italic><tp:taxon-name><tp:taxon-name-part taxon-name-part-type="genus">Leptanilloides</tp:taxon-name-part> <tp:taxon-name-part taxon-name-part-type="species">improvisa</tp:taxon-name-part></tp:taxon-name></italic> Brandão, Diniz, Agosti and Delabie, 1999: Ecuador</p><p>
            <italic><tp:taxon-name><tp:taxon-name-part taxon-name-part-type="genus">Leptanilloides</tp:taxon-name-part> <tp:taxon-name-part taxon-name-part-type="species">legionaria</tp:taxon-name-part></tp:taxon-name></italic> Brandão, Diniz, Agosti and Delabie, 1999: Colombia</p><p>
            <italic><tp:taxon-name><tp:taxon-name-part taxon-name-part-type="genus">Leptanilloides</tp:taxon-name-part> <tp:taxon-name-part taxon-name-part-type="species">manaura</tp:taxon-name-part></tp:taxon-name></italic> Brandão, Diniz, Agosti and Delabie, 1999: Brazil, <bold>comb. n.</bold></p><p>
            <italic><tp:taxon-name><tp:taxon-name-part taxon-name-part-type="genus">Leptanilloides</tp:taxon-name-part> <tp:taxon-name-part taxon-name-part-type="species">mckennae</tp:taxon-name-part></tp:taxon-name></italic> Longino, 2003: Costa Rica</p><p>
            <italic><tp:taxon-name><tp:taxon-name-part taxon-name-part-type="genus">Leptanilloides</tp:taxon-name-part> <tp:taxon-name-part taxon-name-part-type="species">nomada</tp:taxon-name-part></tp:taxon-name></italic> Donoso, Vieira and Wild, 2006: Ecuador</p><p>
            <italic><tp:taxon-name><tp:taxon-name-part taxon-name-part-type="genus">Leptanilloides</tp:taxon-name-part> <tp:taxon-name-part taxon-name-part-type="species">nubecula</tp:taxon-name-part></tp:taxon-name></italic> Donoso, Vieira and Wild, 2006: Ecuador</p><p>
            <italic><tp:taxon-name><tp:taxon-name-part taxon-name-part-type="genus">Leptanilloides</tp:taxon-name-part> <tp:taxon-name-part taxon-name-part-type="species">prometea</tp:taxon-name-part></tp:taxon-name></italic> Delsinne and Donoso, 2015: Ecuador</p><p>
            <italic><tp:taxon-name><tp:taxon-name-part taxon-name-part-type="genus">Leptanilloides</tp:taxon-name-part> <tp:taxon-name-part taxon-name-part-type="species">sculpturata</tp:taxon-name-part></tp:taxon-name></italic> Brandão, Diniz, Agosti and Delabie, 1999: Colombia</p></tp:treatment-sec><ref-list><ref id="B59"><mixed-citation xmlns:xlink="http://www.w3.org/1999/xlink" xlink:type="simple">
          <person-group><name name-style="western"><surname>Borowiec</surname><given-names>ML</given-names></name><name name-style="western"><surname>Longino</surname><given-names>JT</given-names></name></person-group> (<year>2011</year>) <article-title>Three new species and reassessment of the rare Neotropical ant genus <italic><tp:taxon-name><tp:taxon-name-part taxon-name-part-type="genus">Leptanilloides</tp:taxon-name-part></tp:taxon-name></italic> (<tp:taxon-name><tp:taxon-name-part taxon-name-part-type="order">Hymenoptera</tp:taxon-name-part></tp:taxon-name>, <tp:taxon-name><tp:taxon-name-part taxon-name-part-type="family">Formicidae</tp:taxon-name-part></tp:taxon-name>, <tp:taxon-name><tp:taxon-name-part taxon-name-part-type="subfamily">Leptanilloidinae</tp:taxon-name-part></tp:taxon-name>).</article-title> <source>ZooKeys</source> <volume>133</volume>: <fpage>19</fpage>–<lpage>48</lpage>. doi: <ext-link xlink:type="simple" ext-link-type="doi" xlink:href="10.3897/zookeys.133.1479">10.3897/zookeys.133.1479</ext-link></mixed-citation></ref><ref id="B115"><mixed-citation xmlns:xlink="http://www.w3.org/1999/xlink" xlink:type="simple">
          <person-group><name name-style="western"><surname>Donoso</surname><given-names>DA</given-names></name><name name-style="western"><surname>Vieira</surname><given-names>JM</given-names></name><name name-style="western"><surname>Wild</surname><given-names>AL</given-names></name></person-group> (<year>2006</year>) <article-title>Three new species of <italic><tp:taxon-name><tp:taxon-name-part taxon-name-part-type="genus">Leptanilloides</tp:taxon-name-part></tp:taxon-name></italic> Mann from Andean Ecuador (<tp:taxon-name><tp:taxon-name-part taxon-name-part-type="family">Formicidae</tp:taxon-name-part></tp:taxon-name>: <tp:taxon-name><tp:taxon-name-part taxon-name-part-type="subfamily">Leptanilloidinae</tp:taxon-name-part></tp:taxon-name>).</article-title> <source>Zootaxa</source> <volume>1201</volume>: <fpage>47</fpage>–<lpage>62</lpage>.</mixed-citation></ref><ref id="B68"><mixed-citation xmlns:xlink="http://www.w3.org/1999/xlink" xlink:type="simple">
          <person-group><name name-style="western"><surname>Brandão</surname><given-names>CRF</given-names></name><name name-style="western"><surname>Diniz</surname><given-names>JLM</given-names></name><name name-style="western"><surname>Agosti</surname><given-names>D</given-names></name><name name-style="western"><surname>Delabie</surname><given-names>JH</given-names></name></person-group> (<year>1999a</year>) <article-title>Revision of the Neotropical ant subfamily <tp:taxon-name><tp:taxon-name-part taxon-name-part-type="subfamily">Leptanilloidinae</tp:taxon-name-part></tp:taxon-name>.</article-title> <source>Systematic Entomology</source> <volume>24</volume>: <fpage>17</fpage>–<lpage>36</lpage>. doi: <ext-link xlink:type="simple" ext-link-type="doi" xlink:href="10.1046/j.1365-3113.1999.00064.x">10.1046/j.1365-3113.1999.00064.x</ext-link></mixed-citation></ref><ref id="B287"><mixed-citation xmlns:xlink="http://www.w3.org/1999/xlink" xlink:type="simple">
          <person-group><name name-style="western"><surname>MacGown</surname><given-names>JA</given-names></name><name name-style="western"><surname>Schiefer</surname><given-names>TL</given-names></name><name name-style="western"><surname>Branstetter</surname><given-names>MG</given-names></name></person-group> (<year>2015</year>) <article-title>First record of the genus <italic><tp:taxon-name><tp:taxon-name-part taxon-name-part-type="genus">Leptanilloides</tp:taxon-name-part></tp:taxon-name></italic> (<tp:taxon-name><tp:taxon-name-part taxon-name-part-type="order">Hymenoptera</tp:taxon-name-part></tp:taxon-name>: <tp:taxon-name><tp:taxon-name-part taxon-name-part-type="family">Formicidae</tp:taxon-name-part></tp:taxon-name>: <tp:taxon-name><tp:taxon-name-part taxon-name-part-type="subfamily">Dorylinae</tp:taxon-name-part></tp:taxon-name>) from the United States.</article-title> <source>Zootaxa</source> <volume>4006</volume>(<issue>2</issue>): <fpage>392</fpage>–<lpage>400</lpage>. doi: <ext-link xlink:type="simple" ext-link-type="doi" xlink:href="10.11646/zootaxa.4006.2.10">10.11646/zootaxa.4006.2.10</ext-link></mixed-citation></ref><ref id="B294"><mixed-citation xmlns:xlink="http://www.w3.org/1999/xlink" xlink:type="simple">
          <person-group><name name-style="western"><surname>Mann</surname><given-names>WM</given-names></name></person-group> (<year>1923</year>) <article-title>Two new ants from Bolivia. (Results of the Mulford Biological Exploration. - Entomology.).</article-title> <source>Psyche (Cambridge)</source> <volume>30</volume>: <fpage>13</fpage>–<lpage>18</lpage>. doi: <ext-link xlink:type="simple" ext-link-type="doi" xlink:href="10.1155/1923/58289">10.1155/1923/58289</ext-link></mixed-citation></ref><ref id="B466"><mixed-citation xmlns:xlink="http://www.w3.org/1999/xlink" xlink:type="simple">
          <person-group><name name-style="western"><surname>Ward</surname><given-names>PS</given-names></name><name name-style="western"><surname>Brady</surname><given-names>SG</given-names></name></person-group> (<year>2009</year>) <article-title>Rediscovery of the ant genus <italic><tp:taxon-name><tp:taxon-name-part taxon-name-part-type="genus">Amyrmex</tp:taxon-name-part></tp:taxon-name></italic> Kusnezov (<tp:taxon-name><tp:taxon-name-part taxon-name-part-type="order">Hymenoptera</tp:taxon-name-part></tp:taxon-name>: <tp:taxon-name><tp:taxon-name-part taxon-name-part-type="family">Formicidae</tp:taxon-name-part></tp:taxon-name>) and its transfer from <tp:taxon-name><tp:taxon-name-part taxon-name-part-type="subfamily">Dolichoderinae</tp:taxon-name-part></tp:taxon-name> to <tp:taxon-name><tp:taxon-name-part taxon-name-part-type="subfamily">Leptanilloidinae</tp:taxon-name-part></tp:taxon-name>.</article-title> <source>Zootaxa</source> <volume>2063</volume>: <fpage>46</fpage>–<lpage>54</lpage>.</mixed-citation></ref><ref id="B285"><mixed-citation xmlns:xlink="http://www.w3.org/1999/xlink" xlink:type="simple">
          <person-group><name name-style="western"><surname>Longino</surname><given-names>JT</given-names></name></person-group> (<year>2003</year>) <article-title>A new Costa Rican species of <italic><tp:taxon-name><tp:taxon-name-part taxon-name-part-type="genus">Leptanilloides</tp:taxon-name-part></tp:taxon-name></italic> (<tp:taxon-name><tp:taxon-name-part taxon-name-part-type="order">Hymenoptera</tp:taxon-name-part></tp:taxon-name>: <tp:taxon-name><tp:taxon-name-part taxon-name-part-type="family">Formicidae</tp:taxon-name-part></tp:taxon-name>: doryline section: <tp:taxon-name><tp:taxon-name-part taxon-name-part-type="subfamily">Leptanilloidinae</tp:taxon-name-part></tp:taxon-name>).</article-title> <source>Zootaxa</source> <volume>264</volume>: <fpage>1</fpage>–<lpage>6</lpage>.</mixed-citation></ref><ref id="B106"><mixed-citation xmlns:xlink="http://www.w3.org/1999/xlink" xlink:type="simple">
          <person-group><name name-style="western"><surname>Delsinne</surname><given-names>T</given-names></name><name name-style="western"><surname>Sonet</surname><given-names>G</given-names></name><name name-style="western"><surname>Donoso</surname><given-names>DA</given-names></name></person-group> (<year>2015</year>) <article-title>Two new species of <italic><tp:taxon-name><tp:taxon-name-part taxon-name-part-type="genus">Leptanilloides</tp:taxon-name-part></tp:taxon-name></italic> Mann, 1823 (<tp:taxon-name><tp:taxon-name-part taxon-name-part-type="family">Formicidae</tp:taxon-name-part></tp:taxon-name>: <tp:taxon-name><tp:taxon-name-part taxon-name-part-type="subfamily">Dorylinae</tp:taxon-name-part></tp:taxon-name>) from the Andes of southern Ecuador.</article-title> <source>European Journal of Taxonomy</source> <volume>143</volume>: <fpage>1</fpage>–<lpage>35</lpage>. doi: <ext-link xlink:type="simple" ext-link-type="doi" xlink:href="10.5852/ejt.2015.143">10.5852/ejt.2015.143</ext-link></mixed-citation></ref><ref id="B65"><mixed-citation xmlns:xlink="http://www.w3.org/1999/xlink" xlink:type="simple">
          <person-group><name name-style="western"><surname>Brady</surname><given-names>SG</given-names></name><name name-style="western"><surname>Fisher</surname><given-names>BL</given-names></name><name name-style="western"><surname>Schultz</surname><given-names>TR</given-names></name><name name-style="western"><surname>Ward</surname><given-names>PS</given-names></name></person-group> (<year>2014</year>) <article-title>The rise of army ants and their relatives: diversification of specialized predatory doryline ants.</article-title> <source>BMC Evolutionary Biology</source> <volume>14</volume>: <elocation-id>93</elocation-id>. doi: <ext-link xlink:type="simple" ext-link-type="doi" xlink:href="10.1186/1471-2148-14-93">10.1186/1471-2148-14-93</ext-link></mixed-citation></ref><ref id="B464"><mixed-citation xmlns:xlink="http://www.w3.org/1999/xlink" xlink:type="simple">
          <person-group><name name-style="western"><surname>Ward</surname><given-names>PS</given-names></name></person-group> (<year>2007</year>) <article-title>The ant genus <italic><tp:taxon-name><tp:taxon-name-part taxon-name-part-type="genus">Leptanilloides</tp:taxon-name-part></tp:taxon-name></italic>: discovery of the male and evaluation of phylogenetic relationships based on DNA sequence data.</article-title> <source>Memoirs of the American Entomological Institute</source> <volume>80</volume>: <fpage>637</fpage>–<lpage>649</lpage>.</mixed-citation></ref><ref id="B69"><mixed-citation xmlns:xlink="http://www.w3.org/1999/xlink" xlink:type="simple">
          <person-group><name name-style="western"><surname>Brandão</surname><given-names>CRF</given-names></name><name name-style="western"><surname>da Silva</surname><given-names>RR</given-names></name><name name-style="western"><surname>Diniz</surname><given-names>JLM</given-names></name><name name-style="western"><surname>Yamamoto</surname><given-names>CI</given-names></name><name name-style="western"><surname>Castro-Mello</surname><given-names>C</given-names></name></person-group> (<year>1999b</year>) <article-title>Biologia de <tp:taxon-name><tp:taxon-name-part taxon-name-part-type="subfamily">Leptanilloidinae</tp:taxon-name-part></tp:taxon-name>.</article-title> <source>Naturalia (São Paulo)</source> <volume>24</volume>: <fpage>45</fpage>–<lpage>47</lpage>.</mixed-citation></ref><ref id="B105"><mixed-citation xmlns:xlink="http://www.w3.org/1999/xlink" xlink:type="simple">
          <person-group><name name-style="western"><surname>Delsinne</surname><given-names>T</given-names></name><name name-style="western"><surname>Donoso</surname><given-names>DA</given-names></name></person-group> (<year>2015</year>) <article-title>[New species of <italic><tp:taxon-name><tp:taxon-name-part taxon-name-part-type="genus">Leptanilloides</tp:taxon-name-part></tp:taxon-name></italic> attributed to Delsinne and Donoso]. Pp. 8–17 In: Delsinne T, Sonet G, Donoso DA (2015) Two new species of <italic><tp:taxon-name><tp:taxon-name-part taxon-name-part-type="genus">Leptanilloides</tp:taxon-name-part></tp:taxon-name></italic> Mann, 1823 (<tp:taxon-name><tp:taxon-name-part taxon-name-part-type="family">Formicidae</tp:taxon-name-part></tp:taxon-name>: <tp:taxon-name><tp:taxon-name-part taxon-name-part-type="subfamily">Dorylinae</tp:taxon-name-part></tp:taxon-name>) from the Andes of southern Ecuador.</article-title> <source>European Journal of Taxonomy</source> <volume>143</volume>: <fpage>1</fpage>–<lpage>35</lpage>.</mixed-citation></ref></ref-list></tp:taxon-treatment>
