# Supplementary material for: Generic revision of the ant subfamily Dorylinae (Hymenoptera, Formicidae)
Source: Zookeys. 2016 Aug 4;(608):1–280. doi: 10.3897/zookeys.608.9427 (PMC4982377; doi:10.3897/zookeys.608.9427)
Supplement: XML Treatment for Neivamyrmex [file zookeys.608.9427-treatment16.xml]

<!DOCTYPE tp:taxon-treatment
  PUBLIC "-//TaxonX//DTD Taxonomic Treatment Publishing DTD v0 20100105//EN" "tax-treatment-NSO.dtd">
<tp:taxon-treatment xmlns:tp="http://www.plazi.org/taxpub"><tp:treatment-meta><kwd-group><label>Taxon classification</label><kwd><named-content content-type="kingdom">Animalia</named-content></kwd><kwd><named-content content-type="order">Hymenoptera</named-content></kwd><kwd><named-content content-type="family">Formicidae</named-content></kwd></kwd-group><mixed-citation publication-type="journal"><person-group><name><surname>Borowiec</surname><given-names>Marek L.</given-names></name></person-group><article-title>Generic revision of the ant subfamily <tp:taxon-name><tp:taxon-name-part taxon-name-part-type="subfamily">Dorylinae</tp:taxon-name-part></tp:taxon-name> (<tp:taxon-name><tp:taxon-name-part taxon-name-part-type="order">Hymenoptera</tp:taxon-name-part></tp:taxon-name>, <tp:taxon-name><tp:taxon-name-part taxon-name-part-type="family">Formicidae</tp:taxon-name-part></tp:taxon-name>)</article-title><source>Zookeys</source><day>4</day><month>8</month><year>2016</year><volume>2016</volume><issue>608</issue><fpage>1</fpage><lpage>280</lpage><pub-id pub-id-type="doi">10.3897/zookeys.608.9427</pub-id></mixed-citation></tp:treatment-meta><tp:nomenclature><tp:taxon-name>
            <tp:taxon-name-part taxon-name-part-type="genus">Neivamyrmex</tp:taxon-name-part>
          </tp:taxon-name><tp:taxon-authority>Borgmeier, 1940</tp:taxon-authority><tp:nomenclature-citation-list><tp:nomenclature-citation><tp:taxon-name>= <tp:taxon-name-part taxon-name-part-type="genus">Acamatus</tp:taxon-name-part></tp:taxon-name><comment> Emery, 1894 </comment></tp:nomenclature-citation><tp:nomenclature-citation><tp:taxon-name>= <tp:taxon-name-part taxon-name-part-type="genus">Woitkowskia</tp:taxon-name-part></tp:taxon-name><comment> Enzmann, 1952 </comment></tp:nomenclature-citation></tp:nomenclature-citation-list></tp:nomenclature><tp:treatment-sec sec-type="Type-species" id="SECID0E6BAO"><title>Type-species.</title><p>
            <tp:taxon-name><tp:taxon-name-part taxon-name-part-type="genus">Eciton</tp:taxon-name-part> (<tp:taxon-name-part taxon-name-part-type="subgenus">Acamatus</tp:taxon-name-part>) <tp:taxon-name-part taxon-name-part-type="species">schmitti</tp:taxon-name-part></tp:taxon-name> (junior synonym of <italic><tp:taxon-name><tp:taxon-name-part taxon-name-part-type="genus">Labidus</tp:taxon-name-part> <tp:taxon-name-part taxon-name-part-type="species">nigrescens</tp:taxon-name-part></tp:taxon-name></italic>), by subsequent designation of Ashmead, 1906.</p><p>
            <italic><tp:taxon-name><tp:taxon-name-part taxon-name-part-type="genus">Neivamyrmex</tp:taxon-name-part></tp:taxon-name></italic> is the most species-rich and widely distributed genus of New World army ants. The biology of the vast majority of the 130 described species is unknown, but <italic><tp:taxon-name><tp:taxon-name-part taxon-name-part-type="genus">Neivamyrmex</tp:taxon-name-part> <tp:taxon-name-part taxon-name-part-type="species">nigrescens</tp:taxon-name-part></tp:taxon-name></italic> has become one of the best studied dorylines.</p></tp:treatment-sec><tp:treatment-sec sec-type="diagnosis" id="SECID0EQDAO"><title>Diagnosis.</title><p>
            <bold><italic>Worker.</italic></bold> <italic><tp:taxon-name><tp:taxon-name-part taxon-name-part-type="genus">Neivamyrmex</tp:taxon-name-part></tp:taxon-name></italic> have 12-segmented antennae, propodeal spiracle high on the sclerite, lack conspicuous propodeal lobes, pygidium small and without a central impressed field, waist two-segmented, and pretarsal claws without a tooth. The simple claws distinguish <italic><tp:taxon-name><tp:taxon-name-part taxon-name-part-type="genus">Neivamyrmex</tp:taxon-name-part></tp:taxon-name></italic> workers from all other New World army ant genera (<italic><tp:taxon-name><tp:taxon-name-part taxon-name-part-type="genus">Cheliomyrmex</tp:taxon-name-part></tp:taxon-name></italic>, <italic><tp:taxon-name><tp:taxon-name-part taxon-name-part-type="genus">Eciton</tp:taxon-name-part></tp:taxon-name></italic>, <italic><tp:taxon-name><tp:taxon-name-part taxon-name-part-type="genus">Labidus</tp:taxon-name-part></tp:taxon-name></italic>, and <italic><tp:taxon-name><tp:taxon-name-part taxon-name-part-type="genus">Nomamyrmex</tp:taxon-name-part></tp:taxon-name></italic>). <italic><tp:taxon-name><tp:taxon-name-part taxon-name-part-type="genus">Aenictus</tp:taxon-name-part></tp:taxon-name></italic> in the Old World will also match some of these diagnostic characters but workers of this genus never have more than 10 antennal segments.</p><p>
            <bold><italic>Male.</italic></bold> <italic><tp:taxon-name><tp:taxon-name-part taxon-name-part-type="genus">Neivamyrmex</tp:taxon-name-part></tp:taxon-name></italic> males share the army ant-like habitus with other members of the <italic><tp:taxon-name><tp:taxon-name-part taxon-name-part-type="genus">Eciton</tp:taxon-name-part></tp:taxon-name></italic> genus-group. See discussion under <italic><tp:taxon-name><tp:taxon-name-part taxon-name-part-type="genus">Cheliomyrmex</tp:taxon-name-part></tp:taxon-name></italic> male diagnosis for characters differentiating New World army ant males from those of the Old World. Among the New World army ants, <italic><tp:taxon-name><tp:taxon-name-part taxon-name-part-type="genus">Neivamyrmex</tp:taxon-name-part></tp:taxon-name></italic> can most reliably distinguished by a combination of apex penisvalvae without setae, no dense setation on gaster, and abdominal segment II (petiole) without a deeply notched or concave surface. The bare penisvalvae are shared only with <italic><tp:taxon-name><tp:taxon-name-part taxon-name-part-type="genus">Eciton</tp:taxon-name-part></tp:taxon-name></italic> and <italic><tp:taxon-name><tp:taxon-name-part taxon-name-part-type="genus">Nomamyrmex</tp:taxon-name-part></tp:taxon-name></italic> but the former always has a deeply excavated petiole and the latter has conspicuous tufts of dense setae on the gaster.</p></tp:treatment-sec><tp:treatment-sec sec-type="description" id="SECID0E4GAO"><title>Description.</title><p>
            <bold><italic>Worker.</italic></bold> <italic>Head</italic>: Antennae with 12 segments. Apical antennal segment not enlarged, not broader and longer than two preceding segments combined. Clypeus with cuticular apron. Lateroclypeal teeth absent. <tp:taxon-name><tp:taxon-name-part taxon-name-part-type="genus">Parafrontal</tp:taxon-name-part> <tp:taxon-name-part taxon-name-part-type="species">ridges</tp:taxon-name-part></tp:taxon-name> reduced. Torulo-posttorular complex vertical. Antennal scrobes absent. Labrum with median notch or concavity. Proximal face of stipes projecting beyond inner margin of sclerite, concealing prementum when mouthparts fully closed. Maxillary palps 2-segmented. Labial palps 3- or 2-segmented. Mandibles triangular, with teeth. Eyes absent or present, composed of few poorly defined ommatidia. Ocelli absent. Head capsule with differentiated vertical posterior surface above occipital foramen; differentiation sometimes weak. Ventrolateral margins of head without lamella or ridge extending towards mandibles and beyond carina surrounding occipital foramen. Posterior head corners dorsolaterally immarginate. Carina surrounding occipital foramen ventrally absent. <italic>Mesosoma</italic>: Pronotal flange not separated from collar by distinct ridge or separated by ridge that is low on pronotum. Promesonotal connection with Pronotomesopleural suture completely fused or Pronotomesopleural suture weakly differentiated, immobile. <tp:taxon-name><tp:taxon-name-part taxon-name-part-type="genus">Pronotomesopleural</tp:taxon-name-part> <tp:taxon-name-part taxon-name-part-type="species">suture</tp:taxon-name-part></tp:taxon-name> completely fused or unfused partway to notal surface. <tp:taxon-name><tp:taxon-name-part taxon-name-part-type="genus">Mesometapleural</tp:taxon-name-part> <tp:taxon-name-part taxon-name-part-type="species">groove</tp:taxon-name-part></tp:taxon-name> not impressed to weakly impressed. Transverse <tp:taxon-name><tp:taxon-name-part taxon-name-part-type="species">groove</tp:taxon-name-part></tp:taxon-name> dividing mesopleuron absent or present. Pleural endophragmal pit concavity present. Mesosoma dorsolaterally immarginate. Metano<!--PageBreak-->tal depression or <tp:taxon-name><tp:taxon-name-part taxon-name-part-type="species">groove</tp:taxon-name-part></tp:taxon-name> on mesosoma absent. Metanotal depression or <tp:taxon-name><tp:taxon-name-part taxon-name-part-type="species">groove</tp:taxon-name-part></tp:taxon-name> on mesosoma present. Propodeal spiracle situated high on sclerite. Propodeal declivity without distinct dorsal edge or margin and rectangular in posterior view. Metapleural gland with bulla visible through cuticle. Propodeal lobes present, short. <italic>Metasoma</italic>: Petiole anterodorsally immarginate, dorsolaterally immarginate, and laterally above spiracle immarginate. Helcium in relation to tergosternal Pronotomesopleural suture placed at posttergite and axial. Prora forming a simple U-shaped margin or V-shaped protrusion. Spiracle openings of abdominal segments IV–VI circular, oval, or slit-shaped. Abdominal segment III anterodorsally immarginate and dorsolaterally immarginate. Abdominal segment III about half size of succeeding segment IV, which is strongly constricted at presegmental portion (binodal waist). Girdling constriction of segment IV present, i.e. pre- and postsclerites distinct. Cinctus of abdominal segment IV gutter-like and sculptured but not cross-ribbed. Abdominal segment IV conspicuously largest segment. Abdominal tergite IV not folding over sternite, and anterior portions of sternite and tergite equally well visible in lateral view. Girdling constriction between pre- and posttergites of abdominal segments V and VI absent. Girdling constriction between pre- and poststernites of abdominal segments V and VI absent. Pygidium small, reduced to narrow strip, without impressed medial field and simple, usually not armed with cuticular spines or modified setae but occasionally with one or two pairs of thick modified setae. Hypopygium unarmed. <italic>Legs</italic>: Mid tibia with single pectinate spur. Hind tibia with single pectinate spur. Hind basitarsus not widening distally, circular in cross-section. Posterior flange of hind coxa not produced as raised lamella. Metatibial gland absent to conspicuous patch of whitish cuticle occupying at least half of tibia length. Metabasitarsal gland absent. Hind pretarsal claws simple. <italic>Polymorphism</italic>: Monomorphic to polymorphic.</p><p>
            <bold><italic>Male.</italic></bold> <italic>Head</italic>: Antennae with 13 segments. Clypeus without cuticular apron. <tp:taxon-name><tp:taxon-name-part taxon-name-part-type="genus">Parafrontal</tp:taxon-name-part> <tp:taxon-name-part taxon-name-part-type="species">ridges</tp:taxon-name-part></tp:taxon-name> absent. Torulo-posttorular complex vertical. Maxillary palps 2-segmented. Labial palps 3- or 2-segmented. Mandibles falcate. Ventrolateral margins of head without lamella or ridge extending towards mandibles and beyond carina surrounding occipital foramen. Carina surrounding occipital foramen ventrally absent. <italic>Mesosoma</italic>: Pronotal flange not separated from collar by distinct ridge. <tp:taxon-name><tp:taxon-name-part taxon-name-part-type="genus">Notauli</tp:taxon-name-part></tp:taxon-name> absent. Transverse <tp:taxon-name><tp:taxon-name-part taxon-name-part-type="species">groove</tp:taxon-name-part></tp:taxon-name> dividing mesopleuron absent. Propodeal declivity reduced, without distinct dorsal edge or margin. Metapleural gland opening absent. Propodeal lobes absent or present. <italic>Metasoma</italic>: Petiole anterodorsally immarginate, dorsolaterally immarginate, and laterally above spiracle immarginate. Helcium in relation to tergosternal Pronotomesopleural suture placed at posttergite and axial. Prora simple, not delimited by carina. Spiracle openings of abdominal segments IV–VI oval or slit-shaped. Abdominal segment III more than half size of succeeding segment IV; latter weakly constricted at presegmental portion (uninodal waist). Girdling constriction of segment IV absent, i.e. pre- and postsclerites indistinct. Cinctus of abdominal segment IV absent, not impressed. Girdling constriction between pre- and postsclerites of abdominal segments V and VI absent. Abdominal segment IV not conspicuously largest segment. Abdominal sternite VII simple. Abdominal sternite IX distally armed with two spines, often with additional <!--PageBreak-->projections such as medial spine or paired median denticles, with lateral apodemes longer than much reduced medial apodeme, directed anteriorly (towards head). <italic>Genitalia</italic>: Cupula very long, nearing or surpassing length of rest of genital capsule and of approximately equal length on both dorsal and ventral surfaces. Basimere narrowly fused to telomere, with sulcus visible at least partway through junction, and ventrally with left and right arms abutting. Telomere expanded at apex. <tp:taxon-name><tp:taxon-name-part taxon-name-part-type="genus">Volsella</tp:taxon-name-part></tp:taxon-name> narrow, hook-shaped or laterally flattened, triangular in lateral view, narrowing towards tip. Penisvalva not flattened at apex, expanded. <italic>Legs</italic>: Mid tibia with single pectinate spur. Hind tibia with single pectinate spur. Posterior flange of hind coxa not produced as raised lamella. Metatibial gland absent. Metabasitarsal glands absent. Hind pretarsal claws simple or each armed with a tooth. <italic>Wings</italic>: Tegula present, broad, demiovate in shape. Vein C in fore wing present. Pterostigma broad. Abscissa R·f3 present, running toward distal wing margin and enclosing cell with Rs·f5. Abscissae Rs·f2–3 present, connecting with Rs+M&amp;M·f2. Cross-vein 2r-rs present, differentiated from Rs·f4 by presence of Rs·f2–3. Abscissae Rs·f4–5 differentiated into Rs·f4 and Rs·f5 by 2rs-m. Abscissa M·f2 in fore wing present, separated from Rs+M by Rs·f2. Abscissa M·f4 in fore wing present, reaching wing margin. Cross-vein 1m-cu in fore wing present. Cross-vein cu-a in fore wing present, arising from Cu and distal to, at or near M·f1. Vein Cu in fore wing present, with both branches Cu1 and Cu2. Vein A in fore wing with abscissae A·f1 and A·f2 present. Vein C in hind wing present. Vein R in hind wing present, reaching distal wing margin. Vein Sc+R in hind wing present. Abscissa Rs·f1 in hind wing present, shorter than 1rs-m. Abscissa Rs·f2 in hind wing present, reaching wing margin. Cross-vein 1rs-m in hind wing present, about as long as M·f1. Vein M+Cu in hind wing present. Abscissa M·f1 in hind wing present. Abscissa M·f2 in hind wing present. Cross-vein cu-a in hind wing present. Vein Cu in hind wing present. Vein A in hind wing with abscissae A·f1 and A·f2 present.</p><p>
            <bold><italic>Gyne.</italic></bold> Dichthadiiform, blind or with very small eyes, without ocelli. Known for several species. See e.g. <xref ref-type="bibr" rid="B471">Watkins (1972)</xref> and <xref ref-type="bibr" rid="B512">Wheeler (1921)</xref> for descriptions and illustrations of <italic><tp:taxon-name><tp:taxon-name-part taxon-name-part-type="genus">Neivamyrmex</tp:taxon-name-part></tp:taxon-name></italic> gynes.</p><p>
            <bold><italic>Larva.</italic></bold> Described in <xref ref-type="bibr" rid="B498">Wheeler and Wheeler 1984</xref>.</p></tp:treatment-sec><tp:treatment-sec sec-type="distribution" id="SECID0ELNAO"><title>Distribution.</title><p>Central and southern United States, south to central Argentina.</p></tp:treatment-sec><tp:treatment-sec sec-type="Taxonomy and phylogeny" id="SECID0EQNAO"><title>Taxonomy and phylogeny.</title><p>First species now classified in <italic><tp:taxon-name><tp:taxon-name-part taxon-name-part-type="genus">Neivamyrmex</tp:taxon-name-part></tp:taxon-name></italic> were described from males by William Shuckard in his 1840 series ‘Monograph of the <tp:taxon-name><tp:taxon-name-part taxon-name-part-type="family">Dorylidae</tp:taxon-name-part></tp:taxon-name>’. Borgmeier later erected the genus (<xref ref-type="bibr" rid="B51">Borgmeier 1940</xref>) and cemented its future use with his classification of New World army ants presented in his monographs (<xref ref-type="bibr" rid="B54">Borgmeier 1953</xref>, <xref ref-type="bibr" rid="B55">1955</xref>). <xref ref-type="bibr" rid="B55">Borgmeier (1955)</xref> also presented an internal classification for the genus with fourteen informal species groups, including five based solely on males as, typically for army ants, numerous names have been proposed for males without associations with workers. Later work on <italic><tp:taxon-name><tp:taxon-name-part taxon-name-part-type="genus">Neivamyrmex</tp:taxon-name-part></tp:taxon-name></italic> taxonomy has been dominated by Julian Watkins who published many new isolated species descriptions and also provided updated identification resources for this and other New World army ant genera, first for New World in general (<xref ref-type="bibr" rid="B477">Watkins 1976</xref>) and later for United States in particular (Watkins 1985). This latter resource was recently updated with a publication by <xref ref-type="bibr" rid="B426">Snel<!--PageBreak--><!--PageBreak--><!--PageBreak-->ling and Snelling (2007)</xref>. <italic><tp:taxon-name><tp:taxon-name-part taxon-name-part-type="genus">Neivamyrmex</tp:taxon-name-part></tp:taxon-name></italic> is the most species-rich of the <italic><tp:taxon-name><tp:taxon-name-part taxon-name-part-type="genus">Eciton</tp:taxon-name-part></tp:taxon-name></italic> genus-group with 127 extant species. The genus is the sister group to the clade of the other four New World army ant genera and is monophyletic (Borowiec, in prep.). There is no comprehensive internal phylogeny, but preliminary data indicates that some of the species groups proposed by Borgmeier are not monophyletic (Borowiec, in prep.).</p></tp:treatment-sec><tp:treatment-sec sec-type="biology" id="SECID0EUPAO"><title>Biology.</title><p>The majority of species has never been studied in any detail, and much of what we know comes from the observations made on one relatively common species, <!--PageBreak--><italic><tp:taxon-name><tp:taxon-name-part taxon-name-part-type="genus">Neivamyrmex</tp:taxon-name-part> <tp:taxon-name-part taxon-name-part-type="species">nigrescens</tp:taxon-name-part></tp:taxon-name></italic>, studied extensively by Howard Topoff and his students (<xref ref-type="bibr" rid="B217">Gotwald 1995</xref>). The biology of other species has been summarized by <xref ref-type="bibr" rid="B349">Rettenmeyer (1963)</xref>.</p><p>If <italic><tp:taxon-name><tp:taxon-name-part taxon-name-part-type="genus">Neivamyrmex</tp:taxon-name-part> <tp:taxon-name-part taxon-name-part-type="species">nigrescens</tp:taxon-name-part></tp:taxon-name></italic> is representative of this genus, the lineage’s habits are similar to those of other New World army ants. There are marked nomadic and statary phases, lasting about 16 and 20 days, respectively. The colonies are of moderate size, containing 80,000 to 140,000 workers (<xref ref-type="bibr" rid="B349">Rettenmeyer 1963</xref>; <xref ref-type="bibr" rid="B452">Topoff et al. 1980</xref> estimate 10,000–50,000) and bivouacs are subterranean. The prey consists of almost exclusively other ants’ brood.</p><p>Nesting sites of <italic><tp:taxon-name><tp:taxon-name-part taxon-name-part-type="genus">Neivamyrmex</tp:taxon-name-part></tp:taxon-name></italic> are rarely observed. <xref ref-type="bibr" rid="B349">Rettenmeyer (1963)</xref> reported that although known bivouac sites of <italic><tp:taxon-name><tp:taxon-name-part taxon-name-part-type="genus">Neivamyrmex</tp:taxon-name-part> <tp:taxon-name-part taxon-name-part-type="species">nigrescens</tp:taxon-name-part></tp:taxon-name></italic> in Kansas are typically at least 1 meter below the surface, two bivouacs were discovered that were completely contained within the upper 30 cm of the soil. Emigration behavior in this species has been very well described. Environmental factors, such as prey availability/density and nest site availability, influence the emigration behavior (<xref ref-type="bibr" rid="B451">Topoff and Mirenda 1980</xref>, <xref ref-type="bibr" rid="B320">Mirenda and Topoff 1980</xref>). <italic><tp:taxon-name><tp:taxon-name-part taxon-name-part-type="genus">Neivamyrmex</tp:taxon-name-part> <tp:taxon-name-part taxon-name-part-type="species">carolinensis</tp:taxon-name-part></tp:taxon-name></italic> and <italic><tp:taxon-name><tp:taxon-name-part taxon-name-part-type="genus">Neivamyrmex</tp:taxon-name-part> <tp:taxon-name-part taxon-name-part-type="species">kiowapache</tp:taxon-name-part></tp:taxon-name></italic> are unusual among army ants in that they are the only species known to be polygynous, with colonies reported to contain over a dozen queens (<xref ref-type="bibr" rid="B350">Rettenmeyer and Watkins 1978</xref>, see also <xref ref-type="bibr" rid="B426">Snelling and Snelling 2007</xref>). The queens of <italic><tp:taxon-name><tp:taxon-name-part taxon-name-part-type="genus">Neivamyrmex</tp:taxon-name-part> <tp:taxon-name-part taxon-name-part-type="species">kiowapache</tp:taxon-name-part></tp:taxon-name></italic> have been shown to mate with much lower frequency than other army ants. This is in accordance with the prediction that the costly multiple matings will be reduced or lost if genetic diversity of workers can be achieved through polygyny (<xref ref-type="bibr" rid="B266">Kronauer and Boomsma 2007b</xref>).</p><p>The foraging biology of <italic><tp:taxon-name><tp:taxon-name-part taxon-name-part-type="genus">Neivamyrmex</tp:taxon-name-part> <tp:taxon-name-part taxon-name-part-type="species">nigrescens</tp:taxon-name-part></tp:taxon-name></italic> in Arizona was studied in detail by <xref ref-type="bibr" rid="B321">Mirenda et al. (1980)</xref>. They reported that these army ants forage at night and raid nests of many other ants and termites. The ants in the genus <italic><tp:taxon-name><tp:taxon-name-part taxon-name-part-type="genus">Pheidole</tp:taxon-name-part></tp:taxon-name></italic> were shown to be the preferred prey, being taken twice as often as expected based on colony density. <italic><tp:taxon-name><tp:taxon-name-part taxon-name-part-type="genus">Pogonomyrmex</tp:taxon-name-part></tp:taxon-name></italic>, <italic><tp:taxon-name><tp:taxon-name-part taxon-name-part-type="genus">Forelius</tp:taxon-name-part></tp:taxon-name></italic>, and <italic><tp:taxon-name><tp:taxon-name-part taxon-name-part-type="genus">Myrmecocystus</tp:taxon-name-part></tp:taxon-name></italic> were reported to be avoided. The authors observed temporal variation in prey composition, noting that as the season progressed and conditions became drier, many of the prey <italic><tp:taxon-name><tp:taxon-name-part taxon-name-part-type="genus">Pheidole</tp:taxon-name-part></tp:taxon-name></italic> species ceased activity and sealed their nests. <italic><tp:taxon-name><tp:taxon-name-part taxon-name-part-type="genus">Neivamyrmex</tp:taxon-name-part> <tp:taxon-name-part taxon-name-part-type="species">nigrescens</tp:taxon-name-part></tp:taxon-name></italic> was then observed to rely more heavily on <italic><tp:taxon-name><tp:taxon-name-part taxon-name-part-type="genus">Novomessor</tp:taxon-name-part> <tp:taxon-name-part taxon-name-part-type="species">cockerelli</tp:taxon-name-part></tp:taxon-name></italic> as prey.</p><p>Several <italic><tp:taxon-name><tp:taxon-name-part taxon-name-part-type="genus">Neivamyrmex</tp:taxon-name-part></tp:taxon-name></italic> species can occur sympatrically, and it is likely that a diversity of prey preferences exists in the genus. <xref ref-type="bibr" rid="B321">Mirenda et al. (1980)</xref> also observed multiple raids of <italic><tp:taxon-name><tp:taxon-name-part taxon-name-part-type="genus">Neivamyrmex</tp:taxon-name-part> <tp:taxon-name-part taxon-name-part-type="species">harrisii</tp:taxon-name-part></tp:taxon-name></italic>, sympatric with <italic><tp:taxon-name><tp:taxon-name-part taxon-name-part-type="genus">Neivamyrmex</tp:taxon-name-part> <tp:taxon-name-part taxon-name-part-type="species">nigrescens</tp:taxon-name-part></tp:taxon-name></italic>, and noted that <italic><tp:taxon-name><tp:taxon-name-part taxon-name-part-type="genus">Solenopsis</tp:taxon-name-part> <tp:taxon-name-part taxon-name-part-type="species">xyloni</tp:taxon-name-part></tp:taxon-name></italic> was the only species being attacked.</p><p>
            <italic><tp:taxon-name><tp:taxon-name-part taxon-name-part-type="genus">Neivamyrmex</tp:taxon-name-part> <tp:taxon-name-part taxon-name-part-type="species">nigrescens</tp:taxon-name-part></tp:taxon-name></italic> uses both tactile and chemical cues in orientation (<xref ref-type="bibr" rid="B450">Topoff and Lawson 1979</xref>).</p><p>Many species of ants respond to a <italic><tp:taxon-name><tp:taxon-name-part taxon-name-part-type="genus">Neivamyrmex</tp:taxon-name-part></tp:taxon-name></italic> attack by nest evacuation and this behavior has been highlighted as a tool for collecting colonies of soil-nesting species that are normally difficult to excavate. <xref ref-type="bibr" rid="B416">Smith and Haight (2008)</xref> showed that 150-300 <italic><tp:taxon-name><tp:taxon-name-part taxon-name-part-type="genus">Neivamyrmex</tp:taxon-name-part> <tp:taxon-name-part taxon-name-part-type="species">nigrescens</tp:taxon-name-part></tp:taxon-name></italic> workers poured into the nest entrance of <italic><tp:taxon-name><tp:taxon-name-part taxon-name-part-type="genus">Novomessor</tp:taxon-name-part> <tp:taxon-name-part taxon-name-part-type="species">cockerelli</tp:taxon-name-part></tp:taxon-name></italic> induced evacuation of a mature colony, including brood and queen.</p></tp:treatment-sec><tp:treatment-sec sec-type="Species of Neivamyrmex" id="SECID0ENYAO"><title>Species of <italic><tp:taxon-name><tp:taxon-name-part taxon-name-part-type="genus">Neivamyrmex</tp:taxon-name-part></tp:taxon-name></italic></title><p>
            <italic><tp:taxon-name><tp:taxon-name-part taxon-name-part-type="genus">Neivamyrmex</tp:taxon-name-part> <tp:taxon-name-part taxon-name-part-type="species">adnepos</tp:taxon-name-part></tp:taxon-name></italic> (Wheeler, W. M., 1922b): Trinidad and Tobago</p><!--PageBreak--><p>
            <italic><tp:taxon-name><tp:taxon-name-part taxon-name-part-type="genus">Neivamyrmex</tp:taxon-name-part> <tp:taxon-name-part taxon-name-part-type="species">agilis</tp:taxon-name-part></tp:taxon-name></italic> Borgmeier, 1953: Mexico</p><p>
            <italic><tp:taxon-name><tp:taxon-name-part taxon-name-part-type="genus">Neivamyrmex</tp:taxon-name-part> <tp:taxon-name-part taxon-name-part-type="species">albacorpus</tp:taxon-name-part></tp:taxon-name></italic> Varela-Hernández and Castaño-Meneses, 2011: Mexico</p><p>
            <italic><tp:taxon-name><tp:taxon-name-part taxon-name-part-type="genus">Neivamyrmex</tp:taxon-name-part> <tp:taxon-name-part taxon-name-part-type="species">alfaroi</tp:taxon-name-part></tp:taxon-name></italic> (Emery, 1890): Costa Rica</p><p>
            <italic><tp:taxon-name><tp:taxon-name-part taxon-name-part-type="genus">Neivamyrmex</tp:taxon-name-part> <tp:taxon-name-part taxon-name-part-type="species">andrei</tp:taxon-name-part></tp:taxon-name></italic> (Emery, 1901b): Mexico</p><p>
            <italic><tp:taxon-name><tp:taxon-name-part taxon-name-part-type="genus">Neivamyrmex</tp:taxon-name-part> <tp:taxon-name-part taxon-name-part-type="species">angulimandibulatus</tp:taxon-name-part></tp:taxon-name></italic> Watkins, 1974: Mexico</p><p>
            <italic><tp:taxon-name><tp:taxon-name-part taxon-name-part-type="genus">Neivamyrmex</tp:taxon-name-part> <tp:taxon-name-part taxon-name-part-type="species">angustinodis</tp:taxon-name-part></tp:taxon-name></italic> (Emery, 1888): Argentina</p><p>
            <italic><tp:taxon-name><tp:taxon-name-part taxon-name-part-type="genus">Neivamyrmex</tp:taxon-name-part> <tp:taxon-name-part taxon-name-part-type="species">antillanus</tp:taxon-name-part></tp:taxon-name></italic> (Forel, 1897): Grenada</p><p>
            <italic><tp:taxon-name><tp:taxon-name-part taxon-name-part-type="genus">Neivamyrmex</tp:taxon-name-part> <tp:taxon-name-part taxon-name-part-type="species">asper</tp:taxon-name-part></tp:taxon-name></italic> Borgmeier, 1955: Costa Rica</p><p>
            <italic><tp:taxon-name><tp:taxon-name-part taxon-name-part-type="genus">Neivamyrmex</tp:taxon-name-part> <tp:taxon-name-part taxon-name-part-type="species">balzani</tp:taxon-name-part></tp:taxon-name></italic> (Emery, 1894): Bolivia</p><p>
            <italic><tp:taxon-name><tp:taxon-name-part taxon-name-part-type="genus">Neivamyrmex</tp:taxon-name-part> <tp:taxon-name-part taxon-name-part-type="species">baylori</tp:taxon-name-part></tp:taxon-name></italic> Watkins, 1973: United States</p><p>
            <italic><tp:taxon-name><tp:taxon-name-part taxon-name-part-type="genus">Neivamyrmex</tp:taxon-name-part> <tp:taxon-name-part taxon-name-part-type="species">bohlsi</tp:taxon-name-part></tp:taxon-name></italic> (Emery, 1896c): Paraguay</p><p>
            <italic><tp:taxon-name><tp:taxon-name-part taxon-name-part-type="genus">Neivamyrmex</tp:taxon-name-part> <tp:taxon-name-part taxon-name-part-type="species">bruchi</tp:taxon-name-part></tp:taxon-name></italic> (Forel, 1912c): Argentina</p><p>
            <italic><tp:taxon-name><tp:taxon-name-part taxon-name-part-type="genus">Neivamyrmex</tp:taxon-name-part> <tp:taxon-name-part taxon-name-part-type="species">bureni</tp:taxon-name-part></tp:taxon-name></italic> (Enzmann, E.V., 1952): Peru</p><p>
            <italic><tp:taxon-name><tp:taxon-name-part taxon-name-part-type="genus">Neivamyrmex</tp:taxon-name-part> <tp:taxon-name-part taxon-name-part-type="species">californicus</tp:taxon-name-part></tp:taxon-name></italic> (Mayr, 1870): United States</p><p>
            <italic><tp:taxon-name><tp:taxon-name-part taxon-name-part-type="genus">Neivamyrmex</tp:taxon-name-part> <tp:taxon-name-part taxon-name-part-type="species">carettei</tp:taxon-name-part></tp:taxon-name></italic> (Forel, 1913d): Argentina</p><p>
            <italic><tp:taxon-name><tp:taxon-name-part taxon-name-part-type="genus">Neivamyrmex</tp:taxon-name-part> <tp:taxon-name-part taxon-name-part-type="species">carinifrons</tp:taxon-name-part></tp:taxon-name></italic> Borgmeier, 1953: Brazil</p><p>
            <italic><tp:taxon-name><tp:taxon-name-part taxon-name-part-type="genus">Neivamyrmex</tp:taxon-name-part> <tp:taxon-name-part taxon-name-part-type="species">carolinensis</tp:taxon-name-part></tp:taxon-name></italic> (Emery, 1894): United States</p><p>
            <italic><tp:taxon-name><tp:taxon-name-part taxon-name-part-type="genus">Neivamyrmex</tp:taxon-name-part> <tp:taxon-name-part taxon-name-part-type="species">chamelensis</tp:taxon-name-part></tp:taxon-name></italic> Watkins, 1986: Mexico</p><p>
            <italic><tp:taxon-name><tp:taxon-name-part taxon-name-part-type="genus">Neivamyrmex</tp:taxon-name-part> <tp:taxon-name-part taxon-name-part-type="species">clavifemur</tp:taxon-name-part></tp:taxon-name></italic> Borgmeier, 1953: Brazil</p><p>
            <italic><tp:taxon-name><tp:taxon-name-part taxon-name-part-type="genus">Neivamyrmex</tp:taxon-name-part> <tp:taxon-name-part taxon-name-part-type="species">cloosae</tp:taxon-name-part></tp:taxon-name></italic> (Forel, 1912a): Mexico</p><p>
            <italic><tp:taxon-name><tp:taxon-name-part taxon-name-part-type="genus">Neivamyrmex</tp:taxon-name-part> <tp:taxon-name-part taxon-name-part-type="species">coeca</tp:taxon-name-part></tp:taxon-name></italic> (Buckley, 1867): United States</p><p>
            <italic><tp:taxon-name><tp:taxon-name-part taxon-name-part-type="genus">Neivamyrmex</tp:taxon-name-part> <tp:taxon-name-part taxon-name-part-type="species">compressinodis</tp:taxon-name-part></tp:taxon-name></italic> Borgmeier, 1953: Costa Rica</p><p>
            <italic><tp:taxon-name><tp:taxon-name-part taxon-name-part-type="genus">Neivamyrmex</tp:taxon-name-part> <tp:taxon-name-part taxon-name-part-type="species">cornutus</tp:taxon-name-part></tp:taxon-name></italic> Watkins, 1975a: Mexico</p><p>
            <italic><tp:taxon-name><tp:taxon-name-part taxon-name-part-type="genus">Neivamyrmex</tp:taxon-name-part> <tp:taxon-name-part taxon-name-part-type="species">crassiscapus</tp:taxon-name-part></tp:taxon-name></italic> Watkins, 1990: Mexico</p><p>
            <italic><tp:taxon-name><tp:taxon-name-part taxon-name-part-type="genus">Neivamyrmex</tp:taxon-name-part> <tp:taxon-name-part taxon-name-part-type="species">cratensis</tp:taxon-name-part></tp:taxon-name></italic> Borgmeier, 1953: Brazil</p><p>
            <italic><tp:taxon-name><tp:taxon-name-part taxon-name-part-type="genus">Neivamyrmex</tp:taxon-name-part> <tp:taxon-name-part taxon-name-part-type="species">cristatus</tp:taxon-name-part></tp:taxon-name></italic> (André, 1889): ‘Amérique du Sud’</p><p>
            <italic><tp:taxon-name><tp:taxon-name-part taxon-name-part-type="genus">Neivamyrmex</tp:taxon-name-part> <tp:taxon-name-part taxon-name-part-type="species">curvinotus</tp:taxon-name-part></tp:taxon-name></italic> Watkins, 1994: Peru</p><p>
            <italic><tp:taxon-name><tp:taxon-name-part taxon-name-part-type="genus">Neivamyrmex</tp:taxon-name-part> <tp:taxon-name-part taxon-name-part-type="species">densepunctatus</tp:taxon-name-part></tp:taxon-name></italic> (Borgmeier, 1933): Brazil</p><p>
            <italic><tp:taxon-name><tp:taxon-name-part taxon-name-part-type="genus">Neivamyrmex</tp:taxon-name-part> <tp:taxon-name-part taxon-name-part-type="species">detectus</tp:taxon-name-part></tp:taxon-name></italic> Borgmeier, 1953: Brazil</p><p>
            <italic><tp:taxon-name><tp:taxon-name-part taxon-name-part-type="genus">Neivamyrmex</tp:taxon-name-part> <tp:taxon-name-part taxon-name-part-type="species">diabolus</tp:taxon-name-part></tp:taxon-name></italic> (Forel, 1912a): Mexico</p><p>
            <italic><tp:taxon-name><tp:taxon-name-part taxon-name-part-type="genus">Neivamyrmex</tp:taxon-name-part> <tp:taxon-name-part taxon-name-part-type="species">diana</tp:taxon-name-part></tp:taxon-name></italic> (Forel, 1912c): Brazil</p><p>
            <italic><tp:taxon-name><tp:taxon-name-part taxon-name-part-type="genus">Neivamyrmex</tp:taxon-name-part> <tp:taxon-name-part taxon-name-part-type="species">digitistipus</tp:taxon-name-part></tp:taxon-name></italic> Watkins, 1975b: Costa Rica</p><p>
            <italic><tp:taxon-name><tp:taxon-name-part taxon-name-part-type="genus">Neivamyrmex</tp:taxon-name-part> <tp:taxon-name-part taxon-name-part-type="species">diversinodis</tp:taxon-name-part></tp:taxon-name></italic> (Borgmeier, 1933): Bolivia</p><p>
            <italic><tp:taxon-name><tp:taxon-name-part taxon-name-part-type="genus">Neivamyrmex</tp:taxon-name-part> <tp:taxon-name-part taxon-name-part-type="species">dorbignii</tp:taxon-name-part></tp:taxon-name></italic> (Shuckard, 1840b): No locality given</p><p>†<italic><tp:taxon-name><tp:taxon-name-part taxon-name-part-type="genus">Neivamyrmex</tp:taxon-name-part> <tp:taxon-name-part taxon-name-part-type="species">ectopus</tp:taxon-name-part></tp:taxon-name></italic> Wilson, 1985: Dominican amber</p><p>
            <italic><tp:taxon-name><tp:taxon-name-part taxon-name-part-type="genus">Neivamyrmex</tp:taxon-name-part> <tp:taxon-name-part taxon-name-part-type="species">emersoni</tp:taxon-name-part></tp:taxon-name></italic> (Wheeler, W. M., 1921): Guyana</p><p>
            <italic><tp:taxon-name><tp:taxon-name-part taxon-name-part-type="genus">Neivamyrmex</tp:taxon-name-part> <tp:taxon-name-part taxon-name-part-type="species">emeryi</tp:taxon-name-part></tp:taxon-name></italic> (Santschi, 1921b): Bolivia, Peru</p><p>
            <italic><tp:taxon-name><tp:taxon-name-part taxon-name-part-type="genus">Neivamyrmex</tp:taxon-name-part> <tp:taxon-name-part taxon-name-part-type="species">erichsonii</tp:taxon-name-part></tp:taxon-name></italic> (Westwood, 1842): Brazil</p><p>
            <italic><tp:taxon-name><tp:taxon-name-part taxon-name-part-type="genus">Neivamyrmex</tp:taxon-name-part> <tp:taxon-name-part taxon-name-part-type="species">falcifer</tp:taxon-name-part></tp:taxon-name></italic> (Emery, 1900b): Bolivia</p><p>
            <italic><tp:taxon-name><tp:taxon-name-part taxon-name-part-type="genus">Neivamyrmex</tp:taxon-name-part> <tp:taxon-name-part taxon-name-part-type="species">foveolatus</tp:taxon-name-part></tp:taxon-name></italic> Borgmeier, 1953: Panama</p><p>
            <italic><tp:taxon-name><tp:taxon-name-part taxon-name-part-type="genus">Neivamyrmex</tp:taxon-name-part> <tp:taxon-name-part taxon-name-part-type="species">fumosus</tp:taxon-name-part></tp:taxon-name></italic> (Forel, 1913d): Guatemala</p><p>
            <italic><tp:taxon-name><tp:taxon-name-part taxon-name-part-type="genus">Neivamyrmex</tp:taxon-name-part> <tp:taxon-name-part taxon-name-part-type="species">fuscipennis</tp:taxon-name-part></tp:taxon-name></italic> (Smith, M.R., 1942b): United States</p><p>
            <italic><tp:taxon-name><tp:taxon-name-part taxon-name-part-type="genus">Neivamyrmex</tp:taxon-name-part> <tp:taxon-name-part taxon-name-part-type="species">genalis</tp:taxon-name-part></tp:taxon-name></italic> Borgmeier, 1953: Bolivia</p><!--PageBreak--><p>
            <italic><tp:taxon-name><tp:taxon-name-part taxon-name-part-type="genus">Neivamyrmex</tp:taxon-name-part> <tp:taxon-name-part taxon-name-part-type="species">gibbatus</tp:taxon-name-part></tp:taxon-name></italic> Borgmeier, 1953: Costa Rica</p><p>
            <italic><tp:taxon-name><tp:taxon-name-part taxon-name-part-type="genus">Neivamyrmex</tp:taxon-name-part> <tp:taxon-name-part taxon-name-part-type="species">goeldii</tp:taxon-name-part></tp:taxon-name></italic> (Forel, 1901d): Brazil</p><p>
            <italic><tp:taxon-name><tp:taxon-name-part taxon-name-part-type="genus">Neivamyrmex</tp:taxon-name-part> <tp:taxon-name-part taxon-name-part-type="species">graciellae</tp:taxon-name-part></tp:taxon-name></italic> (Mann, 1926): Mexico</p><p>
            <italic><tp:taxon-name><tp:taxon-name-part taxon-name-part-type="genus">Neivamyrmex</tp:taxon-name-part> <tp:taxon-name-part taxon-name-part-type="species">gracilis</tp:taxon-name-part></tp:taxon-name></italic> Borgmeier, 1955: Brazil</p><p>
            <italic><tp:taxon-name><tp:taxon-name-part taxon-name-part-type="genus">Neivamyrmex</tp:taxon-name-part> <tp:taxon-name-part taxon-name-part-type="species">gradualis</tp:taxon-name-part></tp:taxon-name></italic> Borgmeier, 1953: Brazil</p><p>
            <italic><tp:taxon-name><tp:taxon-name-part taxon-name-part-type="genus">Neivamyrmex</tp:taxon-name-part> <tp:taxon-name-part taxon-name-part-type="species">guerinii</tp:taxon-name-part></tp:taxon-name></italic> (Shuckard, 1840d): Brazil</p><p>
            <italic><tp:taxon-name><tp:taxon-name-part taxon-name-part-type="genus">Neivamyrmex</tp:taxon-name-part> <tp:taxon-name-part taxon-name-part-type="species">guyanensis</tp:taxon-name-part></tp:taxon-name></italic> (Santschi, 1916): French Guiana</p><p>
            <italic><tp:taxon-name><tp:taxon-name-part taxon-name-part-type="genus">Neivamyrmex</tp:taxon-name-part> <tp:taxon-name-part taxon-name-part-type="species">halidaii</tp:taxon-name-part></tp:taxon-name></italic> (Shuckard, 1840a): Brazil</p><p>
            <italic><tp:taxon-name><tp:taxon-name-part taxon-name-part-type="genus">Neivamyrmex</tp:taxon-name-part> <tp:taxon-name-part taxon-name-part-type="species">harrisii</tp:taxon-name-part></tp:taxon-name></italic> (Haldeman, 1852): United States</p><p>
            <italic><tp:taxon-name><tp:taxon-name-part taxon-name-part-type="genus">Neivamyrmex</tp:taxon-name-part> <tp:taxon-name-part taxon-name-part-type="species">hetschkoi</tp:taxon-name-part></tp:taxon-name></italic> (Mayr, 1886a): Brazil</p><p>
            <italic><tp:taxon-name><tp:taxon-name-part taxon-name-part-type="genus">Neivamyrmex</tp:taxon-name-part> <tp:taxon-name-part taxon-name-part-type="species">hopei</tp:taxon-name-part></tp:taxon-name></italic> (Shuckard, 1840b): Brazil</p><p>
            <italic><tp:taxon-name><tp:taxon-name-part taxon-name-part-type="genus">Neivamyrmex</tp:taxon-name-part> <tp:taxon-name-part taxon-name-part-type="species">humilis</tp:taxon-name-part></tp:taxon-name></italic> (Borgmeier, 1939): Costa Rica</p><p>
            <italic><tp:taxon-name><tp:taxon-name-part taxon-name-part-type="genus">Neivamyrmex</tp:taxon-name-part> <tp:taxon-name-part taxon-name-part-type="species">iheringi</tp:taxon-name-part></tp:taxon-name></italic> (Forel, 1908): Brazil</p><p>
            <italic><tp:taxon-name><tp:taxon-name-part taxon-name-part-type="genus">Neivamyrmex</tp:taxon-name-part> <tp:taxon-name-part taxon-name-part-type="species">imbellis</tp:taxon-name-part></tp:taxon-name></italic> (Emery, 1900b): Peru, Venezuela</p><p>
            <italic><tp:taxon-name><tp:taxon-name-part taxon-name-part-type="genus">Neivamyrmex</tp:taxon-name-part> <tp:taxon-name-part taxon-name-part-type="species">impudens</tp:taxon-name-part></tp:taxon-name></italic> (Mann, 1922): Honduras</p><p>
            <italic><tp:taxon-name><tp:taxon-name-part taxon-name-part-type="genus">Neivamyrmex</tp:taxon-name-part> <tp:taxon-name-part taxon-name-part-type="species">inca</tp:taxon-name-part></tp:taxon-name></italic> (Santschi, 1921b): Peru</p><p>
            <italic><tp:taxon-name><tp:taxon-name-part taxon-name-part-type="genus">Neivamyrmex</tp:taxon-name-part> <tp:taxon-name-part taxon-name-part-type="species">inflatus</tp:taxon-name-part></tp:taxon-name></italic> Borgmeier, 1958: Mexico</p><p>
            <italic><tp:taxon-name><tp:taxon-name-part taxon-name-part-type="genus">Neivamyrmex</tp:taxon-name-part> <tp:taxon-name-part taxon-name-part-type="species">iridescens</tp:taxon-name-part></tp:taxon-name></italic> Borgmeier, 1950: Guyana</p><p>
            <italic><tp:taxon-name><tp:taxon-name-part taxon-name-part-type="genus">Neivamyrmex</tp:taxon-name-part> <tp:taxon-name-part taxon-name-part-type="species">jerrmanni</tp:taxon-name-part></tp:taxon-name></italic> (Forel, 1901e): Paraguay</p><p>
            <italic><tp:taxon-name><tp:taxon-name-part taxon-name-part-type="genus">Neivamyrmex</tp:taxon-name-part> <tp:taxon-name-part taxon-name-part-type="species">kiowapache</tp:taxon-name-part></tp:taxon-name></italic> Snelling, G.C. and Snelling, R.R., 2007: United States</p><p>
            <italic><tp:taxon-name><tp:taxon-name-part taxon-name-part-type="genus">Neivamyrmex</tp:taxon-name-part> <tp:taxon-name-part taxon-name-part-type="species">klugii</tp:taxon-name-part></tp:taxon-name></italic> (Shuckard, 1840b): Saint Vincent and the Grenadines</p><p>
            <italic><tp:taxon-name><tp:taxon-name-part taxon-name-part-type="genus">Neivamyrmex</tp:taxon-name-part> <tp:taxon-name-part taxon-name-part-type="species">klugii</tp:taxon-name-part> <tp:taxon-name-part taxon-name-part-type="subspecies">distans</tp:taxon-name-part></tp:taxon-name></italic> Borgmeier, 1953: Costa Rica</p><p>
            <italic><tp:taxon-name><tp:taxon-name-part taxon-name-part-type="genus">Neivamyrmex</tp:taxon-name-part> <tp:taxon-name-part taxon-name-part-type="species">kuertii</tp:taxon-name-part></tp:taxon-name></italic> (Enzmann, E.V., 1952): Peru</p><p>
            <italic><tp:taxon-name><tp:taxon-name-part taxon-name-part-type="genus">Neivamyrmex</tp:taxon-name-part> <tp:taxon-name-part taxon-name-part-type="species">laevigatus</tp:taxon-name-part></tp:taxon-name></italic> (Borgmeier, 1948): Argentina</p><p>
            <italic><tp:taxon-name><tp:taxon-name-part taxon-name-part-type="genus">Neivamyrmex</tp:taxon-name-part> <tp:taxon-name-part taxon-name-part-type="species">latiscapus</tp:taxon-name-part></tp:taxon-name></italic> (Emery, 1901b): Brazil</p><p>
            <italic><tp:taxon-name><tp:taxon-name-part taxon-name-part-type="genus">Neivamyrmex</tp:taxon-name-part> <tp:taxon-name-part taxon-name-part-type="species">legionis</tp:taxon-name-part></tp:taxon-name></italic> (Smith, F., 1855): Argentina</p><p>
            <italic><tp:taxon-name><tp:taxon-name-part taxon-name-part-type="genus">Neivamyrmex</tp:taxon-name-part> <tp:taxon-name-part taxon-name-part-type="species">leonardi</tp:taxon-name-part></tp:taxon-name></italic> (Wheeler, W. M., 1915a): United States</p><p>
            <italic><tp:taxon-name><tp:taxon-name-part taxon-name-part-type="genus">Neivamyrmex</tp:taxon-name-part> <tp:taxon-name-part taxon-name-part-type="species">leptognathus</tp:taxon-name-part></tp:taxon-name></italic> (Emery, 1900b): Bolivia</p><p>
            <italic><tp:taxon-name><tp:taxon-name-part taxon-name-part-type="genus">Neivamyrmex</tp:taxon-name-part> <tp:taxon-name-part taxon-name-part-type="species">lieselae</tp:taxon-name-part></tp:taxon-name></italic> (Forel, 1913d): Argentina</p><p>
            <italic><tp:taxon-name><tp:taxon-name-part taxon-name-part-type="genus">Neivamyrmex</tp:taxon-name-part> <tp:taxon-name-part taxon-name-part-type="species">longiscapus</tp:taxon-name-part></tp:taxon-name></italic> Borgmeier, 1953: Costa Rica</p><p>
            <italic><tp:taxon-name><tp:taxon-name-part taxon-name-part-type="genus">Neivamyrmex</tp:taxon-name-part> <tp:taxon-name-part taxon-name-part-type="species">macrodentatus</tp:taxon-name-part></tp:taxon-name></italic> (Menozzi, 1931): Costa Rica</p><p>
            <italic><tp:taxon-name><tp:taxon-name-part taxon-name-part-type="genus">Neivamyrmex</tp:taxon-name-part> <tp:taxon-name-part taxon-name-part-type="species">mandibularis</tp:taxon-name-part></tp:taxon-name></italic> (Smith, M.R., 1942b): United States</p><p>
            <italic><tp:taxon-name><tp:taxon-name-part taxon-name-part-type="genus">Neivamyrmex</tp:taxon-name-part> <tp:taxon-name-part taxon-name-part-type="species">manni</tp:taxon-name-part></tp:taxon-name></italic> (Wheeler, W. M., 1914): Mexico</p><p>
            <italic><tp:taxon-name><tp:taxon-name-part taxon-name-part-type="genus">Neivamyrmex</tp:taxon-name-part> <tp:taxon-name-part taxon-name-part-type="species">maroccanus</tp:taxon-name-part></tp:taxon-name></italic> (Santschi, 1926b): Morocco (labeling error)</p><p>
            <italic><tp:taxon-name><tp:taxon-name-part taxon-name-part-type="genus">Neivamyrmex</tp:taxon-name-part> <tp:taxon-name-part taxon-name-part-type="species">maxillosus</tp:taxon-name-part></tp:taxon-name></italic> (Emery, 1900b): Brazil</p><p>
            <italic><tp:taxon-name><tp:taxon-name-part taxon-name-part-type="genus">Neivamyrmex</tp:taxon-name-part> <tp:taxon-name-part taxon-name-part-type="species">megathrix</tp:taxon-name-part></tp:taxon-name></italic> Kempf, 1961: Suriname</p><p>
            <italic><tp:taxon-name><tp:taxon-name-part taxon-name-part-type="genus">Neivamyrmex</tp:taxon-name-part> <tp:taxon-name-part taxon-name-part-type="species">melanocephalus</tp:taxon-name-part></tp:taxon-name></italic> (Emery, 1895d): Mexico</p><p>
            <italic><tp:taxon-name><tp:taxon-name-part taxon-name-part-type="genus">Neivamyrmex</tp:taxon-name-part> <tp:taxon-name-part taxon-name-part-type="species">melshaemeri</tp:taxon-name-part></tp:taxon-name></italic> (Haldeman, 1852): United States</p><p>
            <italic><tp:taxon-name><tp:taxon-name-part taxon-name-part-type="genus">Neivamyrmex</tp:taxon-name-part> <tp:taxon-name-part taxon-name-part-type="species">micans</tp:taxon-name-part></tp:taxon-name></italic> Borgmeier, 1953: Brazil</p><p>
            <italic><tp:taxon-name><tp:taxon-name-part taxon-name-part-type="genus">Neivamyrmex</tp:taxon-name-part> <tp:taxon-name-part taxon-name-part-type="species">microps</tp:taxon-name-part></tp:taxon-name></italic> Borgmeier, 1955: United States</p><p>
            <italic><tp:taxon-name><tp:taxon-name-part taxon-name-part-type="genus">Neivamyrmex</tp:taxon-name-part> <tp:taxon-name-part taxon-name-part-type="species">minensis</tp:taxon-name-part></tp:taxon-name></italic> (Borgmeier, 1928): Brazil</p><p>
            <italic><tp:taxon-name><tp:taxon-name-part taxon-name-part-type="genus">Neivamyrmex</tp:taxon-name-part> <tp:taxon-name-part taxon-name-part-type="species">minor</tp:taxon-name-part></tp:taxon-name></italic> (Cresson, 1872): United States</p><p>
            <italic><tp:taxon-name><tp:taxon-name-part taxon-name-part-type="genus">Neivamyrmex</tp:taxon-name-part> <tp:taxon-name-part taxon-name-part-type="species">modestus</tp:taxon-name-part></tp:taxon-name></italic> (Borgmeier, 1933): Brazil</p><!--PageBreak--><p>
            <italic><tp:taxon-name><tp:taxon-name-part taxon-name-part-type="genus">Neivamyrmex</tp:taxon-name-part> <tp:taxon-name-part taxon-name-part-type="species">mojave</tp:taxon-name-part></tp:taxon-name></italic> (Smith, M.R., 1943): United States</p><p>
            <italic><tp:taxon-name><tp:taxon-name-part taxon-name-part-type="genus">Neivamyrmex</tp:taxon-name-part> <tp:taxon-name-part taxon-name-part-type="species">moseri</tp:taxon-name-part></tp:taxon-name></italic> Watkins, 1969: United States</p><p>
            <italic><tp:taxon-name><tp:taxon-name-part taxon-name-part-type="genus">Neivamyrmex</tp:taxon-name-part> <tp:taxon-name-part taxon-name-part-type="species">ndeh</tp:taxon-name-part></tp:taxon-name></italic> Snelling, G.C. and Snelling, R.R., 2007: United States</p><p>
            <italic><tp:taxon-name><tp:taxon-name-part taxon-name-part-type="genus">Neivamyrmex</tp:taxon-name-part> <tp:taxon-name-part taxon-name-part-type="species">nigrescens</tp:taxon-name-part></tp:taxon-name></italic> (Cresson, 1872): United States</p><p>
            <italic><tp:taxon-name><tp:taxon-name-part taxon-name-part-type="genus">Neivamyrmex</tp:taxon-name-part> <tp:taxon-name-part taxon-name-part-type="species">nordenskioldii</tp:taxon-name-part></tp:taxon-name></italic> (Holmgren, 1908): Peru</p><p>
            <italic><tp:taxon-name><tp:taxon-name-part taxon-name-part-type="genus">Neivamyrmex</tp:taxon-name-part> <tp:taxon-name-part taxon-name-part-type="species">nyensis</tp:taxon-name-part></tp:taxon-name></italic> Watkins, 1977: United States</p><p>
            <italic><tp:taxon-name><tp:taxon-name-part taxon-name-part-type="genus">Neivamyrmex</tp:taxon-name-part> <tp:taxon-name-part taxon-name-part-type="species">opacithorax</tp:taxon-name-part></tp:taxon-name></italic> (Emery, 1894): United States</p><p>
            <italic><tp:taxon-name><tp:taxon-name-part taxon-name-part-type="genus">Neivamyrmex</tp:taxon-name-part> <tp:taxon-name-part taxon-name-part-type="species">orthonotus</tp:taxon-name-part></tp:taxon-name></italic> (Borgmeier, 1933): Brazil</p><p>
            <italic><tp:taxon-name><tp:taxon-name-part taxon-name-part-type="genus">Neivamyrmex</tp:taxon-name-part> <tp:taxon-name-part taxon-name-part-type="species">pacificus</tp:taxon-name-part></tp:taxon-name></italic> Borgmeier, 1955: Peru</p><p>
            <italic><tp:taxon-name><tp:taxon-name-part taxon-name-part-type="genus">Neivamyrmex</tp:taxon-name-part> <tp:taxon-name-part taxon-name-part-type="species">pauxillus</tp:taxon-name-part></tp:taxon-name></italic> (Wheeler, W. M., 1903a): United States</p><p>
            <italic><tp:taxon-name><tp:taxon-name-part taxon-name-part-type="genus">Neivamyrmex</tp:taxon-name-part> <tp:taxon-name-part taxon-name-part-type="species">perplexus</tp:taxon-name-part></tp:taxon-name></italic> Borgmeier, 1953: Brazil</p><p>
            <italic><tp:taxon-name><tp:taxon-name-part taxon-name-part-type="genus">Neivamyrmex</tp:taxon-name-part> <tp:taxon-name-part taxon-name-part-type="species">pertii</tp:taxon-name-part></tp:taxon-name></italic> (Shuckard, 1840b) : Brazil</p><p>
            <italic><tp:taxon-name><tp:taxon-name-part taxon-name-part-type="genus">Neivamyrmex</tp:taxon-name-part> <tp:taxon-name-part taxon-name-part-type="species">physognathus</tp:taxon-name-part></tp:taxon-name></italic> (Emery, 1900b): Bolivia</p><p>
            <italic><tp:taxon-name><tp:taxon-name-part taxon-name-part-type="genus">Neivamyrmex</tp:taxon-name-part> <tp:taxon-name-part taxon-name-part-type="species">pilosus</tp:taxon-name-part></tp:taxon-name></italic> (Smith, F., 1858): Brazil</p><p>
            <italic><tp:taxon-name><tp:taxon-name-part taxon-name-part-type="genus">Neivamyrmex</tp:taxon-name-part> <tp:taxon-name-part taxon-name-part-type="species">piraticus</tp:taxon-name-part></tp:taxon-name></italic> Borgmeier, 1953: Brazil</p><p>
            <italic><tp:taxon-name><tp:taxon-name-part taxon-name-part-type="genus">Neivamyrmex</tp:taxon-name-part> <tp:taxon-name-part taxon-name-part-type="species">planidens</tp:taxon-name-part></tp:taxon-name></italic> Borgmeier, 1953: Ecuador</p><p>
            <italic><tp:taxon-name><tp:taxon-name-part taxon-name-part-type="genus">Neivamyrmex</tp:taxon-name-part> <tp:taxon-name-part taxon-name-part-type="species">planidorsus</tp:taxon-name-part></tp:taxon-name></italic> (Emery, 1906): Paraguay</p><p>
            <italic><tp:taxon-name><tp:taxon-name-part taxon-name-part-type="genus">Neivamyrmex</tp:taxon-name-part> <tp:taxon-name-part taxon-name-part-type="species">postangustatus</tp:taxon-name-part></tp:taxon-name></italic> (Borgmeier, 1934): Suriname</p><p>
            <italic><tp:taxon-name><tp:taxon-name-part taxon-name-part-type="genus">Neivamyrmex</tp:taxon-name-part> <tp:taxon-name-part taxon-name-part-type="species">postcarinatus</tp:taxon-name-part></tp:taxon-name></italic> Borgmeier, 1953: Panama</p><p>
            <italic><tp:taxon-name><tp:taxon-name-part taxon-name-part-type="genus">Neivamyrmex</tp:taxon-name-part> <tp:taxon-name-part taxon-name-part-type="species">pseudops</tp:taxon-name-part></tp:taxon-name></italic> (Forel, 1909a): Paraguay</p><p>
            <italic><tp:taxon-name><tp:taxon-name-part taxon-name-part-type="genus">Neivamyrmex</tp:taxon-name-part> <tp:taxon-name-part taxon-name-part-type="species">puerulus</tp:taxon-name-part></tp:taxon-name></italic> Borgmeier, 1955: Panama</p><p>
            <italic><tp:taxon-name><tp:taxon-name-part taxon-name-part-type="genus">Neivamyrmex</tp:taxon-name-part> <tp:taxon-name-part taxon-name-part-type="species">pulchellus</tp:taxon-name-part></tp:taxon-name></italic> Borgmeier, 1955: Panama</p><p>
            <italic><tp:taxon-name><tp:taxon-name-part taxon-name-part-type="genus">Neivamyrmex</tp:taxon-name-part> <tp:taxon-name-part taxon-name-part-type="species">pullus</tp:taxon-name-part></tp:taxon-name></italic> Borgmeier, 1953: Panama</p><p>
            <italic><tp:taxon-name><tp:taxon-name-part taxon-name-part-type="genus">Neivamyrmex</tp:taxon-name-part> <tp:taxon-name-part taxon-name-part-type="species">punctaticeps</tp:taxon-name-part></tp:taxon-name></italic> (Emery, 1894): Brazil</p><p>
            <italic><tp:taxon-name><tp:taxon-name-part taxon-name-part-type="genus">Neivamyrmex</tp:taxon-name-part> <tp:taxon-name-part taxon-name-part-type="species">quadratoocciputus</tp:taxon-name-part></tp:taxon-name></italic> Watkins, 1975c: El Salvador</p><p>
            <italic><tp:taxon-name><tp:taxon-name-part taxon-name-part-type="genus">Neivamyrmex</tp:taxon-name-part> <tp:taxon-name-part taxon-name-part-type="species">radoszkowskii</tp:taxon-name-part></tp:taxon-name></italic> (Emery, 1900b): Peru</p><p>
            <italic><tp:taxon-name><tp:taxon-name-part taxon-name-part-type="genus">Neivamyrmex</tp:taxon-name-part> <tp:taxon-name-part taxon-name-part-type="species">raptor</tp:taxon-name-part></tp:taxon-name></italic> (Forel, 1911b): Brazil</p><p>
            <italic><tp:taxon-name><tp:taxon-name-part taxon-name-part-type="genus">Neivamyrmex</tp:taxon-name-part> <tp:taxon-name-part taxon-name-part-type="species">romandii</tp:taxon-name-part></tp:taxon-name></italic> (Shuckard, 1840b): Brazil</p><p>
            <italic><tp:taxon-name><tp:taxon-name-part taxon-name-part-type="genus">Neivamyrmex</tp:taxon-name-part> <tp:taxon-name-part taxon-name-part-type="species">rosenbergi</tp:taxon-name-part></tp:taxon-name></italic> (Forel, 1911d): Ecuador</p><p>
            <italic><tp:taxon-name><tp:taxon-name-part taxon-name-part-type="genus">Neivamyrmex</tp:taxon-name-part> <tp:taxon-name-part taxon-name-part-type="species">rugulosus</tp:taxon-name-part></tp:taxon-name></italic> Borgmeier, 1953: Mexico</p><p>
            <italic><tp:taxon-name><tp:taxon-name-part taxon-name-part-type="genus">Neivamyrmex</tp:taxon-name-part> <tp:taxon-name-part taxon-name-part-type="species">scutellaris</tp:taxon-name-part></tp:taxon-name></italic> Borgmeier, 1953: Panama</p><p>
            <italic><tp:taxon-name><tp:taxon-name-part taxon-name-part-type="genus">Neivamyrmex</tp:taxon-name-part> <tp:taxon-name-part taxon-name-part-type="species">shuckardi</tp:taxon-name-part></tp:taxon-name></italic> (Emery, 1900b): Paraguay</p><p>
            <italic><tp:taxon-name><tp:taxon-name-part taxon-name-part-type="genus">Neivamyrmex</tp:taxon-name-part> <tp:taxon-name-part taxon-name-part-type="species">spatulatus</tp:taxon-name-part></tp:taxon-name></italic> (Borgmeier, 1939): Costa Rica</p><p>
            <italic><tp:taxon-name><tp:taxon-name-part taxon-name-part-type="genus">Neivamyrmex</tp:taxon-name-part> <tp:taxon-name-part taxon-name-part-type="species">spoliator</tp:taxon-name-part></tp:taxon-name></italic> (Forel, 1899): Costa Rica</p><p>
            <italic><tp:taxon-name><tp:taxon-name-part taxon-name-part-type="genus">Neivamyrmex</tp:taxon-name-part> <tp:taxon-name-part taxon-name-part-type="species">sulcatus</tp:taxon-name-part></tp:taxon-name></italic> (Mayr, 1868): Argentina</p><p>
            <italic><tp:taxon-name><tp:taxon-name-part taxon-name-part-type="genus">Neivamyrmex</tp:taxon-name-part> <tp:taxon-name-part taxon-name-part-type="species">sumichrasti</tp:taxon-name-part></tp:taxon-name></italic> (Norton, 1868): Mexico</p><p>
            <italic><tp:taxon-name><tp:taxon-name-part taxon-name-part-type="genus">Neivamyrmex</tp:taxon-name-part> <tp:taxon-name-part taxon-name-part-type="species">swainsonii</tp:taxon-name-part></tp:taxon-name></italic> (Shuckard, 1840a): Brazil</p><p>
            <italic><tp:taxon-name><tp:taxon-name-part taxon-name-part-type="genus">Neivamyrmex</tp:taxon-name-part> <tp:taxon-name-part taxon-name-part-type="species">tenuis</tp:taxon-name-part></tp:taxon-name></italic> Borgmeier, 1953: Brazil</p><p>
            <italic><tp:taxon-name><tp:taxon-name-part taxon-name-part-type="genus">Neivamyrmex</tp:taxon-name-part> <tp:taxon-name-part taxon-name-part-type="species">texanus</tp:taxon-name-part></tp:taxon-name></italic> Watkins, 1972: United States</p><p>
            <italic><tp:taxon-name><tp:taxon-name-part taxon-name-part-type="genus">Neivamyrmex</tp:taxon-name-part> <tp:taxon-name-part taxon-name-part-type="species">tristis</tp:taxon-name-part></tp:taxon-name></italic> (Forel, 1901e): Mexico</p><p>
            <italic><tp:taxon-name><tp:taxon-name-part taxon-name-part-type="genus">Neivamyrmex</tp:taxon-name-part> <tp:taxon-name-part taxon-name-part-type="species">vicinus</tp:taxon-name-part></tp:taxon-name></italic> Borgmeier, 1953: Brazil</p><p>
            <italic><tp:taxon-name><tp:taxon-name-part taxon-name-part-type="genus">Neivamyrmex</tp:taxon-name-part> <tp:taxon-name-part taxon-name-part-type="species">walkerii</tp:taxon-name-part></tp:taxon-name></italic> (Westwood, 1842): Brazil</p><p>
            <italic><tp:taxon-name><tp:taxon-name-part taxon-name-part-type="genus">Neivamyrmex</tp:taxon-name-part> <tp:taxon-name-part taxon-name-part-type="species">wilsoni</tp:taxon-name-part></tp:taxon-name></italic> Snelling, G.C. and Snelling, R.R., 2007: United States</p><!--PageBreak--></tp:treatment-sec><ref-list><ref id="B471"><mixed-citation xmlns:xlink="http://www.w3.org/1999/xlink" xlink:type="simple">
          <person-group><name name-style="western"><surname>Watkins</surname><given-names>JF</given-names><suffix>II</suffix></name></person-group> (<year>1972</year>) <article-title>The taxonomy of <italic><tp:taxon-name><tp:taxon-name-part taxon-name-part-type="genus">Neivamyrmex</tp:taxon-name-part> <tp:taxon-name-part taxon-name-part-type="species">texanus</tp:taxon-name-part></tp:taxon-name></italic>, n. sp., <italic><tp:taxon-name><tp:taxon-name-part taxon-name-part-type="genus">N.</tp:taxon-name-part> <tp:taxon-name-part taxon-name-part-type="species">nigrescens</tp:taxon-name-part></tp:taxon-name></italic> and <italic><tp:taxon-name><tp:taxon-name-part taxon-name-part-type="genus">N.</tp:taxon-name-part> <tp:taxon-name-part taxon-name-part-type="species">californicus</tp:taxon-name-part></tp:taxon-name></italic> (<tp:taxon-name><tp:taxon-name-part taxon-name-part-type="family">Formicidae</tp:taxon-name-part></tp:taxon-name>: <tp:taxon-name><tp:taxon-name-part taxon-name-part-type="subfamily">Dorylinae</tp:taxon-name-part></tp:taxon-name>), with distribution map and keys to the species of <italic><tp:taxon-name><tp:taxon-name-part taxon-name-part-type="genus">Neivamyrmex</tp:taxon-name-part></tp:taxon-name></italic> of the United States.</article-title> <source>Journal of the Kansas Entomological Society</source> <volume>45</volume>: <fpage>347</fpage>–<lpage>372</lpage>.</mixed-citation></ref><ref id="B512"><mixed-citation xmlns:xlink="http://www.w3.org/1999/xlink" xlink:type="simple">
          <person-group><name name-style="western"><surname>Wheeler</surname><given-names>WM</given-names></name></person-group> (<year>1921</year>) <article-title>Observations on army ants in British Guiana.</article-title> <source>Proceedings of the American Academy of Arts and Sciences</source> <volume>56</volume>: <fpage>291</fpage>–<lpage>328</lpage>. doi: <ext-link xlink:type="simple" ext-link-type="doi" xlink:href="10.2307/20025856">10.2307/20025856</ext-link></mixed-citation></ref><ref id="B498"><mixed-citation xmlns:xlink="http://www.w3.org/1999/xlink" xlink:type="simple">
          <person-group><name name-style="western"><surname>Wheeler</surname><given-names>GC</given-names></name><name name-style="western"><surname>Wheeler</surname><given-names>J</given-names></name></person-group> (<year>1984</year>) <article-title>The larvae of the army ants: a revision.</article-title> <source>Journal of the Kansas Entomological Society</source> <volume>57</volume>: <fpage>263</fpage>–<lpage>275</lpage>.</mixed-citation></ref><ref id="B51"><mixed-citation xmlns:xlink="http://www.w3.org/1999/xlink" xlink:type="simple">
          <person-group><name name-style="western"><surname>Borgmeier</surname><given-names>T</given-names></name></person-group> (<year>1940</year>) <article-title>Duas notas myrmecologicas.</article-title> <source>Revista de Entomologia (Rio de Janeiro)</source> <volume>11</volume>: <lpage>606</lpage>.</mixed-citation></ref><ref id="B54"><mixed-citation xmlns:xlink="http://www.w3.org/1999/xlink" xlink:type="simple">
          <person-group><name name-style="western"><surname>Borgmeier</surname><given-names>T</given-names></name></person-group> (<year>1953</year>) <article-title>Vorarbeiten zu einer Revision der neotropischen Wanderameisen.</article-title> <source>Studia Entomologica</source> <volume>2</volume>: <fpage>1</fpage>–<lpage>51</lpage>.</mixed-citation></ref><ref id="B55"><mixed-citation xmlns:xlink="http://www.w3.org/1999/xlink" xlink:type="simple">
          <person-group><name name-style="western"><surname>Borgmeier</surname><given-names>T</given-names></name></person-group> (<year>1955</year>) <article-title>Die Wanderameisen der neotropischen Region.</article-title> <source>Studia Entomologica</source> <volume>3</volume>: <fpage>1</fpage>–<lpage>720</lpage>.</mixed-citation></ref><ref id="B477"><mixed-citation xmlns:xlink="http://www.w3.org/1999/xlink" xlink:type="simple">
          <person-group><name name-style="western"><surname>Watkins</surname><given-names>JF</given-names><suffix>II</suffix></name></person-group> (<year>1976</year>) <source>The identification and distribution of New World army ants (<tp:taxon-name><tp:taxon-name-part taxon-name-part-type="subfamily">Dorylinae</tp:taxon-name-part></tp:taxon-name>: <tp:taxon-name><tp:taxon-name-part taxon-name-part-type="family">Formicidae</tp:taxon-name-part></tp:taxon-name>).</source> <publisher-name>Baylor University Press</publisher-name>, <publisher-loc>Waco, Texas</publisher-loc>, <size units="page">102 pp</size>.</mixed-citation></ref><ref id="B426"><mixed-citation xmlns:xlink="http://www.w3.org/1999/xlink" xlink:type="simple">
          <person-group><name name-style="western"><surname>Snelling</surname><given-names>GC</given-names></name><name name-style="western"><surname>Snelling</surname><given-names>RR</given-names></name></person-group> (<year>2007</year>) <article-title>New synonymy, new species, new keys to <italic><tp:taxon-name><tp:taxon-name-part taxon-name-part-type="genus">Neivamyrmex</tp:taxon-name-part></tp:taxon-name></italic> army ants of the United States.</article-title> <source>Memoirs of the American Entomological Institute</source> <volume>80</volume>: <fpage>459</fpage>–<lpage>550</lpage>.</mixed-citation></ref><ref id="B217"><mixed-citation xmlns:xlink="http://www.w3.org/1999/xlink" xlink:type="simple">
          <person-group><name name-style="western"><surname>Gotwald</surname><given-names>WH</given-names><suffix>Jr</suffix></name></person-group> (<year>1995</year>) <source>Army ants: the biology of social predation</source>. <publisher-name>Cornell University Press</publisher-name>, <publisher-loc>Ithaca, New York</publisher-loc>, <size units="page">xviii + 302 pp</size>.</mixed-citation></ref><ref id="B349"><mixed-citation xmlns:xlink="http://www.w3.org/1999/xlink" xlink:type="simple">
          <person-group><name name-style="western"><surname>Rettenmeyer</surname><given-names>CW</given-names></name></person-group> (<year>1963</year>) <article-title>Behavioral studies of army ants.</article-title> <source>University of Kansas Science Bulletin</source> <volume>44</volume>: <fpage>281</fpage>–<lpage>465</lpage>.</mixed-citation></ref><ref id="B452"><mixed-citation xmlns:xlink="http://www.w3.org/1999/xlink" xlink:type="simple">
          <person-group><name name-style="western"><surname>Topoff</surname><given-names>H</given-names></name><name name-style="western"><surname>Mirenda</surname><given-names>J</given-names></name><name name-style="western"><surname>Droual</surname><given-names>R</given-names></name><name name-style="western"><surname>Herrick</surname><given-names>S</given-names></name></person-group> (<year>1980</year>) <article-title>Behavioural ecology of mass recruitment in the army ant <tp:taxon-name><tp:taxon-name-part taxon-name-part-type="genus">Neivamyrmex</tp:taxon-name-part> <tp:taxon-name-part taxon-name-part-type="species">nigrescens</tp:taxon-name-part></tp:taxon-name>.</article-title> <source>Animal Behaviour</source> <volume>28</volume>: <fpage>779</fpage>–<lpage>789</lpage>. doi: <ext-link xlink:type="simple" ext-link-type="doi" xlink:href="10.1016/S0003-3472(80)80138-2">10.1016/S0003-3472(80)80138-2</ext-link></mixed-citation></ref><ref id="B451"><mixed-citation xmlns:xlink="http://www.w3.org/1999/xlink" xlink:type="simple">
          <person-group><name name-style="western"><surname>Topoff</surname><given-names>H</given-names></name><name name-style="western"><surname>Mirenda</surname><given-names>J</given-names></name></person-group> (<year>1980</year>) <article-title>Army ants do not eat and run: Influence of food supply on emigration behaviour in <italic><tp:taxon-name><tp:taxon-name-part taxon-name-part-type="genus">Neivamyrmex</tp:taxon-name-part> <tp:taxon-name-part taxon-name-part-type="species">nigrescens</tp:taxon-name-part></tp:taxon-name></italic>.</article-title> <source>Animal Behaviour</source> <volume>28</volume>: <fpage>1040</fpage>–<lpage>1045</lpage>. doi: <ext-link xlink:type="simple" ext-link-type="doi" xlink:href="10.1016/S0003-3472(80)80093-5">10.1016/S0003-3472(80)80093-5</ext-link></mixed-citation></ref><ref id="B320"><mixed-citation xmlns:xlink="http://www.w3.org/1999/xlink" xlink:type="simple">
          <person-group><name name-style="western"><surname>Mirenda</surname><given-names>JT</given-names></name><name name-style="western"><surname>Topoff</surname><given-names>H</given-names></name></person-group> (<year>1980</year>) <article-title>Nomadic behavior of army ants in a desert-grassland habitat.</article-title> <source>Behavioral Ecology and Sociobiology</source> <volume>7</volume>: <fpage>129</fpage>–<lpage>135</lpage>. doi: <ext-link xlink:type="simple" ext-link-type="doi" xlink:href="10.1007/BF00299518">10.1007/BF00299518</ext-link></mixed-citation></ref><ref id="B350"><mixed-citation xmlns:xlink="http://www.w3.org/1999/xlink" xlink:type="simple">
          <person-group><name name-style="western"><surname>Rettenmeyer</surname><given-names>CW</given-names></name><name name-style="western"><surname>Watkins</surname><given-names>JF</given-names><suffix>II</suffix></name></person-group> (<year>1978</year>) <article-title>Polygyny and monogyny in army ants (<tp:taxon-name><tp:taxon-name-part taxon-name-part-type="order">Hymenoptera</tp:taxon-name-part></tp:taxon-name>: <tp:taxon-name><tp:taxon-name-part taxon-name-part-type="family">Formicidae</tp:taxon-name-part></tp:taxon-name>).</article-title> <source>Journal of the Kansas Entomological Society</source> <volume>51</volume>: <fpage>581</fpage>–<lpage>591</lpage>.</mixed-citation></ref><ref id="B266"><mixed-citation xmlns:xlink="http://www.w3.org/1999/xlink" xlink:type="simple">
          <person-group><name name-style="western"><surname>Kronauer</surname><given-names>DJC</given-names></name><name name-style="western"><surname>Boomsma</surname><given-names>JJ</given-names></name></person-group> (<year>2007b</year>) <article-title>Multiple queens means fewer mates.</article-title> <source>Current Biology</source> <volume>17</volume>:<fpage>R753</fpage>-<lpage>R755</lpage>. doi: <ext-link xlink:type="simple" ext-link-type="doi" xlink:href="10.1016/j.cub.2007.06.057">10.1016/j.cub.2007.06.057</ext-link></mixed-citation></ref><ref id="B321"><mixed-citation xmlns:xlink="http://www.w3.org/1999/xlink" xlink:type="simple">
          <person-group><name name-style="western"><surname>Mirenda</surname><given-names>JT</given-names></name><name name-style="western"><surname>Eakins</surname><given-names>DG</given-names></name><name name-style="western"><surname>Gravelle</surname><given-names>K</given-names></name><name name-style="western"><surname>Topoff</surname><given-names>H</given-names></name></person-group> (<year>1980</year>) <article-title>Predatory behavior and prey selection by army ants in a desert-grassland habitat.</article-title> <source>Behavioral Ecology and Sociobiology</source> <volume>7</volume>: <fpage>119</fpage>–<lpage>127</lpage>. doi: <ext-link xlink:type="simple" ext-link-type="doi" xlink:href="10.1007/BF00299517">10.1007/BF00299517</ext-link></mixed-citation></ref><ref id="B450"><mixed-citation xmlns:xlink="http://www.w3.org/1999/xlink" xlink:type="simple">
          <person-group><name name-style="western"><surname>Topoff</surname><given-names>H</given-names></name><name name-style="western"><surname>Lawson</surname><given-names>K</given-names></name></person-group> (<year>1979</year>) <article-title>Orientation of the army ant <italic><tp:taxon-name><tp:taxon-name-part taxon-name-part-type="genus">Neivamyrmex</tp:taxon-name-part> <tp:taxon-name-part taxon-name-part-type="species">nigrescens</tp:taxon-name-part></tp:taxon-name></italic>: Integration of chemical and tactile information.</article-title> <source>Animal Behaviour</source> <volume>27</volume>: <fpage>429</fpage>–<lpage>433</lpage>. doi: <ext-link xlink:type="simple" ext-link-type="doi" xlink:href="10.1016/0003-3472(79)90179-9">10.1016/0003-3472(79)90179-9</ext-link></mixed-citation></ref><ref id="B416"><mixed-citation xmlns:xlink="http://www.w3.org/1999/xlink" xlink:type="simple">
          <person-group><name name-style="western"><surname>Smith</surname><given-names>AA</given-names></name><name name-style="western"><surname>Haight</surname><given-names>KL</given-names></name></person-group> (<year>2008</year>) <article-title>Army ants as research and collection tools.</article-title> <source>Journal of Insect Science</source> <volume>8</volume>: <elocation-id>71</elocation-id>, <size units="page">5 pp</size>.</mixed-citation></ref></ref-list></tp:taxon-treatment>
