# Supplementary material for: Generic revision of the ant subfamily Dorylinae (Hymenoptera, Formicidae)
Source: Zookeys. 2016 Aug 4;(608):1–280. doi: 10.3897/zookeys.608.9427 (PMC4982377; doi:10.3897/zookeys.608.9427)
Supplement: XML Treatment for Nomamyrmex [file zookeys.608.9427-treatment18.xml]

<!DOCTYPE tp:taxon-treatment
  PUBLIC "-//TaxonX//DTD Taxonomic Treatment Publishing DTD v0 20100105//EN" "tax-treatment-NSO.dtd">
<tp:taxon-treatment xmlns:tp="http://www.plazi.org/taxpub"><tp:treatment-meta><kwd-group><label>Taxon classification</label><kwd><named-content content-type="kingdom">Animalia</named-content></kwd><kwd><named-content content-type="order">Hymenoptera</named-content></kwd><kwd><named-content content-type="family">Formicidae</named-content></kwd></kwd-group><mixed-citation publication-type="journal"><person-group><name><surname>Borowiec</surname><given-names>Marek L.</given-names></name></person-group><article-title>Generic revision of the ant subfamily <tp:taxon-name><tp:taxon-name-part taxon-name-part-type="subfamily">Dorylinae</tp:taxon-name-part></tp:taxon-name> (<tp:taxon-name><tp:taxon-name-part taxon-name-part-type="order">Hymenoptera</tp:taxon-name-part></tp:taxon-name>, <tp:taxon-name><tp:taxon-name-part taxon-name-part-type="family">Formicidae</tp:taxon-name-part></tp:taxon-name>)</article-title><source>Zookeys</source><day>4</day><month>8</month><year>2016</year><volume>2016</volume><issue>608</issue><fpage>1</fpage><lpage>280</lpage><pub-id pub-id-type="doi">10.3897/zookeys.608.9427</pub-id></mixed-citation></tp:treatment-meta><tp:nomenclature><tp:taxon-name>
            <tp:taxon-name-part taxon-name-part-type="genus">Nomamyrmex</tp:taxon-name-part>
          </tp:taxon-name><tp:taxon-authority>Borgmeier, 1936</tp:taxon-authority></tp:nomenclature><tp:treatment-sec sec-type="Type-species" id="SECID0EM1CO"><title>Type-species.</title><p>
            <italic><tp:taxon-name><tp:taxon-name-part taxon-name-part-type="genus">Eciton</tp:taxon-name-part> <tp:taxon-name-part taxon-name-part-type="species">crassicornis</tp:taxon-name-part></tp:taxon-name></italic> (junior synonym of <italic><tp:taxon-name><tp:taxon-name-part taxon-name-part-type="genus">Labidus</tp:taxon-name-part> <tp:taxon-name-part taxon-name-part-type="species">esenbeckii</tp:taxon-name-part></tp:taxon-name></italic>), by original designation.</p><p>
            <italic><tp:taxon-name><tp:taxon-name-part taxon-name-part-type="genus">Nomamyrmex</tp:taxon-name-part></tp:taxon-name></italic> is a relatively commonly observed genus with only two species and two additional subspecies recognized. It is the only army ant genus that has been reported to successfully attack well-defended and often enormous colonies of <italic><tp:taxon-name><tp:taxon-name-part taxon-name-part-type="genus">Atta</tp:taxon-name-part></tp:taxon-name></italic> leaf cutter ants.</p></tp:treatment-sec><tp:treatment-sec sec-type="diagnosis" id="SECID0EW2CO"><title>Diagnosis.</title><p>
            <bold><italic>Worker.</italic></bold> The workers of <italic><tp:taxon-name><tp:taxon-name-part taxon-name-part-type="genus">Nomamyrmex</tp:taxon-name-part></tp:taxon-name></italic> are easily recognized by a combination of highly positioned spiracle and lack of pronounced propodeal lobes, propodeum armed with cuticular projections, two-segmented waist, armed pretarsal claws, and absence of metatibial gland. The lack of conspicuous lighter area of cuticle on the inner side of hind tibia (the metatibial gland) distinguishes this genus from all other <italic><tp:taxon-name><tp:taxon-name-part taxon-name-part-type="genus">Eciton</tp:taxon-name-part></tp:taxon-name></italic> genus-group ants except for some <italic><tp:taxon-name><tp:taxon-name-part taxon-name-part-type="genus">Neivamyrmex</tp:taxon-name-part></tp:taxon-name></italic>, but those always have simple pretarsal claws.</p><p>
            <bold><italic>Male.</italic></bold> <italic><tp:taxon-name><tp:taxon-name-part taxon-name-part-type="genus">Nomamyrmex</tp:taxon-name-part></tp:taxon-name></italic> males possess traits characteristic of New World army ants; see discussion under <italic><tp:taxon-name><tp:taxon-name-part taxon-name-part-type="genus">Cheliomyrmex</tp:taxon-name-part></tp:taxon-name></italic> for characters distinguishing New World army ant males from those of the Old World. <italic><tp:taxon-name><tp:taxon-name-part taxon-name-part-type="genus">Nomamyrmex</tp:taxon-name-part></tp:taxon-name></italic> is also easily told apart from other New World army ant males by its dense tufts of very long hairs present on the gaster. <italic><tp:taxon-name><tp:taxon-name-part taxon-name-part-type="genus">Eciton</tp:taxon-name-part> <tp:taxon-name-part taxon-name-part-type="species">setigaster</tp:taxon-name-part></tp:taxon-name></italic> is one species that could be mistaken for a <italic><tp:taxon-name><tp:taxon-name-part taxon-name-part-type="genus">Nomamyrmex</tp:taxon-name-part></tp:taxon-name></italic>, but the setae on its gaster are not as dense or as long, not approaching front femur length.</p></tp:treatment-sec><tp:treatment-sec sec-type="description" id="SECID0ED5CO"><title>Description.</title><p>
            <bold><italic>Worker.</italic></bold> <italic>Head</italic>: Antennae with 12 segments. Apical antennal segment not enlarged, not broader and longer than two preceding segments combined. Clypeus with cuticular apron. Lateroclypeal teeth absent. <tp:taxon-name><tp:taxon-name-part taxon-name-part-type="genus">Parafrontal</tp:taxon-name-part> <tp:taxon-name-part taxon-name-part-type="species">ridges</tp:taxon-name-part></tp:taxon-name> reduced. Torulo-posttorular complex vertical. Antennal scrobes absent. Labrum with median notch or concavity. Proximal face of stipes projecting beyond inner margin of sclerite, concealing prementum when mouthparts fully closed. Maxillary palps 2-segmented. Labial palps 3-segmented. Mandibles triangular, with teeth. Eyes present, appearing as single large and convex ommatidium, in reality composed from fused ommatidia. Ocelli absent. Head capsule with differentiated vertical posterior surface above occipital foramen. Ventrolateral margins of head without lamella or ridge extending towards mandibles and beyond carina surrounding occipital foramen. Posterior head corners dorsolaterally immarginate. Carina surrounding occipital foramen ventrally absent. <italic>Mesosoma</italic>: Pronotal flange separated from collar by distinct ridge or not. Promesonotal connection with Pronotomesopleural suture completely fused. <tp:taxon-name><tp:taxon-name-part taxon-name-part-type="genus">Pronotomesopleural</tp:taxon-name-part> <tp:taxon-name-part taxon-name-part-type="species">suture</tp:taxon-name-part></tp:taxon-name> visible, unfused partway to notal surface. <tp:taxon-name><tp:taxon-name-part taxon-name-part-type="genus">Mesometapleural</tp:taxon-name-part> <tp:taxon-name-part taxon-name-part-type="species">groove</tp:taxon-name-part></tp:taxon-name> not impressed. Transverse <tp:taxon-name><tp:taxon-name-part taxon-name-part-type="species">groove</tp:taxon-name-part></tp:taxon-name> dividing mesopleuron absent. Pleural endophragmal pit concavity present. Mesosoma dorsolaterally immarginate. Metanotal depression or <tp:taxon-name><tp:taxon-name-part taxon-name-part-type="species">groove</tp:taxon-name-part></tp:taxon-name> on mesosoma present. Propodeal spiracle situated high on sclerite. Propodeal declivity with or without distinct dorsal edge or margin and rectangular in posterior view. Metapleural gland with bulla visible through cuticle. Propodeal lobes present, short. <italic>Metasoma</italic>: Petiole anterodorsally marginate, dorsolaterally immarginate, and laterally above spiracle immarginate. Helcium in relation to tergosternal Pronotomesopleural suture placed at Pronotomesopleural suture and axial. Prora <!--PageBreak-->forming a simple U-shaped margin or V-shaped protrusion. Spiracle openings of abdominal segments IV–VI oval to slit-shaped. Abdominal segment III anterodorsally immarginate and dorsolaterally immarginate. Abdominal segment III about half size of succeeding segment IV, which is strongly constricted at presegmental portion (binodal waist). Girdling constriction of segment IV present, i.e. pre- and postsclerites distinct. Cinctus of abdominal segment IV gutter-like and sculptured but not cross-ribbed. Abdominal segment IV conspicuously largest segment. Abdominal tergite IV not folding over sternite, and anterior portions of sternite and tergite equally well visible in lateral view. Girdling constriction between pre- and posttergites of abdominal segments V and VI absent. Girdling constriction between pre- and poststernites of abdominal segments V and VI absent. Pygidium small, reduced to narrow strip, without impressed medial field and simple, not armed with cuticular spines or modified setae. Hypopygium unarmed. <italic>Legs</italic>: Mid tibia with single pectinate spur. Hind tibia with single pectinate spur. Hind basitarsus not widening distally, circular in cross-section. Posterior flange of hind coxa not produced as raised lamella. Metatibial gland absent. Metabasitarsal gland absent. Hind pretarsal claws each armed with a tooth. <italic>Polymorphism</italic>: Polymorphic.</p><p>
            <bold><italic>Male.</italic></bold> <italic>Head</italic>: Antennae with 13 segments. Clypeus without cuticular apron. <tp:taxon-name><tp:taxon-name-part taxon-name-part-type="genus">Parafrontal</tp:taxon-name-part> <tp:taxon-name-part taxon-name-part-type="species">ridges</tp:taxon-name-part></tp:taxon-name> absent. Torulo-posttorular complex vertical. Maxillary palps 2-segmented. Labial palps 3- or 2-segmented. Mandibles falcate. Ventrolateral margins of head without lamella or ridge extending towards mandibles and beyond carina surrounding occipital foramen. Carina surrounding occipital foramen ventrally absent. <italic>Mesosoma</italic>: Pronotal flange not separated from collar by distinct ridge. <tp:taxon-name><tp:taxon-name-part taxon-name-part-type="genus">Notauli</tp:taxon-name-part></tp:taxon-name> absent. Transverse <tp:taxon-name><tp:taxon-name-part taxon-name-part-type="species">groove</tp:taxon-name-part></tp:taxon-name> dividing mesopleuron absent. Propodeal declivity reduced, without distinct dorsal edge or margin. Metapleural gland opening absent. Propodeal lobes present. <italic>Metasoma</italic>: Petiole anterodorsally immarginate, dorsolaterally immarginate, and laterally above spiracle immarginate. Helcium in relation to tergosternal Pronotomesopleural suture placed at Pronotomesopleural suture and axial. Prora forming a simple U-shaped margin. Spiracle openings of abdominal segments IV–VI slit-shaped. Abdominal segment III more than half size of succeeding segment IV; latter weakly constricted at presegmental portion (uninodal waist). Girdling constriction of segment IV present, i.e. pre- and postsclerites distinct. Cinctus of abdominal segment IV gutter-like and cross-ribbed. Girdling constriction between pre- and postsclerites of abdominal segments V and VI absent. Abdominal segment IV not conspicuously largest segment. Abdominal sternite VII simple. Abdominal sternite IX distally armed with two spines, with lateral apodemes about as long as medial apodeme, directed anteriorly (towards head). <italic>Genitalia</italic>: Cupula very long, nearing or surpassing length of rest of genital capsule and of approximately equal length on both dorsal and ventral surfaces. Basimere narrowly fused to telomere, with sulcus discernable at junction, and ventrally with left and right arms abutting. Telomere expanded at apex. <tp:taxon-name><tp:taxon-name-part taxon-name-part-type="genus">Volsella</tp:taxon-name-part></tp:taxon-name> laterally flattened, narrowly triangular in lateral view, narrowing towards tip. Penisvalva curved ventrally at apex, with short dorsal and longer ventral process. <italic>Legs</italic>: Mid tibia with single pectinate spur. Hind tibia with single pectinate spur. Posterior flange of hind coxa not produced as raised lamella. Metatibial <!--PageBreak--><!--PageBreak--><!--PageBreak-->gland absent. Metabasitarsal glands absent. Hind pretarsal claws each armed with a tooth. <italic>Wings</italic>: Tegula present, broad, demiovate in shape. Vein C in fore wing present. Pterostigma narrow. Abscissa R·f3 present, running toward distal wing margin and enclosing cell with Rs·f5. Abscissae Rs·f2–3 present, connecting with Rs+M&amp;M·f2. Cross-vein 2r-rs present, differentiated from Rs·f4 by presence of Rs·f2–3. Abscissae Rs·f4–5 differentiated into Rs·f4 and Rs·f5 by 2rs-m. Abscissa M·f2 in fore wing present, separated from Rs+M by Rs·f2. Abscissa M·f4 in fore wing present, reaching wing margin. Cross-vein 1m-cu in fore wing present. Cross-vein cu-a in fore wing present, arising from Cu and distal to, at or near M·f1. Vein Cu in fore wing present, with both branches Cu1 and Cu2. Vein A in fore wing with abscissae A·f1 and A·f2 present. Vein C in hind wing present. Vein R in hind wing present, reaching distal wing margin. Vein Sc+R in hind wing present. Abscissa Rs·f1 in hind wing present, shorter than 1rs-m. Abscissa Rs·f2 in hind wing present, reaching wing margin. Cross-vein 1rs-m in hind wing present, about as long as M·f1. Vein M+Cu in hind wing present. Abscissa M·f1 in hind wing present. Abscissa M·f2 in hind wing present. Cross-vein cu-a in hind wing present. Vein Cu in hind wing present. Vein A in hind wing with abscissae A·f1 and A·f2 present.</p><p>
            <bold><italic>Gyne.</italic></bold> Dichthadiiform, with falcate mandibles, small eyes, and no ocelli. Known for <italic><tp:taxon-name><tp:taxon-name-part taxon-name-part-type="genus">Nomamyrmex</tp:taxon-name-part> <tp:taxon-name-part taxon-name-part-type="species">esenbeckii</tp:taxon-name-part></tp:taxon-name></italic> (<xref ref-type="bibr" rid="B57">Borgmeier 1958</xref>).</p><p>
            <bold><italic>Larva.</italic></bold> Not described. Cocoons present.</p></tp:treatment-sec><tp:treatment-sec sec-type="distribution" id="SECID0EOEDO"><title>Distribution.</title><p>Both <italic><tp:taxon-name><tp:taxon-name-part taxon-name-part-type="genus">Nomamyrmex</tp:taxon-name-part></tp:taxon-name></italic> species are widely distributed and the genus is found from Texas to northern Argentina.</p></tp:treatment-sec><tp:treatment-sec sec-type="Taxonomy and phylogeny" id="SECID0E2EDO"><title>Taxonomy and phylogeny.</title><p>The two species of <italic><tp:taxon-name><tp:taxon-name-part taxon-name-part-type="genus">Nomamyrmex</tp:taxon-name-part></tp:taxon-name></italic> were known since Westwood described them in 1842, but he treated them under <italic><tp:taxon-name><tp:taxon-name-part taxon-name-part-type="genus">Labidus</tp:taxon-name-part></tp:taxon-name></italic>. Borgmeier introduced <italic><tp:taxon-name><tp:taxon-name-part taxon-name-part-type="genus">Nomamyrmex</tp:taxon-name-part></tp:taxon-name></italic> as a subgenus of <italic><tp:taxon-name><tp:taxon-name-part taxon-name-part-type="genus">Eciton</tp:taxon-name-part></tp:taxon-name></italic> (<xref ref-type="bibr" rid="B49">Borgmeier 1936</xref>). Several names have been published for these widely distributed insects but the species-level taxonomy has been in relative stability thanks to the monumental efforts of <xref ref-type="bibr" rid="B54">Borgmeier (1953</xref>, <xref ref-type="bibr" rid="B55">1955</xref>) who examined much of the type material available and recognized the extensive synonymy, reducing the number of species to the two originally described by Westwood, <italic><tp:taxon-name><tp:taxon-name-part taxon-name-part-type="genus">Nomamyrmex</tp:taxon-name-part> <tp:taxon-name-part taxon-name-part-type="species">esenbeckii</tp:taxon-name-part></tp:taxon-name></italic> and <italic><tp:taxon-name><tp:taxon-name-part taxon-name-part-type="genus">Nomamyrmex</tp:taxon-name-part> <tp:taxon-name-part taxon-name-part-type="species">hartigii</tp:taxon-name-part></tp:taxon-name></italic>. There is a marked variation in the morphology of <italic><tp:taxon-name><tp:taxon-name-part taxon-name-part-type="genus">Nomamyrmex</tp:taxon-name-part> <tp:taxon-name-part taxon-name-part-type="species">esenbeckii</tp:taxon-name-part></tp:taxon-name></italic> and this led Borgmeier and subsequent authors to recognize three or four subspecies (see <xref ref-type="bibr" rid="B478">Watkins 1977</xref>b). Borgmeier reported sympatry of some of those subspecies (<xref ref-type="bibr" rid="B55">Borgmeier 1955</xref>, <xref ref-type="bibr" rid="B57">1958</xref>) but recently the view has expressed that this variation is seen in largely allopatric populations with numerous intermediates known and that the subspecies are best treated as synonyms of <italic><tp:taxon-name><tp:taxon-name-part taxon-name-part-type="species">esenbeckii</tp:taxon-name-part></tp:taxon-name></italic> (Gordon Snelling pers. comm., <xref ref-type="bibr" rid="B531">Wild 2007</xref>). However, the formal synonymization of two of these subspecies, <italic><tp:taxon-name><tp:taxon-name-part taxon-name-part-type="genus">Nomamyrmex</tp:taxon-name-part> <tp:taxon-name-part taxon-name-part-type="species">esenbeckii</tp:taxon-name-part> <tp:taxon-name-part taxon-name-part-type="subspecies">wilsoni</tp:taxon-name-part></tp:taxon-name></italic> and <italic><tp:taxon-name><tp:taxon-name-part taxon-name-part-type="genus">Nomamyrmex</tp:taxon-name-part> <tp:taxon-name-part taxon-name-part-type="species">esenbeckii</tp:taxon-name-part> <tp:taxon-name-part taxon-name-part-type="subspecies">mordax</tp:taxon-name-part></tp:taxon-name></italic> has yet to be made. The species-level taxonomy of <italic><tp:taxon-name><tp:taxon-name-part taxon-name-part-type="genus">Nomamyrmex</tp:taxon-name-part></tp:taxon-name></italic> would benefit from a thorough morphometric and molecular phylogenetic study.</p><p>
            <xref ref-type="bibr" rid="B65">Brady et al. (2014)</xref> and genomic data (Borowiec, in prep.) recover a well-resolved clade of <italic><tp:taxon-name><tp:taxon-name-part taxon-name-part-type="genus">Labidus</tp:taxon-name-part></tp:taxon-name></italic> sister to <italic><tp:taxon-name><tp:taxon-name-part taxon-name-part-type="genus">Nomamyrmex</tp:taxon-name-part></tp:taxon-name></italic> plus <italic><tp:taxon-name><tp:taxon-name-part taxon-name-part-type="genus">Eciton</tp:taxon-name-part></tp:taxon-name></italic>. It may be noted that <xref ref-type="bibr" rid="B55">Borgmeier (1955</xref>: 137) wrote ‘<italic><tp:taxon-name><tp:taxon-name-part taxon-name-part-type="genus">Nomamyrmex</tp:taxon-name-part></tp:taxon-name></italic> stands between <italic><tp:taxon-name><tp:taxon-name-part taxon-name-part-type="genus">Labidus</tp:taxon-name-part></tp:taxon-name></italic> and <italic><tp:taxon-name><tp:taxon-name-part taxon-name-part-type="genus">Eciton</tp:taxon-name-part></tp:taxon-name></italic>’ when referring to the genital morphology of <italic><tp:taxon-name><tp:taxon-name-part taxon-name-part-type="genus">Nomamyrmex</tp:taxon-name-part></tp:taxon-name></italic> as showing similarities to the latter two genera.</p><!--PageBreak--></tp:treatment-sec><tp:treatment-sec sec-type="biology" id="SECID0E5KDO"><title>Biology.</title><p>Henry Walter Bates was perhaps the first to report on the habits of <italic><tp:taxon-name><tp:taxon-name-part taxon-name-part-type="genus">Nomamyrmex</tp:taxon-name-part></tp:taxon-name></italic> in his famous narrative (<xref ref-type="bibr" rid="B22">Bates 1863</xref>), describing a ‘(...) very stout-limbed <italic><tp:taxon-name><tp:taxon-name-part taxon-name-part-type="genus">Eciton</tp:taxon-name-part></tp:taxon-name></italic>, the <italic><tp:taxon-name><tp:taxon-name-part taxon-name-part-type="genus">Eciton</tp:taxon-name-part> <tp:taxon-name-part taxon-name-part-type="species">crassicornis</tp:taxon-name-part></tp:taxon-name></italic>, whose eyes are sunk in rather deep sockets’ that ‘(...) goes on foraging expeditions like the rest of its tribe, and attacks even the nests of other stinging species (<italic><tp:taxon-name><tp:taxon-name-part taxon-name-part-type="genus">Myrmica</tp:taxon-name-part></tp:taxon-name></italic>), but it avoids the light, moving always in concealment under leaves and fallen branches’.</p><p>
            <xref ref-type="bibr" rid="B55">Borgmeier (1955)</xref> and <xref ref-type="bibr" rid="B349">Rettenmeyer (1963)</xref> summarize what was known about <italic><tp:taxon-name><tp:taxon-name-part taxon-name-part-type="genus">Nomamyrmex</tp:taxon-name-part></tp:taxon-name></italic> to date, most observations being on <italic><tp:taxon-name><tp:taxon-name-part taxon-name-part-type="genus">Nomamyrmex</tp:taxon-name-part> <tp:taxon-name-part taxon-name-part-type="species">esenbeckii</tp:taxon-name-part></tp:taxon-name></italic>. The summary below regarding raids and emigrations is based on these resources unless stated otherwise. <italic><tp:taxon-name><tp:taxon-name-part taxon-name-part-type="genus">Nomamyrmex</tp:taxon-name-part></tp:taxon-name></italic> presumably forms bivouacs which are always subterranean and have never been directly observed. Based on the durations of emigrations observed, <xref ref-type="bibr" rid="B349">Rettenmeyer (1963)</xref> estimated that the colonies must be enormous, perhaps in the excess of a million workers. The diet of these army ants consists mostly of immatures of multiple species of other ants, although they have been observed raiding nests of other social insects, including termites and bees (see also <xref ref-type="bibr" rid="B428">Souza and Moura 2008</xref>). It appears that raids are primarily subterranean, although columns of these ants are also observed above ground. The raid columns are narrow, not forming swarms. The raids have been observed both at night and during the day and often last throughout the day. Rettenmeyer reports that <italic><tp:taxon-name><tp:taxon-name-part taxon-name-part-type="genus">Nomamyrmex</tp:taxon-name-part> <tp:taxon-name-part taxon-name-part-type="species">esenbeckii</tp:taxon-name-part></tp:taxon-name></italic> on Barro Colorado, Panama conducted raids mostly during the day but there are reports of the same species raiding at night and being strongly photophobic (<xref ref-type="bibr" rid="B358">Sánchez-Peña and Mueller 2002</xref>). Given the large size of the colonies, raids and emigrations can take a very long time and last well over 24 hours (<xref ref-type="bibr" rid="B349">Rettenmeyer 1963</xref>, <xref ref-type="bibr" rid="B338">Powell and Clark 2004</xref>). Numerous myrmecophiles have been observed in emigration columns, including multiple limulodid beetles riding the emigrating queen. The brood is synchronized.</p><p>A remarkable aspect of <italic><tp:taxon-name><tp:taxon-name-part taxon-name-part-type="genus">Nomamyrmex</tp:taxon-name-part></tp:taxon-name></italic> biology is the capability to successfully raid the huge colonies of leaf-cutting ants in the genus <italic><tp:taxon-name><tp:taxon-name-part taxon-name-part-type="genus">Atta</tp:taxon-name-part></tp:taxon-name></italic>, otherwise mostly ignored by army ants. Most published records of <italic><tp:taxon-name><tp:taxon-name-part taxon-name-part-type="genus">Nomamyrmex</tp:taxon-name-part></tp:taxon-name></italic> foraging contain observations of raids on leaf cutters (<xref ref-type="bibr" rid="B437">Swartz 1998</xref>, <xref ref-type="bibr" rid="B358">Sánchez-Peña and Mueller 2002</xref> and references therein) and <xref ref-type="bibr" rid="B338">Powell and Clark (2004)</xref> conducted the most comprehensive study of interactions between these ants to date. They show that <italic><tp:taxon-name><tp:taxon-name-part taxon-name-part-type="genus">Nomamyrmex</tp:taxon-name-part></tp:taxon-name></italic> is capable of successfully raiding both young and mature colonies of <italic><tp:taxon-name><tp:taxon-name-part taxon-name-part-type="genus">Atta</tp:taxon-name-part></tp:taxon-name></italic> and that the latter respond in a specific manner to the presence of workers of <italic><tp:taxon-name><tp:taxon-name-part taxon-name-part-type="genus">Nomamyrmex</tp:taxon-name-part></tp:taxon-name></italic> but not <italic><tp:taxon-name><tp:taxon-name-part taxon-name-part-type="genus">Eciton</tp:taxon-name-part></tp:taxon-name></italic>. The leafcutters defend their nests by mobilizing large numbers of major workers and plugging nest entrances with cut leaves. <italic><tp:taxon-name><tp:taxon-name-part taxon-name-part-type="genus">Nomamyrmex</tp:taxon-name-part></tp:taxon-name></italic> and <italic><tp:taxon-name><tp:taxon-name-part taxon-name-part-type="genus">Atta</tp:taxon-name-part></tp:taxon-name></italic> workers that directly engage in combat are most often the largest ants in the colonies of both species and the encounters usually result in the ants becoming locked head-to-head. Furthermore, slightly smaller workers of both species also participate in combat but in a slightly different way. On the <italic><tp:taxon-name><tp:taxon-name-part taxon-name-part-type="genus">Atta</tp:taxon-name-part></tp:taxon-name></italic> side, they assist in spread-eagling the attacking army ants while the ‘primary combatants’ are locked with their mandibles. On the <italic><tp:taxon-name><tp:taxon-name-part taxon-name-part-type="genus">Nomamyrmex</tp:taxon-name-part></tp:taxon-name></italic> side they overrun and sting the leaf-cutter majors to death.</p><p>
            <italic><tp:taxon-name><tp:taxon-name-part taxon-name-part-type="genus">Nomamyrmex</tp:taxon-name-part></tp:taxon-name></italic> is capable of inflicting significant damage on a raided <italic><tp:taxon-name><tp:taxon-name-part taxon-name-part-type="genus">Atta</tp:taxon-name-part></tp:taxon-name></italic> colony. A subterranean raid on a partially excavated <italic><tp:taxon-name><tp:taxon-name-part taxon-name-part-type="genus">Atta</tp:taxon-name-part> <tp:taxon-name-part taxon-name-part-type="species">mexicana</tp:taxon-name-part></tp:taxon-name></italic> colony was observed where the <!--PageBreak-->army ants killed a large proportion of adult <italic><tp:taxon-name><tp:taxon-name-part taxon-name-part-type="genus">Atta</tp:taxon-name-part></tp:taxon-name></italic>, including the queen (<xref ref-type="bibr" rid="B351">Rettenmeyer et al. 1983</xref>). <xref ref-type="bibr" rid="B437">Swartz (1998)</xref> reported that an army ant raid on a young <italic><tp:taxon-name><tp:taxon-name-part taxon-name-part-type="genus">Atta</tp:taxon-name-part> <tp:taxon-name-part taxon-name-part-type="species">cephalotes</tp:taxon-name-part></tp:taxon-name></italic> colony extirpated the leaf-cutters and eventually turned into an emigration, the <italic><tp:taxon-name><tp:taxon-name-part taxon-name-part-type="genus">Nomamyrmex</tp:taxon-name-part></tp:taxon-name></italic> colony relocating into the abandoned nest. <xref ref-type="bibr" rid="B338">Powell and Clark (2004)</xref> estimated that during one nearly 36-hour raid the <italic><tp:taxon-name><tp:taxon-name-part taxon-name-part-type="genus">Nomamyrmex</tp:taxon-name-part></tp:taxon-name></italic> removed over 60,000 brood items from an <italic><tp:taxon-name><tp:taxon-name-part taxon-name-part-type="genus">Atta</tp:taxon-name-part> <tp:taxon-name-part taxon-name-part-type="species">cephalotes</tp:taxon-name-part></tp:taxon-name></italic> colony, possibly over a half of all the brood present in the nest.</p></tp:treatment-sec><tp:treatment-sec sec-type="Species of Nomamyrmex" id="SECID0ETTDO"><title>Species of <italic><tp:taxon-name><tp:taxon-name-part taxon-name-part-type="genus">Nomamyrmex</tp:taxon-name-part></tp:taxon-name></italic></title><p>
            <italic><tp:taxon-name><tp:taxon-name-part taxon-name-part-type="genus">Nomamyrmex</tp:taxon-name-part> <tp:taxon-name-part taxon-name-part-type="species">esenbeckii</tp:taxon-name-part></tp:taxon-name></italic> (Westwood, 1842): Brazil</p><p>
            <italic><tp:taxon-name><tp:taxon-name-part taxon-name-part-type="genus">Nomamyrmex</tp:taxon-name-part> <tp:taxon-name-part taxon-name-part-type="species">esenbeckii</tp:taxon-name-part> <tp:taxon-name-part taxon-name-part-type="subspecies">mordax</tp:taxon-name-part></tp:taxon-name></italic> (Santschi, 1929): Mexico</p><p>
            <italic><tp:taxon-name><tp:taxon-name-part taxon-name-part-type="genus">Nomamyrmex</tp:taxon-name-part> <tp:taxon-name-part taxon-name-part-type="species">esenbeckii</tp:taxon-name-part> <tp:taxon-name-part taxon-name-part-type="subspecies">wilsoni</tp:taxon-name-part></tp:taxon-name></italic> (Santschi, 1920a): United States</p><p>
            <italic><tp:taxon-name><tp:taxon-name-part taxon-name-part-type="genus">Nomamyrmex</tp:taxon-name-part> <tp:taxon-name-part taxon-name-part-type="species">hartigii</tp:taxon-name-part></tp:taxon-name></italic> (Westwood, 1842): Brazil</p></tp:treatment-sec><ref-list><ref id="B57"><mixed-citation xmlns:xlink="http://www.w3.org/1999/xlink" xlink:type="simple">
          <person-group><name name-style="western"><surname>Borgmeier</surname><given-names>T</given-names></name></person-group> (<year>1958</year>) <article-title>Nachtraege zu meiner Monographie der neotropischen Wanderameisen (Hym. <tp:taxon-name><tp:taxon-name-part taxon-name-part-type="family">Formicidae</tp:taxon-name-part></tp:taxon-name>).</article-title> <source>Studia Entomologica</source> (<series>n.s.</series>) <volume>1</volume>: <fpage>197</fpage>–<lpage>208</lpage>.</mixed-citation></ref><ref id="B49"><mixed-citation xmlns:xlink="http://www.w3.org/1999/xlink" xlink:type="simple">
          <person-group><name name-style="western"><surname>Borgmeier</surname><given-names>T</given-names></name></person-group> (<year>1936</year>) <article-title>Sobre algumas formigas dos generos <italic><tp:taxon-name><tp:taxon-name-part taxon-name-part-type="genus">Eciton</tp:taxon-name-part></tp:taxon-name></italic> e <italic><tp:taxon-name><tp:taxon-name-part taxon-name-part-type="genus">Cheliomyrmex</tp:taxon-name-part></tp:taxon-name></italic> (Hym. <tp:taxon-name><tp:taxon-name-part taxon-name-part-type="family">Formicidae</tp:taxon-name-part></tp:taxon-name>).</article-title> <source>Archivos do Instituto de Biologia Vegetal (Rio de Janeiro)</source> <volume>3</volume>: <fpage>51</fpage>–<lpage>68</lpage>.</mixed-citation></ref><ref id="B54"><mixed-citation xmlns:xlink="http://www.w3.org/1999/xlink" xlink:type="simple">
          <person-group><name name-style="western"><surname>Borgmeier</surname><given-names>T</given-names></name></person-group> (<year>1953</year>) <article-title>Vorarbeiten zu einer Revision der neotropischen Wanderameisen.</article-title> <source>Studia Entomologica</source> <volume>2</volume>: <fpage>1</fpage>–<lpage>51</lpage>.</mixed-citation></ref><ref id="B55"><mixed-citation xmlns:xlink="http://www.w3.org/1999/xlink" xlink:type="simple">
          <person-group><name name-style="western"><surname>Borgmeier</surname><given-names>T</given-names></name></person-group> (<year>1955</year>) <article-title>Die Wanderameisen der neotropischen Region.</article-title> <source>Studia Entomologica</source> <volume>3</volume>: <fpage>1</fpage>–<lpage>720</lpage>.</mixed-citation></ref><ref id="B478"><mixed-citation xmlns:xlink="http://www.w3.org/1999/xlink" xlink:type="simple">
          <person-group><name name-style="western"><surname>Watkins</surname><given-names>JF</given-names><suffix>II</suffix></name></person-group> (<year>1977</year>) <article-title><italic><tp:taxon-name><tp:taxon-name-part taxon-name-part-type="genus">Neivamyrmex</tp:taxon-name-part> <tp:taxon-name-part taxon-name-part-type="species">nyensis</tp:taxon-name-part></tp:taxon-name></italic>, n. sp. (<tp:taxon-name><tp:taxon-name-part taxon-name-part-type="family">Formicidae</tp:taxon-name-part></tp:taxon-name>: <tp:taxon-name><tp:taxon-name-part taxon-name-part-type="subfamily">Dorylinae</tp:taxon-name-part></tp:taxon-name>) from Nye County, Nevada U,S.A.</article-title> <source>The Southwestern Naturalist</source> <volume>22</volume>: <fpage>421</fpage>–<lpage>425</lpage>. doi: <ext-link xlink:type="simple" ext-link-type="doi" xlink:href="10.2307/3670143">10.2307/3670143</ext-link></mixed-citation></ref><ref id="B531"><mixed-citation xmlns:xlink="http://www.w3.org/1999/xlink" xlink:type="simple">
          <person-group><name name-style="western"><surname>Wild</surname><given-names>AL</given-names></name></person-group> (<year>2007</year>) <article-title>A catalogue of the ants of Paraguay (<tp:taxon-name><tp:taxon-name-part taxon-name-part-type="order">Hymenoptera</tp:taxon-name-part></tp:taxon-name>: <tp:taxon-name><tp:taxon-name-part taxon-name-part-type="family">Formicidae</tp:taxon-name-part></tp:taxon-name>).</article-title> <source>Zootaxa</source> <volume>1622</volume>: <fpage>1</fpage>–<lpage>55</lpage>.</mixed-citation></ref><ref id="B65"><mixed-citation xmlns:xlink="http://www.w3.org/1999/xlink" xlink:type="simple">
          <person-group><name name-style="western"><surname>Brady</surname><given-names>SG</given-names></name><name name-style="western"><surname>Fisher</surname><given-names>BL</given-names></name><name name-style="western"><surname>Schultz</surname><given-names>TR</given-names></name><name name-style="western"><surname>Ward</surname><given-names>PS</given-names></name></person-group> (<year>2014</year>) <article-title>The rise of army ants and their relatives: diversification of specialized predatory doryline ants.</article-title> <source>BMC Evolutionary Biology</source> <volume>14</volume>: <elocation-id>93</elocation-id>. doi: <ext-link xlink:type="simple" ext-link-type="doi" xlink:href="10.1186/1471-2148-14-93">10.1186/1471-2148-14-93</ext-link></mixed-citation></ref><ref id="B22"><mixed-citation xmlns:xlink="http://www.w3.org/1999/xlink" xlink:type="simple">
          <person-group><name name-style="western"><surname>Bates</surname><given-names>HW</given-names></name></person-group> (<year>1863</year>) <source>The naturalist on the River Amazons, a record of adventures, habits of animals, sketches of Brazilian and Indian life, and aspects of nature under the Equator, during eleven years of travel</source>. <publisher-name>J. Murray</publisher-name>, <publisher-loc>London</publisher-loc>, <size units="page">ix + 351 pp</size>. doi: <ext-link xlink:type="simple" ext-link-type="doi" xlink:href="10.5962/bhl.title.103298">10.5962/bhl.title.103298</ext-link></mixed-citation></ref><ref id="B349"><mixed-citation xmlns:xlink="http://www.w3.org/1999/xlink" xlink:type="simple">
          <person-group><name name-style="western"><surname>Rettenmeyer</surname><given-names>CW</given-names></name></person-group> (<year>1963</year>) <article-title>Behavioral studies of army ants.</article-title> <source>University of Kansas Science Bulletin</source> <volume>44</volume>: <fpage>281</fpage>–<lpage>465</lpage>.</mixed-citation></ref><ref id="B428"><mixed-citation xmlns:xlink="http://www.w3.org/1999/xlink" xlink:type="simple">
          <person-group><name name-style="western"><surname>Souza</surname><given-names>JL</given-names></name><name name-style="western"><surname>Moura</surname><given-names>CA</given-names></name></person-group> (<year>2008</year>) <article-title>Predation of ants and termites by army ants, <italic><tp:taxon-name><tp:taxon-name-part taxon-name-part-type="genus">Nomamyrmex</tp:taxon-name-part> <tp:taxon-name-part taxon-name-part-type="species">esenbeckii</tp:taxon-name-part></tp:taxon-name></italic> (<tp:taxon-name><tp:taxon-name-part taxon-name-part-type="family">Formicidae</tp:taxon-name-part></tp:taxon-name>, <tp:taxon-name><tp:taxon-name-part taxon-name-part-type="subfamily">Ecitoninae</tp:taxon-name-part></tp:taxon-name>) in the Brazilian Amazon.</article-title> <source>Sociobiology</source> <volume>52</volume>:<lpage>399</lpage>.</mixed-citation></ref><ref id="B358"><mixed-citation xmlns:xlink="http://www.w3.org/1999/xlink" xlink:type="simple">
          <person-group><name name-style="western"><surname>Sánchez-Peña</surname><given-names>SR</given-names></name><name name-style="western"><surname>Mueller</surname><given-names>UG</given-names></name></person-group> (<year>2002</year>) <article-title>A nocturnal raid of <italic><tp:taxon-name><tp:taxon-name-part taxon-name-part-type="genus">Nomamyrmex</tp:taxon-name-part></tp:taxon-name></italic> army ants on <tp:taxon-name><tp:taxon-name-part taxon-name-part-type="genus">Atta</tp:taxon-name-part></tp:taxon-name> leafcutting ants in Tamaulipas, Mexico.</article-title> <source>Southwestern Entomologist</source> <volume>27</volume>: <fpage>221</fpage>–<lpage>224</lpage>.</mixed-citation></ref><ref id="B338"><mixed-citation xmlns:xlink="http://www.w3.org/1999/xlink" xlink:type="simple">
          <person-group><name name-style="western"><surname>Powell</surname><given-names>S</given-names></name><name name-style="western"><surname>Clark</surname><given-names>E</given-names></name></person-group> (<year>2004</year>) <article-title>Combat between large derived societies: a subterranean army ant established as a predator of mature leaf-cutting ant colonies.</article-title> <source>Insectes Sociaux</source> <volume>51</volume>: <fpage>342</fpage>–<lpage>351</lpage>. doi: <ext-link xlink:type="simple" ext-link-type="doi" xlink:href="10.1007/s00040-004-0752-2">10.1007/s00040-004-0752-2</ext-link></mixed-citation></ref><ref id="B437"><mixed-citation xmlns:xlink="http://www.w3.org/1999/xlink" xlink:type="simple">
          <person-group><name name-style="western"><surname>Swartz</surname><given-names>MB</given-names></name></person-group> (<year>1998</year>) <article-title>Predation on an <italic><tp:taxon-name><tp:taxon-name-part taxon-name-part-type="genus">Atta</tp:taxon-name-part> <tp:taxon-name-part taxon-name-part-type="species">cephalotes</tp:taxon-name-part></tp:taxon-name></italic> colony by an army ant <italic><tp:taxon-name><tp:taxon-name-part taxon-name-part-type="genus">Nomamyrmex</tp:taxon-name-part> <tp:taxon-name-part taxon-name-part-type="species">esenbeckii</tp:taxon-name-part></tp:taxon-name></italic>.</article-title> <source>Biotropica</source> <volume>30</volume>: <fpage>682</fpage>–<lpage>684</lpage>. doi: <ext-link xlink:type="simple" ext-link-type="doi" xlink:href="10.1111/j.1744-7429.1998.tb00110.x">10.1111/j.1744-7429.1998.tb00110.x</ext-link></mixed-citation></ref><ref id="B351"><mixed-citation xmlns:xlink="http://www.w3.org/1999/xlink" xlink:type="simple">
          <person-group><name name-style="western"><surname>Rettenmeyer</surname><given-names>CW</given-names></name><name name-style="western"><surname>Chadab-Crepet</surname><given-names>R</given-names></name><name name-style="western"><surname>Naumann</surname><given-names>MG</given-names></name><name name-style="western"><surname>Morales</surname><given-names>L</given-names></name></person-group> (<year>1983</year>) <article-title>Comparative foraging by Neotropical army ants.</article-title> In: <person-group><name name-style="western"><surname>Jaisson</surname><given-names>P</given-names></name></person-group> (<role>Ed.</role>) <issue-title>Social insects in the tropics, vol.</issue-title> <source>2. Université Paris-Nord, Paris</source>, <fpage>59</fpage>–<lpage>73</lpage>.</mixed-citation></ref></ref-list></tp:taxon-treatment>
