# Supplementary material for: Generic revision of the ant subfamily Dorylinae (Hymenoptera, Formicidae)
Source: Zookeys. 2016 Aug 4;(608):1–280. doi: 10.3897/zookeys.608.9427 (PMC4982377; doi:10.3897/zookeys.608.9427)
Supplement: XML Treatment for Ooceraea [file zookeys.608.9427-treatment19.xml]

<!DOCTYPE tp:taxon-treatment
  PUBLIC "-//TaxonX//DTD Taxonomic Treatment Publishing DTD v0 20100105//EN" "tax-treatment-NSO.dtd">
<tp:taxon-treatment xmlns:tp="http://www.plazi.org/taxpub"><tp:treatment-meta><kwd-group><label>Taxon classification</label><kwd><named-content content-type="kingdom">Animalia</named-content></kwd><kwd><named-content content-type="order">Hymenoptera</named-content></kwd><kwd><named-content content-type="family">Formicidae</named-content></kwd></kwd-group><mixed-citation publication-type="journal"><person-group><name><surname>Borowiec</surname><given-names>Marek L.</given-names></name></person-group><article-title>Generic revision of the ant subfamily <tp:taxon-name><tp:taxon-name-part taxon-name-part-type="subfamily">Dorylinae</tp:taxon-name-part></tp:taxon-name> (<tp:taxon-name><tp:taxon-name-part taxon-name-part-type="order">Hymenoptera</tp:taxon-name-part></tp:taxon-name>, <tp:taxon-name><tp:taxon-name-part taxon-name-part-type="family">Formicidae</tp:taxon-name-part></tp:taxon-name>)</article-title><source>Zookeys</source><day>4</day><month>8</month><year>2016</year><volume>2016</volume><issue>608</issue><fpage>1</fpage><lpage>280</lpage><pub-id pub-id-type="doi">10.3897/zookeys.608.9427</pub-id></mixed-citation></tp:treatment-meta><tp:nomenclature><tp:taxon-name>
            <tp:taxon-name-part taxon-name-part-type="genus">Ooceraea</tp:taxon-name-part>
          </tp:taxon-name><tp:taxon-authority>Roger, 1862</tp:taxon-authority><tp:taxon-status xmlns:xlink="http://www.w3.org/1999/xlink" xlink:type="simple">gen. rev.</tp:taxon-status><tp:nomenclature-citation-list><tp:nomenclature-citation><tp:taxon-name>= <tp:taxon-name-part taxon-name-part-type="genus">Cysias</tp:taxon-name-part></tp:taxon-name><comment> Emery, 1902, <bold>syn. n.</bold></comment></tp:nomenclature-citation></tp:nomenclature-citation-list></tp:nomenclature><tp:treatment-sec sec-type="Type-species" id="SECID0E5WDO"><title>Type-species.</title><p>
            <italic><tp:taxon-name><tp:taxon-name-part taxon-name-part-type="genus">Ooceraea</tp:taxon-name-part> <tp:taxon-name-part taxon-name-part-type="species">fragosa</tp:taxon-name-part></tp:taxon-name></italic>, by monotypy.</p><p>
            <italic><tp:taxon-name><tp:taxon-name-part taxon-name-part-type="genus">Ooceraea</tp:taxon-name-part></tp:taxon-name></italic> is an Old World lineage that contains a species emerging as the only model organism among dorylines, the clonal <italic><tp:taxon-name><tp:taxon-name-part taxon-name-part-type="genus">Ooceraea</tp:taxon-name-part> <tp:taxon-name-part taxon-name-part-type="species">biroi</tp:taxon-name-part></tp:taxon-name></italic>.</p></tp:treatment-sec><tp:treatment-sec sec-type="diagnosis" id="SECID0EBYDO"><title>Diagnosis.</title><p>
            <bold><italic>Worker.</italic></bold> The workers of <italic><tp:taxon-name><tp:taxon-name-part taxon-name-part-type="genus">Ooceraea</tp:taxon-name-part></tp:taxon-name></italic> can be distinguished by a combination of propodeal spiracle positioned low on the sclerite and pygidium armed with modified setae, antennae with 11 or fewer segments, pronotomesopleural Pronotomesopleural suture developed, two-segmented waist with abdominal segment III strongly tubulated, and no constrictions between abdominal segments IV, V, and VI. The abdominal segment IV is conspicuously the largest and its tergite does not fold over the sternite anteriorly. The habitus of <italic><tp:taxon-name><tp:taxon-name-part taxon-name-part-type="genus">Ooceraea</tp:taxon-name-part></tp:taxon-name></italic> is distinctive, with conspicuously differentiated abdominal segment III forming a postpetiole, eyes small or absent, and coarse cuticular sculpturing. Among the non-army ant dorylines that exhibit reduction in antennomere count <italic><tp:taxon-name><tp:taxon-name-part taxon-name-part-type="genus">Ooceraea</tp:taxon-name-part></tp:taxon-name></italic> can only be confused with <italic><tp:taxon-name><tp:taxon-name-part taxon-name-part-type="genus">Syscia</tp:taxon-name-part></tp:taxon-name></italic> and <italic><tp:taxon-name><tp:taxon-name-part taxon-name-part-type="genus">Parasyscia</tp:taxon-name-part></tp:taxon-name></italic>. The former exhibits a conspicuous folding of the anterior portion of abdominal tergite IV and possesses a unique mid-tibial gland (see below). The few <italic><tp:taxon-name><tp:taxon-name-part taxon-name-part-type="genus">Parasyscia</tp:taxon-name-part></tp:taxon-name></italic> species that have 11 antennal segments can be distinguished from <italic><tp:taxon-name><tp:taxon-name-part taxon-name-part-type="genus">Ooceraea</tp:taxon-name-part></tp:taxon-name></italic> by fused pronotomesopleural Pronotomesopleural suture and larger abdominal segment III.</p><p>
            <bold><italic>Male.</italic></bold> The males of <italic><tp:taxon-name><tp:taxon-name-part taxon-name-part-type="genus">Ooceraea</tp:taxon-name-part></tp:taxon-name></italic> commonly have only 11 antennal segments, which is unique among male dorylines, but a few have 12-segmented antennae, a state shared with most <italic><tp:taxon-name><tp:taxon-name-part taxon-name-part-type="genus">Acanthostichus</tp:taxon-name-part></tp:taxon-name></italic> and all <italic><tp:taxon-name><tp:taxon-name-part taxon-name-part-type="genus">Eusphinctus</tp:taxon-name-part></tp:taxon-name></italic>, <italic><tp:taxon-name><tp:taxon-name-part taxon-name-part-type="genus">Simopone</tp:taxon-name-part></tp:taxon-name></italic>, and <italic><tp:taxon-name><tp:taxon-name-part taxon-name-part-type="genus">Syscia</tp:taxon-name-part></tp:taxon-name></italic>. In <italic><tp:taxon-name><tp:taxon-name-part taxon-name-part-type="genus">Acanthostichus</tp:taxon-name-part></tp:taxon-name></italic> and <italic><tp:taxon-name><tp:taxon-name-part taxon-name-part-type="genus">Eusphinctus</tp:taxon-name-part></tp:taxon-name></italic> the costal vein of fore wing is always present, while missing from the majority of <italic><tp:taxon-name><tp:taxon-name-part taxon-name-part-type="genus">Ooceraea</tp:taxon-name-part></tp:taxon-name></italic>. Additionally, in <italic><tp:taxon-name><tp:taxon-name-part taxon-name-part-type="genus">Acanthostichus</tp:taxon-name-part></tp:taxon-name></italic> the vein R·f3 is visible beyond pterostigma and in <italic><tp:taxon-name><tp:taxon-name-part taxon-name-part-type="genus">Eusphinctus</tp:taxon-name-part></tp:taxon-name></italic> the submarginal cell is closed by Rs·f2–3. Both of these veins are always absent in <italic><tp:taxon-name><tp:taxon-name-part taxon-name-part-type="genus">Ooceraea</tp:taxon-name-part></tp:taxon-name></italic>. Distinguishing between males of <italic><tp:taxon-name><tp:taxon-name-part taxon-name-part-type="genus">Ooceraea</tp:taxon-name-part></tp:taxon-name></italic> and <!--PageBreak--><italic><tp:taxon-name><tp:taxon-name-part taxon-name-part-type="genus">Syscia</tp:taxon-name-part></tp:taxon-name></italic> is difficult. As mentioned above, the majority of species in <italic><tp:taxon-name><tp:taxon-name-part taxon-name-part-type="genus">Ooceraea</tp:taxon-name-part></tp:taxon-name></italic> have 11-segmented antennae, while in <italic><tp:taxon-name><tp:taxon-name-part taxon-name-part-type="genus">Syscia</tp:taxon-name-part></tp:taxon-name></italic> these seem to be always 12-segmented. In <italic><tp:taxon-name><tp:taxon-name-part taxon-name-part-type="genus">Ooceraea</tp:taxon-name-part></tp:taxon-name></italic> the discal cell is closed by cross-vein 1m-cu in the majority of males examined, except for the smallest of specimens, while in the limited material of <italic><tp:taxon-name><tp:taxon-name-part taxon-name-part-type="genus">Syscia</tp:taxon-name-part></tp:taxon-name></italic> I have examined this vein appears to be universally absent. Additionally, most <italic><tp:taxon-name><tp:taxon-name-part taxon-name-part-type="genus">Ooceraea</tp:taxon-name-part></tp:taxon-name></italic> males have a unique specialization of abdominal sternite VII, ranging from a deep cleft in the middle of the posterior margin and denser pilosity on lateral sides, to conspicuous cuticular projections with a brush of hairs. No <italic><tp:taxon-name><tp:taxon-name-part taxon-name-part-type="genus">Syscia</tp:taxon-name-part></tp:taxon-name></italic> have such modifications but in certain <italic><tp:taxon-name><tp:taxon-name-part taxon-name-part-type="genus">Ooceraea</tp:taxon-name-part></tp:taxon-name></italic> this character is not obvious (e.g. <italic><tp:taxon-name><tp:taxon-name-part taxon-name-part-type="genus">Ooceraea</tp:taxon-name-part> <tp:taxon-name-part taxon-name-part-type="species">biroi</tp:taxon-name-part></tp:taxon-name></italic>) or absent (a male tentatively associated with <italic><tp:taxon-name><tp:taxon-name-part taxon-name-part-type="genus">Ooceraea</tp:taxon-name-part> <tp:taxon-name-part taxon-name-part-type="species">coeca</tp:taxon-name-part></tp:taxon-name></italic>).</p></tp:treatment-sec><tp:treatment-sec sec-type="description" id="SECID0EX6DO"><title>Description.</title><p>
            <bold><italic>Worker.</italic></bold> <italic>Head</italic>: Antennae with 9, 10 (rarely) or 11 segments. Apical antennal segment conspicuously enlarged, much broader than and longer than two preceding segments combined. Clypeus with or without cuticular apron. Lateroclypeal teeth present. <tp:taxon-name><tp:taxon-name-part taxon-name-part-type="genus">Parafrontal</tp:taxon-name-part> <tp:taxon-name-part taxon-name-part-type="species">ridges</tp:taxon-name-part></tp:taxon-name> reduced. Torulo-posttorular complex vertical. Antennal scrobes absent. Labrum with median notch or concavity. Proximal face of stipes projecting beyond inner margin of sclerite, concealing prementum when mouthparts fully closed. Maxillary palps 3-segmented. Labial palps 2-segmented. Mandibles triangular, with teeth. Eyes absent or present but small, composed of 1–5 ommatidia, very rarely composed of 6–20 ommatidia. Ocelli absent. Head capsule with differentiated vertical posterior surface above occipital foramen. Ventrolateral margins of head without lamella or ridge extending towards mandibles and beyond carina surrounding occipital foramen. Posterior head corners dorsolaterally immarginate. Carina surrounding occipital foramen ventrally absent. <italic>Mesosoma</italic>: Pronotal flange not separated from collar by distinct ridge or not. Promesonotal connection with Pronotomesopleural suture completely fused or Pronotomesopleural suture present, weakly differentiated, immobile. <tp:taxon-name><tp:taxon-name-part taxon-name-part-type="genus">Pronotomesopleural</tp:taxon-name-part> <tp:taxon-name-part taxon-name-part-type="species">suture</tp:taxon-name-part></tp:taxon-name> visible, unfused up to notal surface. <tp:taxon-name><tp:taxon-name-part taxon-name-part-type="genus">Mesometapleural</tp:taxon-name-part> <tp:taxon-name-part taxon-name-part-type="species">groove</tp:taxon-name-part></tp:taxon-name> not impressed to weakly impressed. Transverse <tp:taxon-name><tp:taxon-name-part taxon-name-part-type="species">groove</tp:taxon-name-part></tp:taxon-name> dividing mesopleuron absent. Pleural endophragmal pit concavity present. Mesosoma dorsolaterally immarginate. Metanotal depression or <tp:taxon-name><tp:taxon-name-part taxon-name-part-type="species">groove</tp:taxon-name-part></tp:taxon-name> on mesosoma absent. Propodeal spiracle situated low on sclerite. Propodeal declivity with or without distinct dorsal edge or margin and rectangular in posterior view. Metapleural gland bulla visible or not through cuticle. Propodeal lobes present, well developed. <italic>Metasoma</italic>: Petiole anterodorsally immarginate, dorsolaterally immarginate, and laterally above spiracle marginate. Helcium in relation to tergosternal Pronotomesopleural suture placed at posttergite and axial. Prora simple, not delimited by carina or a U-shaped margin with median ridge. Spiracle openings of abdominal segments IV–VI circular. Abdominal segment III anterodorsally immarginate and dorsolaterally immarginate. Abdominal segment III about half size of succeeding segment IV, which is strongly constricted at presegmental portion (binodal waist). Girdling constriction of segment IV present, i.e. pre- and postsclerites distinct. Cinctus of abdominal segment IV gutter-like and cross-ribbed. Abdominal segment IV conspicuously largest segment. Abdominal tergite IV not folding over sternite, and anterior portions of sternite and tergite equally well visible in lateral view. Girdling constriction between pre- and posttergites of abdominal segments V and VI absent. Girdling constriction between pre- <!--PageBreak-->and poststernites of abdominal segments V and VI absent. Pygidium medium-sized, with impressed medial field, and armed with modified setae. Hypopygium unarmed or armed with modified setae. <italic>Legs</italic>: Mid tibia with single pectinate spur. Hind tibia with single pectinate spur. Hind basitarsus not widening distally, circular in cross-section. Posterior flange of hind coxa not produced as raised lamella. Metatibial gland present as oval patch of whitish cuticle. Metabasitarsal gland absent. Hind pretarsal claws simple. <italic>Polymorphism</italic>: Monomorphic.</p><p>
            <bold><italic>Male.</italic></bold> <italic>Head</italic>: Antennae with 11 segments or more rarely with 12 segments. Clypeus with cuticular apron. <tp:taxon-name><tp:taxon-name-part taxon-name-part-type="genus">Parafrontal</tp:taxon-name-part> <tp:taxon-name-part taxon-name-part-type="species">ridges</tp:taxon-name-part></tp:taxon-name> absent. Torulo-posttorular complex vertical. Maxillary palps 5-segmented. Labial palps 3-segmented. Mandibles triangular, edentate. Ventrolateral margins of head without lamella or ridge extending towards mandibles and beyond carina surrounding occipital foramen. Carina surrounding occipital foramen ventrally absent. <italic>Mesosoma</italic>: Pronotal flange not separated from collar by distinct ridge, occasionally ridge marked on sides. <tp:taxon-name><tp:taxon-name-part taxon-name-part-type="genus">Notauli</tp:taxon-name-part></tp:taxon-name> present. Transverse <tp:taxon-name><tp:taxon-name-part taxon-name-part-type="species">groove</tp:taxon-name-part></tp:taxon-name> dividing mesopleuron present. Propodeal declivity reduced, with or without distinct dorsal edge or margin. Metapleural gland opening absent. Propodeal lobes present. <italic>Metasoma</italic>: Petiole anterodorsally immarginate, dorsolaterally immarginate, and laterally above spiracle marginate, inconspicuously in small species. Helcium in relation to tergosternal Pronotomesopleural suture placed at posttergite and axial. Prora forming a simple U-shaped margin or a U-shaped margin with median ridge. Spiracle openings of abdominal segments IV–VI circular. Abdominal segment III about half size of succeeding segment IV or less; latter strongly constricted at presegmental portion (binodal waist). Girdling constriction of segment IV present, i.e. pre- and postsclerites distinct. Cinctus of abdominal segment IV gutter-like and cross-ribbed. Girdling constriction between pre- and postsclerites of abdominal segments V and VI absent. Abdominal segment IV conspicuously largest segment. Abdominal sternite VII modified, rarely simple. Abdominal sternite IX cleft to modified into two spines, sometimes with additional medial projection or spine, with lateral apodemes about as long as medial apodeme, directed anteriorly (towards head). <italic>Genitalia</italic>: Cupula long relative to rest of genital capsule and shorter ventrally than dorsally. Basimere broadly fused to telomere, with no sulcus trace at junction, and ventrally with left and right arms abutting. Telomere gradually tapering toward apex. <tp:taxon-name><tp:taxon-name-part taxon-name-part-type="genus">Volsella</tp:taxon-name-part></tp:taxon-name> gradually tapering toward apex. Penisvalva laterally compressed, rounded at apex. <italic>Legs</italic>: Mid tibia with single pectinate spur. Hind tibia with single pectinate spur. Posterior flange of hind coxa not produced as raised lamella. Metatibial gland present as oval patch of whitish cuticle. Metabasitarsal glands absent. Hind pretarsal claws simple. <italic>Wings</italic>: Tegula present, broad, demiovate in shape. Vein C in fore wing present or absent. Pterostigma broad. Abscissa R·f3 absent. Abscissae Rs·f2–3 absent. Cross-vein 2r-rs present, forming base of ‘free stigmal vein’ (2r-rs&amp;Rs·f4–5) in absence of Rs·f3 and 2rs-m, although 2rs-m may be present as stub. Abscissae Rs·f4–5 present, fused in absence of 2rs-m or absent. Abscissa M·f2 in fore wing contiguous with Rs+M. Abscissa M·f4 in fore wing absent. Abscissa M·f4 in fore wing present, not reaching wing margin. Cross-vein 1m-cu in fore wing absent or present. Cross-vein cu-a in fore wing present, arising from M+Cu and proximal to <!--PageBreak--><!--PageBreak--><!--PageBreak-->M·f1. Vein Cu in fore wing present, with only Cu1 branch prominent. Vein A in fore wing with abscissa A·f1 or with abscissae A·f1 and A·f2 present. Vein C in hind wing absent. Vein R in hind wing absent or present, extending past Sc+R but not reaching distal wing margin. Vein Sc+R in hind wing absent. Vein Sc+R in hind wing present. Abscissa Rs·f1 in hind wing absent. Abscissa Rs·f1 in hind wing present, shorter than 1rs-m. Abscissa Rs·f2 in hind wing absent or present, not reaching wing margin. Cross-vein 1rs-m in hind wing absent. Vein M+Cu in hind wing absent or present. Abscissa M·f1 in hind wing absent. Abscissa M·f2 in hind wing absent. Cross-vein cu-a in hind wing absent or present. Vein Cu in hind wing absent. Vein A in hind wing absent or with abscissa A·f1 present.</p><p>
            <bold><italic>Gyne.</italic></bold> Ergatoid or replaced by fertile workers (<xref ref-type="bibr" rid="B453">Tsuji and Yamauchi 1995</xref>). Mesosomal morphology with wing remnants in one undescribed species suggests that brachypterous or fully winged queens may also occur in this genus. In <italic><tp:taxon-name><tp:taxon-name-part taxon-name-part-type="genus">Ooceraea</tp:taxon-name-part> <tp:taxon-name-part taxon-name-part-type="species">crypta</tp:taxon-name-part></tp:taxon-name></italic> the ergatoid queen possesses multifaceted eyes, three ocelli, no sign of additional sutures on the mesosoma, and an enlarged abdominal segment III (<xref ref-type="bibr" rid="B292">Mann 1921</xref>); this morphology could perhaps be called ‘subdichthadiigyne’, although the presence of three well-developed ocelli is atypical. In <italic><tp:taxon-name><tp:taxon-name-part taxon-name-part-type="genus">Ooceraea</tp:taxon-name-part> <tp:taxon-name-part taxon-name-part-type="species">besucheti</tp:taxon-name-part></tp:taxon-name></italic> the only differences between ergatoid gynes and workers include presence of ocelli and enlarged gaster (<xref ref-type="bibr" rid="B72">Brown 1975</xref>).</p><p>
            <bold><italic>Larva.</italic></bold> Larva has been described for <italic><tp:taxon-name><tp:taxon-name-part taxon-name-part-type="genus">Ooceraea</tp:taxon-name-part> <tp:taxon-name-part taxon-name-part-type="species">australis</tp:taxon-name-part></tp:taxon-name></italic> (<xref ref-type="bibr" rid="B495">Wheeler and Wheeler 1964a</xref>, <xref ref-type="bibr" rid="B497">1973</xref>). Cocoons absent.</p></tp:treatment-sec><tp:treatment-sec sec-type="distribution" id="SECID0E4GEO"><title>Distribution.</title><p>
            <italic><tp:taxon-name><tp:taxon-name-part taxon-name-part-type="genus">Ooceraea</tp:taxon-name-part></tp:taxon-name></italic> is a lineage confined to the Indomalayan and Australasian regions, including the Fijian archipelago. <italic><tp:taxon-name><tp:taxon-name-part taxon-name-part-type="genus">Ooceraea</tp:taxon-name-part> <tp:taxon-name-part taxon-name-part-type="species">biroi</tp:taxon-name-part></tp:taxon-name></italic> is a tramp species that has been more widely introduced across tropical regions of the world.</p></tp:treatment-sec><tp:treatment-sec sec-type="Taxonomy and phylogeny" id="SECID0EUHEO"><title>Taxonomy and phylogeny.</title><p>The taxonomic history of <italic><tp:taxon-name><tp:taxon-name-part taxon-name-part-type="genus">Ooceraea</tp:taxon-name-part></tp:taxon-name></italic> is complicated. The genus was originally described by <xref ref-type="bibr" rid="B354">Roger (1862)</xref> to include <italic><tp:taxon-name><tp:taxon-name-part taxon-name-part-type="genus">Ooceraea</tp:taxon-name-part> <tp:taxon-name-part taxon-name-part-type="species">coeca</tp:taxon-name-part></tp:taxon-name></italic> from Sri Lanka. Roger did not place <italic><tp:taxon-name><tp:taxon-name-part taxon-name-part-type="genus">Ooceraea</tp:taxon-name-part></tp:taxon-name></italic> in a particular group but subsequent authors classified the genus in <tp:taxon-name><tp:taxon-name-part taxon-name-part-type="subfamily">Myrmicinae</tp:taxon-name-part></tp:taxon-name> (<xref ref-type="bibr" rid="B300">Mayr 1865</xref>, <xref ref-type="bibr" rid="B118">Emery 1877</xref>), most likely due to the relatively small abdominal segment III (postpetiole) present in these ants. <xref ref-type="bibr" rid="B98">Dalla Torre (1893)</xref> considered it a member of the <tp:taxon-name><tp:taxon-name-part taxon-name-part-type="subfamily">Ponerinae</tp:taxon-name-part></tp:taxon-name>. Later <xref ref-type="bibr" rid="B164">Forel (1893a)</xref> established the tribe ‘Cerapachysii’ within <tp:taxon-name><tp:taxon-name-part taxon-name-part-type="subfamily">Ponerinae</tp:taxon-name-part></tp:taxon-name>, where he included <italic><tp:taxon-name><tp:taxon-name-part taxon-name-part-type="genus">Ooceraea</tp:taxon-name-part></tp:taxon-name></italic> along with <italic><tp:taxon-name><tp:taxon-name-part taxon-name-part-type="genus">Cerapachys</tp:taxon-name-part></tp:taxon-name></italic> and others. Starting with <xref ref-type="bibr" rid="B146">Emery (1902)</xref>, <italic><tp:taxon-name><tp:taxon-name-part taxon-name-part-type="genus">Ooceraea</tp:taxon-name-part></tp:taxon-name></italic> was treated as a subgenus of <italic><tp:taxon-name><tp:taxon-name-part taxon-name-part-type="genus">Cerapachys</tp:taxon-name-part></tp:taxon-name></italic> until Brown’s provisional (1973) and formal (1975) synonymizations of all <italic><tp:taxon-name><tp:taxon-name-part taxon-name-part-type="genus">Cerapachys</tp:taxon-name-part></tp:taxon-name></italic> subgenera.</p><p>
            <italic><tp:taxon-name><tp:taxon-name-part taxon-name-part-type="genus">Cysias</tp:taxon-name-part></tp:taxon-name></italic> is a name introduced by <xref ref-type="bibr" rid="B146">Emery (1902)</xref> for <italic><tp:taxon-name><tp:taxon-name-part taxon-name-part-type="genus">Ooceraea</tp:taxon-name-part> <tp:taxon-name-part taxon-name-part-type="species">papuana</tp:taxon-name-part></tp:taxon-name></italic> and <italic><tp:taxon-name><tp:taxon-name-part taxon-name-part-type="genus">Ooceraea</tp:taxon-name-part> <tp:taxon-name-part taxon-name-part-type="species">pusilla</tp:taxon-name-part></tp:taxon-name></italic> as a subgenus of <italic><tp:taxon-name><tp:taxon-name-part taxon-name-part-type="genus">Cerapachys</tp:taxon-name-part></tp:taxon-name></italic>. In Genera Insectorum (<xref ref-type="bibr" rid="B149">Emery 1911</xref>) he considered it a synonym of <italic><tp:taxon-name><tp:taxon-name-part taxon-name-part-type="genus">Syscia</tp:taxon-name-part></tp:taxon-name></italic>, but explained in his diagnosis of the latter that it encompassed species with two distinct morphologies: ‘Antennae with 9 segments. Without eyes. Basal segment of gaster not much larger than postpetiole (<italic><tp:taxon-name><tp:taxon-name-part taxon-name-part-type="genus">Syscia</tp:taxon-name-part></tp:taxon-name></italic>), or much larger and longer than the latter and covering almost all of gaster (<italic><tp:taxon-name><tp:taxon-name-part taxon-name-part-type="genus">Cysias</tp:taxon-name-part></tp:taxon-name></italic>)’. This was because of his inclusion of species here placed in <italic><tp:taxon-name><tp:taxon-name-part taxon-name-part-type="genus">Syscia</tp:taxon-name-part></tp:taxon-name></italic>, <italic><tp:taxon-name><tp:taxon-name-part taxon-name-part-type="genus">Syscia</tp:taxon-name-part> <tp:taxon-name-part taxon-name-part-type="species">typhla</tp:taxon-name-part></tp:taxon-name></italic>, which also has 9-segmented antennae but a relatively large abdominal segment III (postpetiole). Based on morphology, <italic><tp:taxon-name><tp:taxon-name-part taxon-name-part-type="species">papuana</tp:taxon-name-part></tp:taxon-name></italic> and <italic><tp:taxon-name><tp:taxon-name-part taxon-name-part-type="species">pusilla</tp:taxon-name-part></tp:taxon-name></italic> are here considered species of <italic><tp:taxon-name><tp:taxon-name-part taxon-name-part-type="genus">Ooceraea</tp:taxon-name-part></tp:taxon-name></italic>. See also the discussion of Emery’s Genera Insectorum classifications in the section on doryline taxonomy above.</p><!--PageBreak--><p>Genomic data show that <italic><tp:taxon-name><tp:taxon-name-part taxon-name-part-type="genus">Ooceraea</tp:taxon-name-part></tp:taxon-name></italic> is most closely related to <italic><tp:taxon-name><tp:taxon-name-part taxon-name-part-type="genus">Eusphinctus</tp:taxon-name-part></tp:taxon-name></italic> and <italic><tp:taxon-name><tp:taxon-name-part taxon-name-part-type="genus">Syscia</tp:taxon-name-part></tp:taxon-name></italic> (Borowiec, in prep.). No attempts to investigate the internal phylogeny have been made.</p></tp:treatment-sec><tp:treatment-sec sec-type="biology" id="SECID0EBPEO"><title>Biology.</title><p>The members of this lineage are found primarily in leaf litter and soil core samples. Worker morphology (eyes often very small or absent) is also suggestive of subterranean habits.</p><p>
            <italic><tp:taxon-name><tp:taxon-name-part taxon-name-part-type="genus">Ooceraea</tp:taxon-name-part> <tp:taxon-name-part taxon-name-part-type="species">biroi</tp:taxon-name-part></tp:taxon-name></italic> is perhaps the best studied doryline species. The army ants <italic><tp:taxon-name><tp:taxon-name-part taxon-name-part-type="genus">Eciton</tp:taxon-name-part></tp:taxon-name></italic> and <italic><tp:taxon-name><tp:taxon-name-part taxon-name-part-type="genus">Dorylus</tp:taxon-name-part></tp:taxon-name></italic> have been extensively researched in the field, but their huge colonies are exceptionally difficult to manipulate in laboratory conditions. In contrast, <italic><tp:taxon-name><tp:taxon-name-part taxon-name-part-type="genus">Ooceraea</tp:taxon-name-part> <tp:taxon-name-part taxon-name-part-type="species">biroi</tp:taxon-name-part></tp:taxon-name></italic> is a species much more amenable to experimental manipulation and has been the focal organism for multiple published laboratory-based studies.</p><p>
            <italic><tp:taxon-name><tp:taxon-name-part taxon-name-part-type="genus">Ooceraea</tp:taxon-name-part> <tp:taxon-name-part taxon-name-part-type="species">biroi</tp:taxon-name-part></tp:taxon-name></italic> is a clonal species where all workers in a colony have reproductive potential and multiple individuals are active egg layers (<xref ref-type="bibr" rid="B453">Tsuji and Yamauchi 1995</xref>). Brood is synchronized and alternating cycles of reproductive and foraging phases occur, much like in <italic><tp:taxon-name><tp:taxon-name-part taxon-name-part-type="genus">Eciton</tp:taxon-name-part></tp:taxon-name></italic> (<xref ref-type="bibr" rid="B346">Ravary and Jaisson 2002</xref>, <xref ref-type="bibr" rid="B347">2004</xref>, <xref ref-type="bibr" rid="B345">Ravary et al. 2006</xref>). Much like most other dorylines, <italic><tp:taxon-name><tp:taxon-name-part taxon-name-part-type="genus">Ooceraea</tp:taxon-name-part> <tp:taxon-name-part taxon-name-part-type="species">biroi</tp:taxon-name-part></tp:taxon-name></italic> is a specialist predator on other ants’ brood, although it can attack other soft-bodied insects (<xref ref-type="bibr" rid="B493">Wetterer et al. 2012</xref>). The workers are blind and, like many dorylines, rely solely on chemical communication. A recent study found that <italic><tp:taxon-name><tp:taxon-name-part taxon-name-part-type="genus">Ooceraea</tp:taxon-name-part> <tp:taxon-name-part taxon-name-part-type="species">biroi</tp:taxon-name-part></tp:taxon-name></italic> has the largest number of odorant receptor genes of any insect sequenced (<xref ref-type="bibr" rid="B333">Oxley et al. 2014</xref>). The colonies number between a hundred and several hundred individuals. <italic><tp:taxon-name><tp:taxon-name-part taxon-name-part-type="genus">Ooceraea</tp:taxon-name-part> <tp:taxon-name-part taxon-name-part-type="species">biroi</tp:taxon-name-part></tp:taxon-name></italic> is also a ‘tramp species’ whose native range is likely limited to mainland southeast Asia (<xref ref-type="bibr" rid="B268">Kronauer et al. 2012</xref>), but it has been established in numerous tropical islands throughout the world, including Japan, Hawaii, Madagascar and Seychelles, and the West Indies (<xref ref-type="bibr" rid="B493">Wetterer et al. 2012</xref>). It is the only member of the subfamily whose genome has been published (<xref ref-type="bibr" rid="B333">Oxley et al. 2014</xref>).</p><p>In addition to offering a rare opportunity for studying the habits of a non-army ant doryline, <italic><tp:taxon-name><tp:taxon-name-part taxon-name-part-type="genus">Ooceraea</tp:taxon-name-part> <tp:taxon-name-part taxon-name-part-type="species">biroi</tp:taxon-name-part></tp:taxon-name></italic> has also provided some important insights into social insect biology in general. A study by <xref ref-type="bibr" rid="B348">Ravary et al. (2007)</xref> showed that division of labor is influenced by learning in this species. Individuals that experienced high success rates in foraging would specialize in this task, whereas ants failing at prey discovery would decrease their foraging activity and spend more time on brood care. <xref ref-type="bibr" rid="B449">Teseo et al. (2013)</xref> demonstrated that <italic><tp:taxon-name><tp:taxon-name-part taxon-name-part-type="genus">Ooceraea</tp:taxon-name-part> <tp:taxon-name-part taxon-name-part-type="species">biroi</tp:taxon-name-part></tp:taxon-name></italic> workers will execute their genetically identical sisters if they fail to conform to the reproductive activity cycles necessary for synchronized brood development. This behavior in the absence of genetic conflict highlights the importance of worker policing for the economics of a social insect colony (<xref ref-type="bibr" rid="B330">Oldroyd 2013</xref>).</p><p>It is unknown whether the clonal reproduction and brood production synchronicity in <italic><tp:taxon-name><tp:taxon-name-part taxon-name-part-type="genus">Ooceraea</tp:taxon-name-part> <tp:taxon-name-part taxon-name-part-type="species">biroi</tp:taxon-name-part></tp:taxon-name></italic> is representative of other <italic><tp:taxon-name><tp:taxon-name-part taxon-name-part-type="genus">Ooceraea</tp:taxon-name-part></tp:taxon-name></italic> and if the species is a part of an older clade of parthenogenetic lineages or an exception. Subdichthadiigyne queens of <italic><tp:taxon-name><tp:taxon-name-part taxon-name-part-type="genus">Ooceraea</tp:taxon-name-part> <tp:taxon-name-part taxon-name-part-type="species">crypta</tp:taxon-name-part></tp:taxon-name></italic> suggest more traditional reproduction in at least one other species. Many males of <italic><tp:taxon-name><tp:taxon-name-part taxon-name-part-type="genus">Ooceraea</tp:taxon-name-part></tp:taxon-name></italic> have a highly modified abdominal sternite VII, suggesting its involvement in copulation (see discussion of male characters above). An Australian species <italic><tp:taxon-name><tp:taxon-name-part taxon-name-part-type="genus">Ooceraea</tp:taxon-name-part> <tp:taxon-name-part taxon-name-part-type="species">australis</tp:taxon-name-part></tp:taxon-name></italic> is relatively common throughout the continent and has been reported to form colonies with thousands of individuals (<xref ref-type="bibr" rid="B230">Heterick 2009</xref>).</p><!--PageBreak--></tp:treatment-sec><tp:treatment-sec sec-type="Species of Ooceraea" id="SECID0EUVEO"><title>Species of <italic><tp:taxon-name><tp:taxon-name-part taxon-name-part-type="genus">Ooceraea</tp:taxon-name-part></tp:taxon-name></italic></title><p>
            <italic><tp:taxon-name><tp:taxon-name-part taxon-name-part-type="genus">Ooceraea</tp:taxon-name-part> <tp:taxon-name-part taxon-name-part-type="species">alii</tp:taxon-name-part></tp:taxon-name></italic> (Bharti and Akbar, 2013): India, <bold>comb. n.</bold></p><p>
            <italic><tp:taxon-name><tp:taxon-name-part taxon-name-part-type="genus">Ooceraea</tp:taxon-name-part> <tp:taxon-name-part taxon-name-part-type="species">australis</tp:taxon-name-part></tp:taxon-name></italic> (Forel, 1900a): Australia, <bold>nom. rev.</bold></p><p>
            <italic><tp:taxon-name><tp:taxon-name-part taxon-name-part-type="genus">Ooceraea</tp:taxon-name-part> <tp:taxon-name-part taxon-name-part-type="species">biroi</tp:taxon-name-part></tp:taxon-name></italic> (Forel, 1907a): Singapore, <bold>comb. n.</bold></p><p>
            <italic><tp:taxon-name><tp:taxon-name-part taxon-name-part-type="genus">Ooceraea</tp:taxon-name-part> <tp:taxon-name-part taxon-name-part-type="species">besucheti</tp:taxon-name-part></tp:taxon-name></italic> (Brown, 1975): India, <bold>comb. n.</bold></p><p>
            <italic><tp:taxon-name><tp:taxon-name-part taxon-name-part-type="genus">Ooceraea</tp:taxon-name-part> <tp:taxon-name-part taxon-name-part-type="species">coeca</tp:taxon-name-part></tp:taxon-name></italic> Mayr, 1897: Sri Lanka, <bold>comb. rev.</bold></p><p>
            <italic><tp:taxon-name><tp:taxon-name-part taxon-name-part-type="genus">Ooceraea</tp:taxon-name-part> <tp:taxon-name-part taxon-name-part-type="species">crypta</tp:taxon-name-part></tp:taxon-name></italic> (Mann, 1921): Fiji, <bold>comb. n.</bold></p><p>
            <italic><tp:taxon-name><tp:taxon-name-part taxon-name-part-type="genus">Ooceraea</tp:taxon-name-part> <tp:taxon-name-part taxon-name-part-type="species">fuscior</tp:taxon-name-part></tp:taxon-name></italic> (Mann, 1921): Fiji, <bold>comb. n.</bold></p><p>
            <italic><tp:taxon-name><tp:taxon-name-part taxon-name-part-type="genus">Ooceraea</tp:taxon-name-part> <tp:taxon-name-part taxon-name-part-type="species">fragosa</tp:taxon-name-part></tp:taxon-name></italic> Roger, 1862: Sri Lanka, <bold>comb. rev.</bold></p><p>
            <italic><tp:taxon-name><tp:taxon-name-part taxon-name-part-type="genus">Ooceraea</tp:taxon-name-part> <tp:taxon-name-part taxon-name-part-type="species">papuana</tp:taxon-name-part></tp:taxon-name></italic> Emery, 1897: Papua New Guinea, <bold>comb. rev.</bold></p><p>
            <italic><tp:taxon-name><tp:taxon-name-part taxon-name-part-type="genus">Ooceraea</tp:taxon-name-part> <tp:taxon-name-part taxon-name-part-type="species">pawa</tp:taxon-name-part></tp:taxon-name></italic> (Mann, 1919): Solomon Islands, <bold>comb. n.</bold></p><p>
            <italic><tp:taxon-name><tp:taxon-name-part taxon-name-part-type="genus">Ooceraea</tp:taxon-name-part> <tp:taxon-name-part taxon-name-part-type="species">pusilla</tp:taxon-name-part></tp:taxon-name></italic> Emery, 1897: Papua New Guinea, <bold>comb. n.</bold></p></tp:treatment-sec><ref-list><ref id="B453"><mixed-citation xmlns:xlink="http://www.w3.org/1999/xlink" xlink:type="simple">
          <person-group><name name-style="western"><surname>Tsuji</surname><given-names>K</given-names></name><name name-style="western"><surname>Yamauchi</surname><given-names>K</given-names></name></person-group> (<year>1995</year>) <article-title>Production of females by parthenogenesis in the ant <italic><tp:taxon-name><tp:taxon-name-part taxon-name-part-type="genus">Cerapachys</tp:taxon-name-part> <tp:taxon-name-part taxon-name-part-type="species">biroi</tp:taxon-name-part></tp:taxon-name></italic>.</article-title> <source>Insectes Sociaux</source> <volume>42</volume>: <fpage>333</fpage>–<lpage>336</lpage>. doi: <ext-link xlink:type="simple" ext-link-type="doi" xlink:href="10.1007/BF01240430">10.1007/BF01240430</ext-link></mixed-citation></ref><ref id="B292"><mixed-citation xmlns:xlink="http://www.w3.org/1999/xlink" xlink:type="simple">
          <person-group><name name-style="western"><surname>Mann</surname><given-names>WM</given-names></name></person-group> (<year>1921</year>) <article-title>The ants of the Fiji Islands.</article-title> <source>Bulletin of the Museum of Comparative Zoology</source> <volume>64</volume>: <fpage>401</fpage>–<lpage>499</lpage>.</mixed-citation></ref><ref id="B72"><mixed-citation xmlns:xlink="http://www.w3.org/1999/xlink" xlink:type="simple">
          <person-group><name name-style="western"><surname>Brown</surname><given-names>WL</given-names><suffix>Jr</suffix></name></person-group> (<year>1975</year>) <article-title>Contributions toward a reclassification of the <tp:taxon-name><tp:taxon-name-part taxon-name-part-type="family">Formicidae</tp:taxon-name-part></tp:taxon-name>. V. <tp:taxon-name><tp:taxon-name-part taxon-name-part-type="subfamily">Ponerinae</tp:taxon-name-part></tp:taxon-name>, tribes <tp:taxon-name><tp:taxon-name-part taxon-name-part-type="tribe">Platythyreini</tp:taxon-name-part></tp:taxon-name>, <tp:taxon-name><tp:taxon-name-part taxon-name-part-type="tribe">Cerapachyini</tp:taxon-name-part></tp:taxon-name>, <tp:taxon-name><tp:taxon-name-part taxon-name-part-type="tribe">Cylindromyrmecini</tp:taxon-name-part></tp:taxon-name>, <tp:taxon-name><tp:taxon-name-part taxon-name-part-type="tribe">Acanthostichini</tp:taxon-name-part></tp:taxon-name>, and <tp:taxon-name><tp:taxon-name-part taxon-name-part-type="above-genus">Aenictogitini</tp:taxon-name-part></tp:taxon-name>. Search.</article-title> <source>Agriculture (Ithaca, New York)</source> <volume>5</volume>(<issue>1</issue>): <fpage>1</fpage>–<lpage>115</lpage>.</mixed-citation></ref><ref id="B495"><mixed-citation xmlns:xlink="http://www.w3.org/1999/xlink" xlink:type="simple">
          <person-group><name name-style="western"><surname>Wheeler</surname><given-names>GC</given-names></name><name name-style="western"><surname>Wheeler</surname><given-names>J</given-names></name></person-group> (<year>1964a</year>) <article-title>The ant larvae of the subfamily <tp:taxon-name><tp:taxon-name-part taxon-name-part-type="subfamily">Cerapachyinae</tp:taxon-name-part></tp:taxon-name>: supplement.</article-title> <source>Proceedings of the Entomological Society of Washington</source> <volume>66</volume>: <fpage>65</fpage>–<lpage>71</lpage>.</mixed-citation></ref><ref id="B497"><mixed-citation xmlns:xlink="http://www.w3.org/1999/xlink" xlink:type="simple">
          <person-group><name name-style="western"><surname>Wheeler</surname><given-names>GC</given-names></name><name name-style="western"><surname>Wheeler</surname><given-names>J</given-names></name></person-group> (<year>1973</year>) <article-title>Supplementary studies on ant larvae: <tp:taxon-name><tp:taxon-name-part taxon-name-part-type="subfamily">Cerapachyinae</tp:taxon-name-part></tp:taxon-name>, <tp:taxon-name><tp:taxon-name-part taxon-name-part-type="subfamily">Pseudomyrmecinae</tp:taxon-name-part></tp:taxon-name> and <tp:taxon-name><tp:taxon-name-part taxon-name-part-type="subfamily">Myrmicinae</tp:taxon-name-part></tp:taxon-name>.</article-title> <source>Psyche (Cambridge)</source> <volume>80</volume>: <fpage>204</fpage>–<lpage>211</lpage>. doi: <ext-link xlink:type="simple" ext-link-type="doi" xlink:href="10.1155/1973/67836">10.1155/1973/67836</ext-link></mixed-citation></ref><ref id="B354"><mixed-citation xmlns:xlink="http://www.w3.org/1999/xlink" xlink:type="simple">
          <person-group><name name-style="western"><surname>Roger</surname><given-names>J</given-names></name></person-group> (<year>1862</year>) <article-title>Einige neue exotische Ameisen-Gattungen und Arten.</article-title> <source>Berliner Entomologische Zeitschrift</source> <volume>6</volume>: <fpage>233</fpage>–<lpage>254</lpage>. doi: <ext-link xlink:type="simple" ext-link-type="doi" xlink:href="10.1002/mmnd.47918620118">10.1002/mmnd.47918620118</ext-link></mixed-citation></ref><ref id="B300"><mixed-citation xmlns:xlink="http://www.w3.org/1999/xlink" xlink:type="simple">
          <person-group><name name-style="western"><surname>Mayr</surname><given-names>G</given-names></name></person-group> (<year>1865</year>) <chapter-title><tp:taxon-name><tp:taxon-name-part taxon-name-part-type="family">Formicidae</tp:taxon-name-part></tp:taxon-name>.</chapter-title> In: <source>Novara Expedition 1865. Reise der Österreichischen Fregatte ‘Novara’ um die Erde in den Jahren 1857, 1858, 1859. Zoologischer Theil</source>. <volume>Bd. II.</volume> <issue>Abt. 1</issue>. <publisher-name>K. Gerold’s Sohn</publisher-name>, <publisher-loc>Wien</publisher-loc>, <size units="page">119 pp</size>.</mixed-citation></ref><ref id="B118"><mixed-citation xmlns:xlink="http://www.w3.org/1999/xlink" xlink:type="simple">
          <person-group><name name-style="western"><surname>Emery</surname><given-names>C</given-names></name></person-group> (<year>1877</year>) <article-title>Saggio di un ordinamento naturale dei Mirmicidei, e considerazioni sulla filogenesi delle formiche.</article-title> <source>Bullettino della Società Entomologica Italiana</source> <volume>9</volume>: <fpage>67</fpage>–<lpage>83</lpage>.</mixed-citation></ref><ref id="B98"><mixed-citation xmlns:xlink="http://www.w3.org/1999/xlink" xlink:type="simple">
          <person-group><name name-style="western"><surname>Dalla Torre</surname><given-names>KW</given-names></name></person-group> (<year>1893</year>) <source>Catalogus Hymenopterorum hucusque descriptorum systematicus et synonymicus. Vol. 7. <tp:taxon-name><tp:taxon-name-part taxon-name-part-type="family">Formicidae</tp:taxon-name-part></tp:taxon-name> (Heterogyna). W.</source> <publisher-name>Engelmann</publisher-name>, <publisher-loc>Leipzig</publisher-loc>, <size units="page">289 pp</size>.</mixed-citation></ref><ref id="B164"><mixed-citation xmlns:xlink="http://www.w3.org/1999/xlink" xlink:type="simple">
          <person-group><name name-style="western"><surname>Forel</surname><given-names>A</given-names></name></person-group> (<year>1893a</year>) <article-title>Sur la classification de la famille des Formicides, avec remarques synonymiques.</article-title> <source>Annales de la Société Entomologique de Belgique</source> <volume>37</volume>: <fpage>161</fpage>–<lpage>167</lpage>.</mixed-citation></ref><ref id="B146"><mixed-citation xmlns:xlink="http://www.w3.org/1999/xlink" xlink:type="simple">
          <person-group><name name-style="western"><surname>Emery</surname><given-names>C</given-names></name></person-group> (<year>1902</year>) <article-title>Note mirmecologiche.</article-title> <source>Rendiconti delle Sessioni della Reale Accademia delle Scienze dell’Istituto di Bologna</source> (<series>n.s.</series>) <volume>6</volume>: <fpage>22</fpage>–<lpage>34</lpage>.</mixed-citation></ref><ref id="B149"><mixed-citation xmlns:xlink="http://www.w3.org/1999/xlink" xlink:type="simple">
          <person-group><name name-style="western"><surname>Emery</surname><given-names>C</given-names></name></person-group> (<year>1911</year>) <article-title><tp:taxon-name><tp:taxon-name-part taxon-name-part-type="order">Hymenoptera</tp:taxon-name-part></tp:taxon-name>. Fam. <tp:taxon-name><tp:taxon-name-part taxon-name-part-type="family">Formicidae</tp:taxon-name-part></tp:taxon-name>. Subfam. <tp:taxon-name><tp:taxon-name-part taxon-name-part-type="subfamily">Ponerinae</tp:taxon-name-part></tp:taxon-name>.</article-title> <source>Genera Insectorum</source> <volume>118</volume>: <fpage>1</fpage>–<lpage>125</lpage>.</mixed-citation></ref><ref id="B346"><mixed-citation xmlns:xlink="http://www.w3.org/1999/xlink" xlink:type="simple">
          <person-group><name name-style="western"><surname>Ravary</surname><given-names>F</given-names></name><name name-style="western"><surname>Jaisson</surname><given-names>P</given-names></name></person-group> (<year>2002</year>) <article-title>The reproductive cycle of thelytokous colonies of <italic><tp:taxon-name><tp:taxon-name-part taxon-name-part-type="genus">Cerapachys</tp:taxon-name-part> <tp:taxon-name-part taxon-name-part-type="species">biroi</tp:taxon-name-part></tp:taxon-name></italic> Forel (<tp:taxon-name><tp:taxon-name-part taxon-name-part-type="family">Formicidae</tp:taxon-name-part></tp:taxon-name>, <tp:taxon-name><tp:taxon-name-part taxon-name-part-type="subfamily">Cerapachyinae</tp:taxon-name-part></tp:taxon-name>).</article-title> <source>Insectes Sociaux</source> <volume>49</volume>: <fpage>114</fpage>–<lpage>119</lpage>. doi: <ext-link xlink:type="simple" ext-link-type="doi" xlink:href="10.1007/s00040-002-8288-9">10.1007/s00040-002-8288-9</ext-link></mixed-citation></ref><ref id="B347"><mixed-citation xmlns:xlink="http://www.w3.org/1999/xlink" xlink:type="simple">
          <person-group><name name-style="western"><surname>Ravary</surname><given-names>F</given-names></name><name name-style="western"><surname>Jaisson</surname><given-names>P</given-names></name></person-group> (<year>2004</year>) <article-title>Absence of individual sterility in thelytokous colonies of the ant <italic><tp:taxon-name><tp:taxon-name-part taxon-name-part-type="genus">Cerapachys</tp:taxon-name-part> <tp:taxon-name-part taxon-name-part-type="species">biroi</tp:taxon-name-part></tp:taxon-name></italic> Forel (<tp:taxon-name><tp:taxon-name-part taxon-name-part-type="family">Formicidae</tp:taxon-name-part></tp:taxon-name>, <tp:taxon-name><tp:taxon-name-part taxon-name-part-type="subfamily">Cerapachyinae</tp:taxon-name-part></tp:taxon-name>).</article-title> <source>Insectes Sociaux</source> <volume>51</volume>: <fpage>67</fpage>–<lpage>73</lpage>. doi: <ext-link xlink:type="simple" ext-link-type="doi" xlink:href="10.1007/s00040-003-0724-y">10.1007/s00040-003-0724-y</ext-link></mixed-citation></ref><ref id="B345"><mixed-citation xmlns:xlink="http://www.w3.org/1999/xlink" xlink:type="simple">
          <person-group><name name-style="western"><surname>Ravary</surname><given-names>F</given-names></name><name name-style="western"><surname>Jahyny</surname><given-names>B</given-names></name><name name-style="western"><surname>Jaisson</surname><given-names>P</given-names></name></person-group> (<year>2006</year>) <article-title>Brood stimulation controls the phasic reproductive cycle of the parthenogenetic ant <italic><tp:taxon-name><tp:taxon-name-part taxon-name-part-type="genus">Cerapachys</tp:taxon-name-part> <tp:taxon-name-part taxon-name-part-type="species">biroi</tp:taxon-name-part></tp:taxon-name></italic>.</article-title> <source>Insectes Sociaux</source> <volume>53</volume>: <fpage>20</fpage>–<lpage>26</lpage>. doi: <ext-link xlink:type="simple" ext-link-type="doi" xlink:href="10.1007/s00040-005-0828-7">10.1007/s00040-005-0828-7</ext-link></mixed-citation></ref><ref id="B493"><mixed-citation xmlns:xlink="http://www.w3.org/1999/xlink" xlink:type="simple">
          <person-group><name name-style="western"><surname>Wetterer</surname><given-names>JK</given-names></name><name name-style="western"><surname>Kronauer</surname><given-names>DJC</given-names></name><name name-style="western"><surname>Borowiec</surname><given-names>ML</given-names></name></person-group> (<year>2012</year>) <article-title>Worldwide spread of <italic><tp:taxon-name><tp:taxon-name-part taxon-name-part-type="genus">Cerapachys</tp:taxon-name-part> <tp:taxon-name-part taxon-name-part-type="species">biroi</tp:taxon-name-part></tp:taxon-name></italic> (<tp:taxon-name><tp:taxon-name-part taxon-name-part-type="order">Hymenoptera</tp:taxon-name-part></tp:taxon-name>: <tp:taxon-name><tp:taxon-name-part taxon-name-part-type="family">Formicidae</tp:taxon-name-part></tp:taxon-name>: <tp:taxon-name><tp:taxon-name-part taxon-name-part-type="subfamily">Cerapachyinae</tp:taxon-name-part></tp:taxon-name>).</article-title> <source>Myrmecological News</source> <volume>17</volume>: <fpage>1</fpage>–<lpage>4</lpage>.</mixed-citation></ref><ref id="B333"><mixed-citation xmlns:xlink="http://www.w3.org/1999/xlink" xlink:type="simple">
          <person-group><name name-style="western"><surname>Oxley</surname><given-names>PR</given-names></name><name name-style="western"><surname>Ji</surname><given-names>L</given-names></name><name name-style="western"><surname>Fetter-Pruneda</surname><given-names>I</given-names></name><name name-style="western"><surname>McKenzie</surname><given-names>SK</given-names></name><name name-style="western"><surname>Li</surname><given-names>C</given-names></name><name name-style="western"><surname>Hu</surname><given-names>H</given-names></name><name name-style="western"><surname>Zhang</surname><given-names>G</given-names></name><name name-style="western"><surname>Kronauer</surname><given-names>DJ</given-names></name></person-group> (<year>2014</year>) <article-title>The genome of the clonal raider ant <italic><tp:taxon-name><tp:taxon-name-part taxon-name-part-type="genus">Cerapachys</tp:taxon-name-part> <tp:taxon-name-part taxon-name-part-type="species">biroi</tp:taxon-name-part></tp:taxon-name></italic>.</article-title> <source>Current Biology</source> <volume>24</volume>: <fpage>451</fpage>–<lpage>458</lpage>. doi: <ext-link xlink:type="simple" ext-link-type="doi" xlink:href="10.1016/j.cub.2014.01.018">10.1016/j.cub.2014.01.018</ext-link></mixed-citation></ref><ref id="B268"><mixed-citation xmlns:xlink="http://www.w3.org/1999/xlink" xlink:type="simple">
          <person-group><name name-style="western"><surname>Kronauer</surname><given-names>DJC</given-names></name><name name-style="western"><surname>Pierce</surname><given-names>NE</given-names></name><name name-style="western"><surname>Keller</surname><given-names>L</given-names></name></person-group> (<year>2012</year>) <article-title>Asexual reproduction in introduced and native populations of the ant <italic><tp:taxon-name><tp:taxon-name-part taxon-name-part-type="genus">Cerapachys</tp:taxon-name-part> <tp:taxon-name-part taxon-name-part-type="species">biroi</tp:taxon-name-part></tp:taxon-name></italic>.</article-title> <source>Molecular Ecology</source> <volume>21</volume>: <fpage>5221</fpage>–<lpage>5235</lpage>. doi: <ext-link xlink:type="simple" ext-link-type="doi" xlink:href="10.1111/mec.12041">10.1111/mec.12041</ext-link></mixed-citation></ref><ref id="B348"><mixed-citation xmlns:xlink="http://www.w3.org/1999/xlink" xlink:type="simple">
          <person-group><name name-style="western"><surname>Ravary</surname><given-names>F</given-names></name><name name-style="western"><surname>Lecoutey</surname><given-names>E</given-names></name><name name-style="western"><surname>Kaminski</surname><given-names>G</given-names></name><name name-style="western"><surname>Châline</surname><given-names>N</given-names></name><name name-style="western"><surname>Jaisson</surname><given-names>P</given-names></name></person-group> (<year>2007</year>) <article-title>Individual experience alone can generate lasting division of labor in ants.</article-title> <source>Current Biology</source> <volume>17</volume>: <fpage>1308</fpage>–<lpage>1312</lpage>. doi: <ext-link xlink:type="simple" ext-link-type="doi" xlink:href="10.1016/j.cub.2007.06.047">10.1016/j.cub.2007.06.047</ext-link></mixed-citation></ref><ref id="B449"><mixed-citation xmlns:xlink="http://www.w3.org/1999/xlink" xlink:type="simple">
          <person-group><name name-style="western"><surname>Teseo</surname><given-names>S</given-names></name><name name-style="western"><surname>Kronauer</surname><given-names>DJC</given-names></name><name name-style="western"><surname>Jaisson</surname><given-names>P</given-names></name><name name-style="western"><surname>Châline</surname><given-names>N</given-names></name></person-group> (<year>2013</year>) <article-title>Enforcement of reproductive synchrony via policing in a clonal ant.</article-title> <source>Current Biology</source> <volume>23</volume>: <fpage>328</fpage>–<lpage>332</lpage>. doi: <ext-link xlink:type="simple" ext-link-type="doi" xlink:href="10.1016/j.cub.2013.01.011">10.1016/j.cub.2013.01.011</ext-link></mixed-citation></ref><ref id="B330"><mixed-citation xmlns:xlink="http://www.w3.org/1999/xlink" xlink:type="simple">
          <person-group><name name-style="western"><surname>Oldroyd</surname><given-names>BP</given-names></name></person-group> (<year>2013</year>) <article-title>Social evolution: policing without genetic conflict.</article-title> <source>Current Biology</source> <volume>23</volume>: <fpage>R208</fpage>–<lpage>R210</lpage>. doi: <ext-link xlink:type="simple" ext-link-type="doi" xlink:href="10.1016/j.cub.2013.01.051">10.1016/j.cub.2013.01.051</ext-link></mixed-citation></ref><ref id="B230"><mixed-citation xmlns:xlink="http://www.w3.org/1999/xlink" xlink:type="simple">
          <person-group><name name-style="western"><surname>Heterick</surname><given-names>BE</given-names></name></person-group> (<year>2009</year>) <article-title>A guide to the ants of south-western Australia.</article-title> <source>Records of the Western Australian Museum Supplement</source> <volume>76</volume>: <fpage>1</fpage>–<lpage>206</lpage>. doi: <ext-link xlink:type="simple" ext-link-type="doi" xlink:href="10.18195/issn.0313-122x.76.2009.007-206">10.18195/issn.0313-122x.76.2009.007-206</ext-link></mixed-citation></ref></ref-list></tp:taxon-treatment>
