# Supplementary material for: Generic revision of the ant subfamily Dorylinae (Hymenoptera, Formicidae)
Source: Zookeys. 2016 Aug 4;(608):1–280. doi: 10.3897/zookeys.608.9427 (PMC4982377; doi:10.3897/zookeys.608.9427)
Supplement: XML Treatment for Parasyscia [file zookeys.608.9427-treatment20.xml]

<!DOCTYPE tp:taxon-treatment
  PUBLIC "-//TaxonX//DTD Taxonomic Treatment Publishing DTD v0 20100105//EN" "tax-treatment-NSO.dtd">
<tp:taxon-treatment xmlns:tp="http://www.plazi.org/taxpub"><tp:treatment-meta><kwd-group><label>Taxon classification</label><kwd><named-content content-type="kingdom">Animalia</named-content></kwd><kwd><named-content content-type="order">Hymenoptera</named-content></kwd><kwd><named-content content-type="family">Formicidae</named-content></kwd></kwd-group><mixed-citation publication-type="journal"><person-group><name><surname>Borowiec</surname><given-names>Marek L.</given-names></name></person-group><article-title>Generic revision of the ant subfamily <tp:taxon-name><tp:taxon-name-part taxon-name-part-type="subfamily">Dorylinae</tp:taxon-name-part></tp:taxon-name> (<tp:taxon-name><tp:taxon-name-part taxon-name-part-type="order">Hymenoptera</tp:taxon-name-part></tp:taxon-name>, <tp:taxon-name><tp:taxon-name-part taxon-name-part-type="family">Formicidae</tp:taxon-name-part></tp:taxon-name>)</article-title><source>Zookeys</source><day>4</day><month>8</month><year>2016</year><volume>2016</volume><issue>608</issue><fpage>1</fpage><lpage>280</lpage><pub-id pub-id-type="doi">10.3897/zookeys.608.9427</pub-id></mixed-citation></tp:treatment-meta><tp:nomenclature><tp:taxon-name>
            <tp:taxon-name-part taxon-name-part-type="genus">Parasyscia</tp:taxon-name-part>
          </tp:taxon-name><tp:taxon-authority>Emery, 1882</tp:taxon-authority><tp:taxon-status xmlns:xlink="http://www.w3.org/1999/xlink" xlink:type="simple">gen. rev.</tp:taxon-status></tp:nomenclature><tp:treatment-sec sec-type="Type-species" id="SECID0EN2EO"><title>Type-species.</title><p>
            <italic><tp:taxon-name><tp:taxon-name-part taxon-name-part-type="genus">Parasyscia</tp:taxon-name-part> <tp:taxon-name-part taxon-name-part-type="species">piochardi</tp:taxon-name-part></tp:taxon-name></italic>, by monotypy.</p><p>After <italic><tp:taxon-name><tp:taxon-name-part taxon-name-part-type="genus">Lioponera</tp:taxon-name-part></tp:taxon-name></italic> this is the most species-rich lineage formerly included in <italic><tp:taxon-name><tp:taxon-name-part taxon-name-part-type="genus">Cerapachys</tp:taxon-name-part></tp:taxon-name></italic>.</p></tp:treatment-sec><tp:treatment-sec sec-type="diagnosis" id="SECID0EN3EO"><title>Diagnosis.</title><p>
            <bold><italic>Worker.</italic></bold> <italic><tp:taxon-name><tp:taxon-name-part taxon-name-part-type="genus">Parasyscia</tp:taxon-name-part></tp:taxon-name></italic> workers are distinguished by a combination of propodeal spiracle positioned low on the sclerite and propodeal lobes present, constriction between abdominal segments III and IV, petiole dorsolaterally not marginate, no constriction between abdominal segments IV, V, and VI, pronotomesopleural Pronotomesopleural suture fused, helcium axial, middle tibiae with a single pectinate spur, pretarsal claws unarmed, and abdominal segment III anterodorsally often marginate. <italic><tp:taxon-name><tp:taxon-name-part taxon-name-part-type="genus">Parasyscia</tp:taxon-name-part></tp:taxon-name></italic> is an exclusively Old World group and is most similar to <italic><tp:taxon-name><tp:taxon-name-part taxon-name-part-type="genus">Neocerapachys</tp:taxon-name-part></tp:taxon-name></italic> of the New World, which can be differentiated by narrower trench leading to the metapleural gland orifice, the presence of two patches of denser pilosity on abdominal tergite IV, and different palp formula (3,3 in <italic><tp:taxon-name><tp:taxon-name-part taxon-name-part-type="genus">Neocerapachys</tp:taxon-name-part></tp:taxon-name></italic> versus 3,2 or 2,2 in <italic><tp:taxon-name><tp:taxon-name-part taxon-name-part-type="genus">Parasyscia</tp:taxon-name-part></tp:taxon-name></italic>).</p><p>
            <bold><italic>Male.</italic></bold> The males of <italic><tp:taxon-name><tp:taxon-name-part taxon-name-part-type="genus">Parasyscia</tp:taxon-name-part></tp:taxon-name></italic> have variably developed wing venation and are generally diverse, making them somewhat challenging to identify. Most species share characteristic venation: C and R·f3 are absent, Rs·f2–3 is present and runs all the way from Rs+M to 2r-rs, closing a submarginal cell. In addition, <italic><tp:taxon-name><tp:taxon-name-part taxon-name-part-type="genus">Parasyscia</tp:taxon-name-part></tp:taxon-name></italic> males have 13-segmented antennae, antennal toruli fully exposed, no constrictions between abdominal segments IV, V, and VI, narrow and axial helcium, and a single spur on each middle and hind tibia. <italic><tp:taxon-name><tp:taxon-name-part taxon-name-part-type="genus">Lividopone</tp:taxon-name-part></tp:taxon-name></italic> and <italic><tp:taxon-name><tp:taxon-name-part taxon-name-part-type="genus">Zasphinctus</tp:taxon-name-part></tp:taxon-name></italic> may have similar wing venation but the former has a broad supraaxial helcium and the latter has pronounced constrictions between abdominal segments IV, V, and VI. Along with <italic><tp:taxon-name><tp:taxon-name-part taxon-name-part-type="genus">Lioponera</tp:taxon-name-part></tp:taxon-name></italic>, <italic><tp:taxon-name><tp:taxon-name-part taxon-name-part-type="genus">Parasyscia</tp:taxon-name-part></tp:taxon-name></italic> males are among the most common of non-army ant doryline males in collections from the Old World. Except for specimens with much reduced wing venation, <italic><tp:taxon-name><tp:taxon-name-part taxon-name-part-type="genus">Lioponera</tp:taxon-name-part></tp:taxon-name></italic> can be distinguished by a ‘free stigmal vein’ formed in complete absence of Rs·f2–3.</p></tp:treatment-sec><tp:treatment-sec sec-type="description" id="SECID0E36EO"><title>Description.</title><p>
            <bold><italic>Worker.</italic></bold> <italic>Head</italic>: Antennae with 11 or 12 segments. Apical antennal segment conspicuously enlarged, much broader than and longer than two preceding <!--PageBreak-->segments combined. Clypeus with cuticular apron. Lateroclypeal teeth absent. <tp:taxon-name><tp:taxon-name-part taxon-name-part-type="genus">Parafrontal</tp:taxon-name-part> <tp:taxon-name-part taxon-name-part-type="species">ridges</tp:taxon-name-part></tp:taxon-name> reduced. Torulo-posttorular complex vertical. Antennal scrobes absent. Labrum with median notch or concavity. Proximal face of stipes projecting beyond inner margin of sclerite, concealing prementum when mouthparts fully closed. Maxillary palps 3- or 2-segmented. Labial palps 2-segmented. Mandibles triangular, with teeth. Mandibles triangular, edentate. Eyes present, composed of 1 to more than 20 ommatidia. Ocelli absent. Head capsule with differentiated vertical posterior surface above occipital foramen. Ventrolateral margins of head with or without lamella or ridge extending towards mandibles and beyond carina surrounding occipital foramen. Posterior head corners dorsolaterally immarginate. Carina surrounding occipital foramen ventrally present. <italic>Mesosoma</italic>: Pronotal flange separated or not from collar by distinct ridge. Promesonotal connection with Pronotomesopleural suture completely fused. <tp:taxon-name><tp:taxon-name-part taxon-name-part-type="genus">Pronotomesopleural</tp:taxon-name-part> <tp:taxon-name-part taxon-name-part-type="species">suture</tp:taxon-name-part></tp:taxon-name> completely fused. <tp:taxon-name><tp:taxon-name-part taxon-name-part-type="genus">Mesometapleural</tp:taxon-name-part> <tp:taxon-name-part taxon-name-part-type="species">groove</tp:taxon-name-part></tp:taxon-name> weakly impressed. Transverse <tp:taxon-name><tp:taxon-name-part taxon-name-part-type="species">groove</tp:taxon-name-part></tp:taxon-name> dividing mesopleuron absent or present. Pleural endophragmal pit concavity present. Mesosoma dorsolaterally immarginate. Metanotal depression or <tp:taxon-name><tp:taxon-name-part taxon-name-part-type="species">groove</tp:taxon-name-part></tp:taxon-name> on mesosoma absent. Propodeal spiracle situated low on sclerite. Propodeal declivity with or without distinct dorsal edge or margin and rectangular in posterior view. Metapleural gland without bulla visible through cuticle. Propodeal lobes present, well developed. <italic>Metasoma</italic>: Petiole anterodorsally immarginate or marginate, dorsolaterally immarginate, and laterally above spiracle marginate. Helcium in relation to tergosternal Pronotomesopleural suture placed at Pronotomesopleural suture and axial. Prora forming a U-shaped margin with median ridge. Spiracle openings of abdominal segments IV–VI circular. Abdominal segment III anterodorsally immarginate and dorsolaterally immarginate. Abdominal segment III more than half size of succeeding segment IV, which is weakly constricted at presegmental portion (uninodal waist). Girdling constriction of segment IV present, i.e. pre- and postsclerites distinct. Cinctus of abdominal segment IV gutter-like and cross-ribbed. Abdominal segment IV not conspicuously largest segment. Abdominal tergite IV not folding over sternite, and anterior portions of sternite and tergite equally well visible in lateral view. Girdling constriction between pre- and posttergites of abdominal segments V and VI absent. Girdling constriction between pre- and poststernites of abdominal segments V and VI absent. Pygidium large, with impressed medial field and armed with modified setae. Hypopygium unarmed. <italic>Legs</italic>: Mid tibia with single pectinate spur. Hind tibia with single pectinate spur. Hind basitarsus not widening distally, circular in cross-section. Posterior flange of hind coxa not produced as raised lamella. Metatibial gland present as oval patch of whitish cuticle. Metabasitarsal gland absent. Hind pretarsal claws simple. <italic>Polymorphism</italic>: Monomorphic.</p><p>
            <bold><italic>Male.</italic></bold> <italic>Head</italic>: Antennae with 13 segments. Clypeus with cuticular apron. <tp:taxon-name><tp:taxon-name-part taxon-name-part-type="genus">Parafrontal</tp:taxon-name-part> <tp:taxon-name-part taxon-name-part-type="species">ridges</tp:taxon-name-part></tp:taxon-name> present. Torulo-posttorular complex vertical. Maxillary palps 2-segmented. Labial palps 2-segmented. Mandibles triangular, edentate. Ventrolateral margins of head without lamella or ridge extending towards mandibles and beyond carina surrounding occipital foramen. Carina surrounding occipital foramen ventrally absent. <italic>Mesosoma</italic>: Pronotal flange separated from collar by distinct ridge mostly on sides or not separated. <tp:taxon-name><tp:taxon-name-part taxon-name-part-type="genus">Notauli</tp:taxon-name-part></tp:taxon-name> absent or present. Transverse <tp:taxon-name><tp:taxon-name-part taxon-name-part-type="species">groove</tp:taxon-name-part></tp:taxon-name> dividing mesopleuron present. Propodeal declivity reduced, <!--PageBreak-->with or without distinct dorsal edge or margin. Metapleural gland opening absent. Propodeal lobes present. <italic>Metasoma</italic>: Petiole anterodorsally immarginate or marginate, dorsolaterally immarginate, and laterally above spiracle marginate. Helcium in relation to tergosternal Pronotomesopleural suture placed at posttergite and axial. Prora forming a U-shaped margin with median ridge. Spiracle openings of abdominal segments IV–VI circular. Abdominal segment III more than half size of succeeding segment IV; latter weakly constricted at presegmental portion (uninodal waist). Girdling constriction of segment IV present, i.e. pre- and postsclerites distinct. Cinctus of abdominal segment IV gutter-like and cross-ribbed. Girdling constriction between pre- and postsclerites of abdominal segments V and VI absent. Abdominal segment IV conspicuously largest segment. Abdominal sternite VII simple. Abdominal sternite IX distally armed with two spines, with lateral apodemes about as long as medial apodeme, directed anteriorly (towards head). <italic>Genitalia</italic>: Cupula long relative to rest of genital capsule and shorter ventrally than dorsally. Basimere broadly fused to telomere, with no sulcus trace at junction, and ventrally with left and right arms separated. Telomere gradually tapering toward apex. <tp:taxon-name><tp:taxon-name-part taxon-name-part-type="genus">Volsella</tp:taxon-name-part></tp:taxon-name> gradually tapering toward apex. Penisvalva laterally flattened, at apex hooked ventrally. <italic>Legs</italic>: Mid tibia with single pectinate spur. Hind tibia with single pectinate spur. Posterior flange of hind coxa not produced as raised lamella. Metatibial gland absent. Metabasitarsal glands absent. Hind pretarsal claws simple. <italic>Wings</italic>: Tegula present, broad, demiovate in shape. Vein C in fore wing absent. Pterostigma broad. Abscissa R·f3 absent. Abscissae Rs·f2–3 present, disconnected from Rs+M or connecting with Rs+M&amp;M·f2. Cross-vein 2r-rs present, differentiated from Rs·f4 by presence of Rs·f2–3. Abscissae Rs·f4–5 present, fused in absence of 2rs-m. Abscissa M·f2 in fore wing present, separated from Rs+M by Rs·f2 or contiguous with Rs+M. Abscissa M·f4 in fore wing present, not reaching wing margin. Cross-vein 1m-cu in fore wing absent or present. Cross-vein cu-a in fore wing present, arising from M+Cu at variable distance, proximal, distal to, at or near M·f1. Vein Cu in fore wing present, with only Cu1 branch prominent. Vein A in fore wing with abscissa A·f1 present or with abscissae A·f1 and A·f2 present; A·f2 short. Vein C in hind wing absent. Vein R in hind wing absent. Vein Sc+R in hind wing absent. Abscissa Rs·f1 in hind wing absent. Abscissa Rs·f2 in hind wing present, not reaching wing margin. Cross-vein 1rs-m in hind wing present, about as long as M·f1. Vein M+Cu in hind wing present. Abscissa M·f1 in hind wing present. Abscissa M·f2 in hind wing absent or present. Cross-vein cu-a in hind wing present. Vein Cu in hind wing present. Vein A in hind wing with abscissa A·f1 or with abscissae A·f1 and A·f2 present.</p><p>
            <bold><italic>Gyne.</italic></bold> Alate gynes are known in a number of species, e.g. <italic><tp:taxon-name><tp:taxon-name-part taxon-name-part-type="genus">Parasyscia</tp:taxon-name-part> <tp:taxon-name-part taxon-name-part-type="species">afer</tp:taxon-name-part></tp:taxon-name></italic>, <italic><tp:taxon-name><tp:taxon-name-part taxon-name-part-type="genus">Parasyscia</tp:taxon-name-part> <tp:taxon-name-part taxon-name-part-type="species">imerinensis</tp:taxon-name-part></tp:taxon-name></italic>, <italic><tp:taxon-name><tp:taxon-name-part taxon-name-part-type="genus">Parasyscia</tp:taxon-name-part> <tp:taxon-name-part taxon-name-part-type="species">reticulata</tp:taxon-name-part></tp:taxon-name></italic>. Ergatoid gynes are also known, for example in <italic><tp:taxon-name><tp:taxon-name-part taxon-name-part-type="genus">Parasyscia</tp:taxon-name-part> <tp:taxon-name-part taxon-name-part-type="species">indica</tp:taxon-name-part></tp:taxon-name></italic>, <italic><tp:taxon-name><tp:taxon-name-part taxon-name-part-type="genus">Parasyscia</tp:taxon-name-part> <tp:taxon-name-part taxon-name-part-type="species">nayana</tp:taxon-name-part></tp:taxon-name></italic>, <italic><tp:taxon-name><tp:taxon-name-part taxon-name-part-type="genus">Parasyscia</tp:taxon-name-part> <tp:taxon-name-part taxon-name-part-type="species">schoedli</tp:taxon-name-part></tp:taxon-name></italic>, <italic><tp:taxon-name><tp:taxon-name-part taxon-name-part-type="genus">Parasyscia</tp:taxon-name-part> <tp:taxon-name-part taxon-name-part-type="species">seema</tp:taxon-name-part></tp:taxon-name></italic>, and <italic><tp:taxon-name><tp:taxon-name-part taxon-name-part-type="genus">Parasyscia</tp:taxon-name-part> <tp:taxon-name-part taxon-name-part-type="species">sudanensis</tp:taxon-name-part></tp:taxon-name></italic>. The ergatoid gyne of <italic><tp:taxon-name><tp:taxon-name-part taxon-name-part-type="genus">Parasyscia</tp:taxon-name-part> <tp:taxon-name-part taxon-name-part-type="species">schoedli</tp:taxon-name-part></tp:taxon-name></italic> is extremely worker-like, does not possess ocelli, and differs form the worker mostly in relatively larger gaster and more erect pilosity. In <italic><tp:taxon-name><tp:taxon-name-part taxon-name-part-type="genus">Parasyscia</tp:taxon-name-part> <tp:taxon-name-part taxon-name-part-type="species">seema</tp:taxon-name-part></tp:taxon-name></italic> intercastes or ergatoids with ocelli but no modifications to the mesosoma are known in addition to a gyne with well-developed mesosomal sutures. It is unclear, however, whether the latter is dealated or never possessed wings (<xref ref-type="bibr" rid="B32">Bharti and Akbar 2013</xref>).</p><p>
            <bold><italic>Larva.</italic></bold> The larva of <italic><tp:taxon-name><tp:taxon-name-part taxon-name-part-type="genus">Parasyscia</tp:taxon-name-part> <tp:taxon-name-part taxon-name-part-type="species">opaca</tp:taxon-name-part></tp:taxon-name></italic> has been described (<xref ref-type="bibr" rid="B495">Wheeler and Wheeler 1964a</xref>). Cocoon presence unknown.</p><!--PageBreak--><!--PageBreak--><!--PageBreak--><!--PageBreak--></tp:treatment-sec><tp:treatment-sec sec-type="distribution" id="SECID0EIJFO"><title>Distribution.</title><p>50 species of <italic><tp:taxon-name><tp:taxon-name-part taxon-name-part-type="genus">Parasyscia</tp:taxon-name-part></tp:taxon-name></italic> are known, distributed throughout the warm temperate and tropical Old World, extending into New Guinea and many Pacific islands but absent from Australia.</p></tp:treatment-sec><tp:treatment-sec sec-type="Taxonomy and phylogeny" id="SECID0EVJFO"><title>Taxonomy and phylogeny.</title><p>
            <italic><tp:taxon-name><tp:taxon-name-part taxon-name-part-type="genus">Parasyscia</tp:taxon-name-part></tp:taxon-name></italic> was described as a genus by Emery in 1882 and shortly afterwards treated as a subgenus by <xref ref-type="bibr" rid="B163">Forel 1892</xref>. Most authors adopted Forel’s decision and finally Kempf synonymized it under <italic><tp:taxon-name><tp:taxon-name-part taxon-name-part-type="genus">Cerapachys</tp:taxon-name-part></tp:taxon-name></italic> in his catalog of Neotropical ants (<xref ref-type="bibr" rid="B260">Kempf 1972</xref>). Relatively few species have been described under this name, but in the sense proposed here it is equivalent to Brown’s ‘<italic><tp:taxon-name><tp:taxon-name-part taxon-name-part-type="species">dohertyi</tp:taxon-name-part></tp:taxon-name></italic>-<italic><tp:taxon-name><tp:taxon-name-part taxon-name-part-type="species">cribrinodis</tp:taxon-name-part></tp:taxon-name></italic> group’ (<xref ref-type="bibr" rid="B72">Brown 1975</xref>), keyed with other <italic><tp:taxon-name><tp:taxon-name-part taxon-name-part-type="genus">Cerapachys</tp:taxon-name-part></tp:taxon-name></italic> in the same publication (<xref ref-type="bibr" rid="B72">Brown 1975</xref>).</p><p>
            <italic><tp:taxon-name><tp:taxon-name-part taxon-name-part-type="genus">Parasyscia</tp:taxon-name-part></tp:taxon-name></italic> has been identified as the sister group of <italic><tp:taxon-name><tp:taxon-name-part taxon-name-part-type="genus">Zasphinctus</tp:taxon-name-part></tp:taxon-name></italic> (<xref ref-type="bibr" rid="B65">Brady et al. 2014</xref>), but there have been no attempts to reconstruct the internal phylogeny. Material examined in collections suggests that many species remain to be described (author’s unpublished observations).</p></tp:treatment-sec><tp:treatment-sec sec-type="biology" id="SECID0EIMFO"><title>Biology.</title><p>Two <italic><tp:taxon-name><tp:taxon-name-part taxon-name-part-type="genus">Parasyscia</tp:taxon-name-part></tp:taxon-name></italic> species, <italic><tp:taxon-name><tp:taxon-name-part taxon-name-part-type="genus">Parasyscia</tp:taxon-name-part> <tp:taxon-name-part taxon-name-part-type="species">flavaclavata</tp:taxon-name-part></tp:taxon-name></italic> and <italic><tp:taxon-name><tp:taxon-name-part taxon-name-part-type="genus">Parasyscia</tp:taxon-name-part> <tp:taxon-name-part taxon-name-part-type="species">opaca</tp:taxon-name-part></tp:taxon-name></italic>, were observed in the field in New Guinea (<xref ref-type="bibr" rid="B535">Wilson 1958</xref>). <italic><tp:taxon-name><tp:taxon-name-part taxon-name-part-type="genus">Parasyscia</tp:taxon-name-part> <tp:taxon-name-part taxon-name-part-type="species">flavaclavata</tp:taxon-name-part></tp:taxon-name></italic> was seen raiding a colony of a <italic><tp:taxon-name><tp:taxon-name-part taxon-name-part-type="genus">Pheidole</tp:taxon-name-part></tp:taxon-name></italic> species. A nest of <italic><tp:taxon-name><tp:taxon-name-part taxon-name-part-type="genus">Parasyscia</tp:taxon-name-part> <tp:taxon-name-part taxon-name-part-type="species">opaca</tp:taxon-name-part></tp:taxon-name></italic> was collected from a rotting log, containing &lt;100 workers, a single queen, and brood and adults of the apparent prey, <italic><tp:taxon-name><tp:taxon-name-part taxon-name-part-type="genus">Strumigenys</tp:taxon-name-part> <tp:taxon-name-part taxon-name-part-type="species">loriae</tp:taxon-name-part></tp:taxon-name></italic>. The brood of <italic><tp:taxon-name><tp:taxon-name-part taxon-name-part-type="genus">Parasyscia</tp:taxon-name-part> <tp:taxon-name-part taxon-name-part-type="species">opaca</tp:taxon-name-part></tp:taxon-name></italic> consisted of larvae of the same size, suggesting synchronized brood production. Other species have been collected from rotten logs and under stones (<xref ref-type="bibr" rid="B72">Brown 1975</xref>), and at least one, <italic><tp:taxon-name><tp:taxon-name-part taxon-name-part-type="genus">Parasyscia</tp:taxon-name-part> <tp:taxon-name-part taxon-name-part-type="species">zimmermanni</tp:taxon-name-part></tp:taxon-name></italic>, is an arboreal nester (<xref ref-type="bibr" rid="B394">Sarnat and Economo 2012</xref>). <italic><tp:taxon-name><tp:taxon-name-part taxon-name-part-type="genus">Parasyscia</tp:taxon-name-part> <tp:taxon-name-part taxon-name-part-type="species">imerinensis</tp:taxon-name-part></tp:taxon-name></italic> was observed in an urban habitat of the botanical garden and zoo in Antananarivo, Madagascar. Two workers were seen slowly walking on pavement stones shortly after dark. It is difficult to assess whether these individuals represented scouts or if this species forages solitarily (author’s observations).</p></tp:treatment-sec><tp:treatment-sec sec-type="Species of Parasyscia" id="SECID0EYPFO"><title>Species of <italic><tp:taxon-name><tp:taxon-name-part taxon-name-part-type="genus">Parasyscia</tp:taxon-name-part></tp:taxon-name></italic></title><p>
            <italic><tp:taxon-name><tp:taxon-name-part taxon-name-part-type="genus">Parasyscia</tp:taxon-name-part> <tp:taxon-name-part taxon-name-part-type="species">afer</tp:taxon-name-part></tp:taxon-name></italic> (Forel, 1907a): Tanzania, <bold>comb. n.</bold></p><p>
            <italic><tp:taxon-name><tp:taxon-name-part taxon-name-part-type="genus">Parasyscia</tp:taxon-name-part> <tp:taxon-name-part taxon-name-part-type="species">aitkenii</tp:taxon-name-part></tp:taxon-name></italic> (Forel, 1900b): India, <bold>comb. n.</bold></p><p>
            <italic><tp:taxon-name><tp:taxon-name-part taxon-name-part-type="genus">Parasyscia</tp:taxon-name-part> <tp:taxon-name-part taxon-name-part-type="species">arnoldi</tp:taxon-name-part></tp:taxon-name></italic> (Forel, 1914): South Africa, <bold>comb. n.</bold></p><p>
            <italic><tp:taxon-name><tp:taxon-name-part taxon-name-part-type="genus">Parasyscia</tp:taxon-name-part> <tp:taxon-name-part taxon-name-part-type="species">browni</tp:taxon-name-part></tp:taxon-name></italic> (Bharti and Wachkoo, 2013): India, <bold>comb. n.</bold></p><p>
            <italic><tp:taxon-name><tp:taxon-name-part taxon-name-part-type="genus">Parasyscia</tp:taxon-name-part> <tp:taxon-name-part taxon-name-part-type="species">bryanti</tp:taxon-name-part></tp:taxon-name></italic> (Wheeler, W. M., 1919): Malaysia (Sarawak), <bold>comb. n.</bold></p><p>
            <italic><tp:taxon-name><tp:taxon-name-part taxon-name-part-type="genus">Parasyscia</tp:taxon-name-part> <tp:taxon-name-part taxon-name-part-type="species">centurio</tp:taxon-name-part></tp:taxon-name></italic> (Brown, 1975): Democratic Republic of the Congo, <bold>comb. n.</bold></p><p>
            <italic><tp:taxon-name><tp:taxon-name-part taxon-name-part-type="genus">Parasyscia</tp:taxon-name-part> <tp:taxon-name-part taxon-name-part-type="species">conservata</tp:taxon-name-part></tp:taxon-name></italic> (Viehmeyer, 1913): Indonesia (Sulawesi, in copal), <bold>comb. n.</bold></p><p>
            <italic><tp:taxon-name><tp:taxon-name-part taxon-name-part-type="genus">Parasyscia</tp:taxon-name-part> <tp:taxon-name-part taxon-name-part-type="species">cribrinodis</tp:taxon-name-part></tp:taxon-name></italic> Emery, 1899b: Cameroon, <bold>comb. rev.</bold></p><p>
            <italic><tp:taxon-name><tp:taxon-name-part taxon-name-part-type="genus">Parasyscia</tp:taxon-name-part> <tp:taxon-name-part taxon-name-part-type="species">desposyne</tp:taxon-name-part></tp:taxon-name></italic> (Wilson, 1959): Papua New Guinea, <bold>comb. n.</bold></p><p>
            <italic><tp:taxon-name><tp:taxon-name-part taxon-name-part-type="genus">Parasyscia</tp:taxon-name-part> <tp:taxon-name-part taxon-name-part-type="species">dohertyi</tp:taxon-name-part></tp:taxon-name></italic> (Emery, 1902): Indonesia (Laut Island), <bold>comb. n.</bold></p><p>
            <italic><tp:taxon-name><tp:taxon-name-part taxon-name-part-type="genus">Parasyscia</tp:taxon-name-part> <tp:taxon-name-part taxon-name-part-type="species">dominula</tp:taxon-name-part></tp:taxon-name></italic> (Wilson, 1959): Indonesia (Papua), <bold>comb. n.</bold></p><p>
            <italic><tp:taxon-name><tp:taxon-name-part taxon-name-part-type="genus">Parasyscia</tp:taxon-name-part> <tp:taxon-name-part taxon-name-part-type="species">faurei</tp:taxon-name-part></tp:taxon-name></italic> (Arnold, 1949): South Africa, <bold>comb. n.</bold></p><p>
            <italic><tp:taxon-name><tp:taxon-name-part taxon-name-part-type="genus">Parasyscia</tp:taxon-name-part> <tp:taxon-name-part taxon-name-part-type="species">flavaclavata</tp:taxon-name-part></tp:taxon-name></italic> (Donisthorpe, 1938): Indonesia (Papua), <bold>comb. n.</bold></p><p>
            <italic><tp:taxon-name><tp:taxon-name-part taxon-name-part-type="genus">Parasyscia</tp:taxon-name-part> <tp:taxon-name-part taxon-name-part-type="species">fossulata</tp:taxon-name-part></tp:taxon-name></italic> (Forel, 1895a): Sri Lanka, <bold>comb. n.</bold></p><p>
            <italic><tp:taxon-name><tp:taxon-name-part taxon-name-part-type="genus">Parasyscia</tp:taxon-name-part> <tp:taxon-name-part taxon-name-part-type="species">foveolata</tp:taxon-name-part></tp:taxon-name></italic> (Radchenko, 1993): Vietnam, <bold>comb. n.</bold></p><!--PageBreak--><p>
            <italic><tp:taxon-name><tp:taxon-name-part taxon-name-part-type="genus">Parasyscia</tp:taxon-name-part> <tp:taxon-name-part taxon-name-part-type="species">hashimotoi</tp:taxon-name-part></tp:taxon-name></italic> (Terayama, 1996): Japan, <bold>comb. n.</bold></p><p>
            <italic><tp:taxon-name><tp:taxon-name-part taxon-name-part-type="genus">Parasyscia</tp:taxon-name-part> <tp:taxon-name-part taxon-name-part-type="species">imerinensis</tp:taxon-name-part></tp:taxon-name></italic> Forel, 1891: Madagascar, <bold>comb. rev.</bold></p><p>
            <italic><tp:taxon-name><tp:taxon-name-part taxon-name-part-type="genus">Parasyscia</tp:taxon-name-part> <tp:taxon-name-part taxon-name-part-type="species">inconspicua</tp:taxon-name-part></tp:taxon-name></italic> Emery, 1901c: Papua New Guinea, <bold>comb. n.</bold></p><p>
            <italic><tp:taxon-name><tp:taxon-name-part taxon-name-part-type="genus">Parasyscia</tp:taxon-name-part> <tp:taxon-name-part taxon-name-part-type="species">indica</tp:taxon-name-part></tp:taxon-name></italic> (Brown, 1975): India, <bold>comb. n.</bold></p><p>
            <italic><tp:taxon-name><tp:taxon-name-part taxon-name-part-type="genus">Parasyscia</tp:taxon-name-part> <tp:taxon-name-part taxon-name-part-type="species">kenyensis</tp:taxon-name-part></tp:taxon-name></italic> (Consani, 1951): Kenya, <bold>comb. n.</bold></p><p>
            <italic><tp:taxon-name><tp:taxon-name-part taxon-name-part-type="genus">Parasyscia</tp:taxon-name-part> <tp:taxon-name-part taxon-name-part-type="species">keralensis</tp:taxon-name-part></tp:taxon-name></italic> (Karmaly, 2012): India, <bold>comb. n.</bold></p><p>
            <italic><tp:taxon-name><tp:taxon-name-part taxon-name-part-type="genus">Parasyscia</tp:taxon-name-part> <tp:taxon-name-part taxon-name-part-type="species">kodecorum</tp:taxon-name-part></tp:taxon-name></italic> (Brown, 1975): Indonesia (South Kalimantan), <bold>comb. n.</bold></p><p>
            <italic><tp:taxon-name><tp:taxon-name-part taxon-name-part-type="genus">Parasyscia</tp:taxon-name-part> <tp:taxon-name-part taxon-name-part-type="species">lamborni</tp:taxon-name-part></tp:taxon-name></italic> (Crawley, 1923): Malawi, <bold>comb. n.</bold></p><p>
            <italic><tp:taxon-name><tp:taxon-name-part taxon-name-part-type="genus">Parasyscia</tp:taxon-name-part> <tp:taxon-name-part taxon-name-part-type="species">lindrothi</tp:taxon-name-part></tp:taxon-name></italic> (Wilson, 1959): Fiji, <bold>comb. n.</bold></p><p>
            <italic><tp:taxon-name><tp:taxon-name-part taxon-name-part-type="genus">Parasyscia</tp:taxon-name-part> <tp:taxon-name-part taxon-name-part-type="species">luteoviger</tp:taxon-name-part></tp:taxon-name></italic> (Brown, 1975): Sri Lanka, <bold>comb. n.</bold></p><p>
            <italic><tp:taxon-name><tp:taxon-name-part taxon-name-part-type="genus">Parasyscia</tp:taxon-name-part> <tp:taxon-name-part taxon-name-part-type="species">majuscula</tp:taxon-name-part></tp:taxon-name></italic> (Mann, 1921): Fiji, <bold>comb. n.</bold></p><p>
            <italic><tp:taxon-name><tp:taxon-name-part taxon-name-part-type="genus">Parasyscia</tp:taxon-name-part> <tp:taxon-name-part taxon-name-part-type="species">muiri</tp:taxon-name-part></tp:taxon-name></italic> (Wheeler, W. M. and Chapman, 1925): Philippines, <bold>comb. n.</bold></p><p>
            <italic><tp:taxon-name><tp:taxon-name-part taxon-name-part-type="genus">Parasyscia</tp:taxon-name-part> <tp:taxon-name-part taxon-name-part-type="species">natalensis</tp:taxon-name-part></tp:taxon-name></italic> (Forel, 1901d): South Africa, <bold>comb. n.</bold></p><p>
            <italic><tp:taxon-name><tp:taxon-name-part taxon-name-part-type="genus">Parasyscia</tp:taxon-name-part> <tp:taxon-name-part taxon-name-part-type="species">nitens</tp:taxon-name-part></tp:taxon-name></italic> (Donisthorpe, 1949): Indonesia (Papua), <bold>comb. n.</bold></p><p>
            <italic><tp:taxon-name><tp:taxon-name-part taxon-name-part-type="genus">Parasyscia</tp:taxon-name-part> <tp:taxon-name-part taxon-name-part-type="species">nitidula</tp:taxon-name-part></tp:taxon-name></italic> (Brown, 1975): Democratic Republic of the Congo, <bold>comb. n.</bold></p><p>
            <italic><tp:taxon-name><tp:taxon-name-part taxon-name-part-type="genus">Parasyscia</tp:taxon-name-part> <tp:taxon-name-part taxon-name-part-type="species">opaca</tp:taxon-name-part></tp:taxon-name></italic> (Emery, 1901c): Papua New Guinea, <bold>comb. n.</bold></p><p>
            <italic><tp:taxon-name><tp:taxon-name-part taxon-name-part-type="genus">Parasyscia</tp:taxon-name-part> <tp:taxon-name-part taxon-name-part-type="species">peringueyi</tp:taxon-name-part></tp:taxon-name></italic> Emery, 1886: South Africa, <bold>comb. rev.</bold></p><p>
            <italic><tp:taxon-name><tp:taxon-name-part taxon-name-part-type="genus">Parasyscia</tp:taxon-name-part> <tp:taxon-name-part taxon-name-part-type="species">piochardi</tp:taxon-name-part></tp:taxon-name></italic> Emery, 1882: Syrian Arab Republic, <bold>comb. rev.</bold></p><p>
            <italic><tp:taxon-name><tp:taxon-name-part taxon-name-part-type="genus">Parasyscia</tp:taxon-name-part> <tp:taxon-name-part taxon-name-part-type="species">polynikes</tp:taxon-name-part></tp:taxon-name></italic> (Wilson, 1959): Papua New Guinea, <bold>comb. n.</bold></p><p>
            <italic><tp:taxon-name><tp:taxon-name-part taxon-name-part-type="genus">Parasyscia</tp:taxon-name-part> <tp:taxon-name-part taxon-name-part-type="species">reticulata</tp:taxon-name-part></tp:taxon-name></italic> (Emery, 1923): Taiwan, <bold>comb. n.</bold></p><p>
            <italic><tp:taxon-name><tp:taxon-name-part taxon-name-part-type="genus">Parasyscia</tp:taxon-name-part> <tp:taxon-name-part taxon-name-part-type="species">rufithorax</tp:taxon-name-part></tp:taxon-name></italic> (Wheeler, W. M. and Chapman, 1925): Philippines, <bold>comb. n.</bold></p><p>
            <italic><tp:taxon-name><tp:taxon-name-part taxon-name-part-type="genus">Parasyscia</tp:taxon-name-part> <tp:taxon-name-part taxon-name-part-type="species">salimani</tp:taxon-name-part></tp:taxon-name></italic> (Karavaiev, 1925): Indonesia (Java), <bold>comb. n.</bold></p><p>
            <italic><tp:taxon-name><tp:taxon-name-part taxon-name-part-type="genus">Parasyscia</tp:taxon-name-part> <tp:taxon-name-part taxon-name-part-type="species">seema</tp:taxon-name-part></tp:taxon-name></italic> (Bharti and Akbar, 2013): India, <bold>comb. n.</bold></p><p>
            <italic><tp:taxon-name><tp:taxon-name-part taxon-name-part-type="genus">Parasyscia</tp:taxon-name-part> <tp:taxon-name-part taxon-name-part-type="species">schoedli</tp:taxon-name-part></tp:taxon-name></italic> (Bharti and Akbar, 2013): India, <bold>comb. n.</bold></p><p>
            <italic><tp:taxon-name><tp:taxon-name-part taxon-name-part-type="genus">Parasyscia</tp:taxon-name-part> <tp:taxon-name-part taxon-name-part-type="species">sculpturata</tp:taxon-name-part></tp:taxon-name></italic> (Mann, 1921): Fiji, <bold>comb. n.</bold></p><p>
            <italic><tp:taxon-name><tp:taxon-name-part taxon-name-part-type="genus">Parasyscia</tp:taxon-name-part> <tp:taxon-name-part taxon-name-part-type="species">sudanensis</tp:taxon-name-part></tp:taxon-name></italic> (Weber, 1942): South Sudan, <bold>comb. n.</bold></p><p>
            <italic><tp:taxon-name><tp:taxon-name-part taxon-name-part-type="genus">Parasyscia</tp:taxon-name-part> <tp:taxon-name-part taxon-name-part-type="species">sylvicola</tp:taxon-name-part></tp:taxon-name></italic> (Arnold, 1955): Zimbabwe, <bold>comb. n.</bold></p><p>
            <italic><tp:taxon-name><tp:taxon-name-part taxon-name-part-type="genus">Parasyscia</tp:taxon-name-part> <tp:taxon-name-part taxon-name-part-type="species">superata</tp:taxon-name-part></tp:taxon-name></italic> (Wilson, 1959): Papua New Guinea, <bold>comb. n.</bold></p><p>
            <italic><tp:taxon-name><tp:taxon-name-part taxon-name-part-type="genus">Parasyscia</tp:taxon-name-part> <tp:taxon-name-part taxon-name-part-type="species">terricola</tp:taxon-name-part></tp:taxon-name></italic> (Mann, 1919): Solomon Islands, <bold>comb. n.</bold></p><p>
            <italic><tp:taxon-name><tp:taxon-name-part taxon-name-part-type="genus">Parasyscia</tp:taxon-name-part> <tp:taxon-name-part taxon-name-part-type="species">valida</tp:taxon-name-part></tp:taxon-name></italic> (Arnold, 1960): South Africa, <bold>comb. n.</bold></p><p>
            <italic><tp:taxon-name><tp:taxon-name-part taxon-name-part-type="genus">Parasyscia</tp:taxon-name-part> <tp:taxon-name-part taxon-name-part-type="species">villiersi</tp:taxon-name-part></tp:taxon-name></italic> (Bernard, 1953b): Guinea, <bold>comb. n.</bold></p><p>
            <italic><tp:taxon-name><tp:taxon-name-part taxon-name-part-type="genus">Parasyscia</tp:taxon-name-part> <tp:taxon-name-part taxon-name-part-type="species">vitiensis</tp:taxon-name-part></tp:taxon-name></italic> (Mann, 1921): Fiji, <bold>comb. n.</bold></p><p>
            <italic><tp:taxon-name><tp:taxon-name-part taxon-name-part-type="genus">Parasyscia</tp:taxon-name-part> <tp:taxon-name-part taxon-name-part-type="species">wighti</tp:taxon-name-part></tp:taxon-name></italic> (Bharti and Akbar, 2013): India, <bold>comb. n.</bold></p><p>
            <italic><tp:taxon-name><tp:taxon-name-part taxon-name-part-type="genus">Parasyscia</tp:taxon-name-part> <tp:taxon-name-part taxon-name-part-type="species">wittmeri</tp:taxon-name-part></tp:taxon-name></italic> (Collingwood, 1985): Saudi Arabia, <bold>comb. n.</bold></p><p>
            <italic><tp:taxon-name><tp:taxon-name-part taxon-name-part-type="genus">Parasyscia</tp:taxon-name-part> <tp:taxon-name-part taxon-name-part-type="species">zimmermani</tp:taxon-name-part></tp:taxon-name></italic> (Wilson, 1959): Fiji, <bold>comb. n.</bold></p></tp:treatment-sec><ref-list><ref id="B32"><mixed-citation xmlns:xlink="http://www.w3.org/1999/xlink" xlink:type="simple">
          <person-group><name name-style="western"><surname>Bharti</surname><given-names>H</given-names></name><name name-style="western"><surname>Akbar</surname><given-names>SA</given-names></name></person-group> (<year>2013</year>) <article-title>Taxonomic studies on the ant genus <italic><tp:taxon-name><tp:taxon-name-part taxon-name-part-type="genus">Cerapachys</tp:taxon-name-part></tp:taxon-name></italic> Smith (<tp:taxon-name><tp:taxon-name-part taxon-name-part-type="order">Hymenoptera</tp:taxon-name-part></tp:taxon-name>, <tp:taxon-name><tp:taxon-name-part taxon-name-part-type="family">Formicidae</tp:taxon-name-part></tp:taxon-name>) from India.</article-title> <source>ZooKeys</source> <volume>336</volume>: <fpage>79</fpage>–<lpage>103</lpage>. doi: <ext-link xlink:type="simple" ext-link-type="doi" xlink:href="10.3897/zookeys.336.5719">10.3897/zookeys.336.5719</ext-link></mixed-citation></ref><ref id="B495"><mixed-citation xmlns:xlink="http://www.w3.org/1999/xlink" xlink:type="simple">
          <person-group><name name-style="western"><surname>Wheeler</surname><given-names>GC</given-names></name><name name-style="western"><surname>Wheeler</surname><given-names>J</given-names></name></person-group> (<year>1964a</year>) <article-title>The ant larvae of the subfamily <tp:taxon-name><tp:taxon-name-part taxon-name-part-type="subfamily">Cerapachyinae</tp:taxon-name-part></tp:taxon-name>: supplement.</article-title> <source>Proceedings of the Entomological Society of Washington</source> <volume>66</volume>: <fpage>65</fpage>–<lpage>71</lpage>.</mixed-citation></ref><ref id="B163"><mixed-citation xmlns:xlink="http://www.w3.org/1999/xlink" xlink:type="simple">
          <person-group><name name-style="western"><surname>Forel</surname><given-names>A</given-names></name></person-group> (<year>1892b</year>) <chapter-title>Les Formicides. [concl.].</chapter-title> In: <person-group><name name-style="western"><surname>Grandidier</surname><given-names>A</given-names></name></person-group> (<year>1892</year>) <source>Histoire physique, naturelle, et politique de Madagascar. Volume XX. Histoire naturelle des Hyménoptères. Deuxième partie</source>. <supplement>Supplèment</supplement> au <issue>28e fascicule</issue>. <publisher-name>Hachette et Cie</publisher-name>, <publisher-loc>Paris</publisher-loc>, <fpage>229</fpage>–<lpage>280</lpage>.</mixed-citation></ref><ref id="B260"><mixed-citation xmlns:xlink="http://www.w3.org/1999/xlink" xlink:type="simple">
          <person-group><name name-style="western"><surname>Kempf</surname><given-names>WW</given-names></name></person-group> (<year>1972</year>) <article-title>Catálogo abreviado das formigas da região Neotropical.</article-title> <source>Studia Entomologica</source> <volume>15</volume>: <fpage>3</fpage>–<lpage>344</lpage>.</mixed-citation></ref><ref id="B72"><mixed-citation xmlns:xlink="http://www.w3.org/1999/xlink" xlink:type="simple">
          <person-group><name name-style="western"><surname>Brown</surname><given-names>WL</given-names><suffix>Jr</suffix></name></person-group> (<year>1975</year>) <article-title>Contributions toward a reclassification of the <tp:taxon-name><tp:taxon-name-part taxon-name-part-type="family">Formicidae</tp:taxon-name-part></tp:taxon-name>. V. <tp:taxon-name><tp:taxon-name-part taxon-name-part-type="subfamily">Ponerinae</tp:taxon-name-part></tp:taxon-name>, tribes <tp:taxon-name><tp:taxon-name-part taxon-name-part-type="tribe">Platythyreini</tp:taxon-name-part></tp:taxon-name>, <tp:taxon-name><tp:taxon-name-part taxon-name-part-type="tribe">Cerapachyini</tp:taxon-name-part></tp:taxon-name>, <tp:taxon-name><tp:taxon-name-part taxon-name-part-type="tribe">Cylindromyrmecini</tp:taxon-name-part></tp:taxon-name>, <tp:taxon-name><tp:taxon-name-part taxon-name-part-type="tribe">Acanthostichini</tp:taxon-name-part></tp:taxon-name>, and <tp:taxon-name><tp:taxon-name-part taxon-name-part-type="above-genus">Aenictogitini</tp:taxon-name-part></tp:taxon-name>. Search.</article-title> <source>Agriculture (Ithaca, New York)</source> <volume>5</volume>(<issue>1</issue>): <fpage>1</fpage>–<lpage>115</lpage>.</mixed-citation></ref><ref id="B65"><mixed-citation xmlns:xlink="http://www.w3.org/1999/xlink" xlink:type="simple">
          <person-group><name name-style="western"><surname>Brady</surname><given-names>SG</given-names></name><name name-style="western"><surname>Fisher</surname><given-names>BL</given-names></name><name name-style="western"><surname>Schultz</surname><given-names>TR</given-names></name><name name-style="western"><surname>Ward</surname><given-names>PS</given-names></name></person-group> (<year>2014</year>) <article-title>The rise of army ants and their relatives: diversification of specialized predatory doryline ants.</article-title> <source>BMC Evolutionary Biology</source> <volume>14</volume>: <elocation-id>93</elocation-id>. doi: <ext-link xlink:type="simple" ext-link-type="doi" xlink:href="10.1186/1471-2148-14-93">10.1186/1471-2148-14-93</ext-link></mixed-citation></ref><ref id="B535"><mixed-citation xmlns:xlink="http://www.w3.org/1999/xlink" xlink:type="simple">
          <person-group><name name-style="western"><surname>Wilson</surname><given-names>EO</given-names></name></person-group> (<year>1958</year>) <article-title>Observations on the behavior of the cerapachyine ants.</article-title> <source>Insectes Sociaux</source> <volume>5</volume>: <fpage>129</fpage>–<lpage>140</lpage>. doi: <ext-link xlink:type="simple" ext-link-type="doi" xlink:href="10.1007/BF02222432">10.1007/BF02222432</ext-link></mixed-citation></ref><ref id="B394"><mixed-citation xmlns:xlink="http://www.w3.org/1999/xlink" xlink:type="simple">
          <person-group><name name-style="western"><surname>Sarnat</surname><given-names>EM</given-names></name><name name-style="western"><surname>Economo</surname><given-names>EP</given-names></name></person-group> (<year>2012</year>) <article-title>The ants of Fiji.</article-title> <source>University of California Publications in Entomology</source> <volume>132</volume>: <fpage>1</fpage>–<lpage>384</lpage>.</mixed-citation></ref></ref-list></tp:taxon-treatment>
