# Supplementary material for: Generic revision of the ant subfamily Dorylinae (Hymenoptera, Formicidae)
Source: Zookeys. 2016 Aug 4;(608):1–280. doi: 10.3897/zookeys.608.9427 (PMC4982377; doi:10.3897/zookeys.608.9427)
Supplement: XML Treatment for Simopone [file zookeys.608.9427-treatment22.xml]

<!DOCTYPE tp:taxon-treatment
  PUBLIC "-//TaxonX//DTD Taxonomic Treatment Publishing DTD v0 20100105//EN" "tax-treatment-NSO.dtd">
<tp:taxon-treatment xmlns:tp="http://www.plazi.org/taxpub"><tp:treatment-meta><kwd-group><label>Taxon classification</label><kwd><named-content content-type="kingdom">Animalia</named-content></kwd><kwd><named-content content-type="order">Hymenoptera</named-content></kwd><kwd><named-content content-type="family">Formicidae</named-content></kwd></kwd-group><mixed-citation publication-type="journal"><person-group><name><surname>Borowiec</surname><given-names>Marek L.</given-names></name></person-group><article-title>Generic revision of the ant subfamily <tp:taxon-name><tp:taxon-name-part taxon-name-part-type="subfamily">Dorylinae</tp:taxon-name-part></tp:taxon-name> (<tp:taxon-name><tp:taxon-name-part taxon-name-part-type="order">Hymenoptera</tp:taxon-name-part></tp:taxon-name>, <tp:taxon-name><tp:taxon-name-part taxon-name-part-type="family">Formicidae</tp:taxon-name-part></tp:taxon-name>)</article-title><source>Zookeys</source><day>4</day><month>8</month><year>2016</year><volume>2016</volume><issue>608</issue><fpage>1</fpage><lpage>280</lpage><pub-id pub-id-type="doi">10.3897/zookeys.608.9427</pub-id></mixed-citation></tp:treatment-meta><tp:nomenclature><tp:taxon-name>
            <tp:taxon-name-part taxon-name-part-type="genus">Simopone</tp:taxon-name-part>
          </tp:taxon-name><tp:taxon-authority>Forel, 1891</tp:taxon-authority></tp:nomenclature><tp:treatment-sec sec-type="Type-species" id="SECID0EMXGO"><title>Type-species.</title><p>
            <italic><tp:taxon-name><tp:taxon-name-part taxon-name-part-type="genus">Simopone</tp:taxon-name-part> <tp:taxon-name-part taxon-name-part-type="species">grandidieri</tp:taxon-name-part></tp:taxon-name></italic>, by monotypy.</p><p>
            <italic><tp:taxon-name><tp:taxon-name-part taxon-name-part-type="genus">Simopone</tp:taxon-name-part></tp:taxon-name></italic> is a genus of arboreal predators of other ants, found in the Old World tropics.</p></tp:treatment-sec><tp:treatment-sec sec-type="diagnosis" id="SECID0EFYGO"><title>Diagnosis.</title><p>
            <bold><italic>Worker.</italic></bold> Workers of <italic><tp:taxon-name><tp:taxon-name-part taxon-name-part-type="genus">Simopone</tp:taxon-name-part></tp:taxon-name></italic> are unique among all dorylines in the combination of 11-segmented antennae, eyes and ocelli present, no spur on mid tibia, and the lack of metatibial gland. <italic><tp:taxon-name><tp:taxon-name-part taxon-name-part-type="genus">Simopone</tp:taxon-name-part></tp:taxon-name></italic> also possess a conspicuous <tp:taxon-name><tp:taxon-name-part taxon-name-part-type="species">groove</tp:taxon-name-part></tp:taxon-name> on the interior surface of hind basitarsus. Other dorylines lacking mid tibial spur include certain <!--PageBreak-->species of <italic><tp:taxon-name><tp:taxon-name-part taxon-name-part-type="genus">Lioponera</tp:taxon-name-part></tp:taxon-name></italic>, all <italic><tp:taxon-name><tp:taxon-name-part taxon-name-part-type="genus">Tanipone</tp:taxon-name-part></tp:taxon-name></italic>, and <italic><tp:taxon-name><tp:taxon-name-part taxon-name-part-type="genus">Vicinopone</tp:taxon-name-part></tp:taxon-name></italic>. All these genera have 12-segmented antennae.</p><p>
            <bold><italic>Male.</italic></bold> The males are easily identified by a combination of antennal sockets partially concealed by the torulo-posttorular complex in full-face view, 12-segmented antennae, presence of notauli, and lack of spurs on middle tibiae. The only other non-army ant doryline genus that lacks spurs on middle tibiae is <italic><tp:taxon-name><tp:taxon-name-part taxon-name-part-type="genus">Tanipone</tp:taxon-name-part></tp:taxon-name></italic>, although it is possible that <italic><tp:taxon-name><tp:taxon-name-part taxon-name-part-type="genus">Vicinopone</tp:taxon-name-part></tp:taxon-name></italic> males will turn out to lack them also, when discovered. All <italic><tp:taxon-name><tp:taxon-name-part taxon-name-part-type="genus">Tanipone</tp:taxon-name-part></tp:taxon-name></italic> males known thus far have fully exposed antennal sockets, 13-segmented antennae, and no notauli, in addition to characteristically long maxillary palps that reach the occipital foramen.</p></tp:treatment-sec><tp:treatment-sec sec-type="description" id="SECID0E11GO"><title>Description.</title><p>
            <bold><italic>Worker.</italic></bold> <italic>Head</italic>: Antennae with 11 segments. Apical antennal segment not enlarged, not broader and longer than two preceding segments combined. Clypeus without cuticular apron. Lateroclypeal teeth absent. <tp:taxon-name><tp:taxon-name-part taxon-name-part-type="genus">Parafrontal</tp:taxon-name-part> <tp:taxon-name-part taxon-name-part-type="species">ridges</tp:taxon-name-part></tp:taxon-name> absent or reduced. Torulo-posttorular complex horizontal. Antennal scrobes absent or present. Labrum with median notch or concavity. Proximal face of stipes projecting beyond inner margin of sclerite, concealing prementum when mouthparts fully closed. Maxillary palps 6- or 5-segmented. Labial palps 4- or 3-segmented. Mandibles triangular, edentate. Eyes present, composed of more than 20 ommatidia. Ocelli present. Head capsule without differentiated vertical posterior surface above occipital foramen. Ventrolateral margins of head without lamella or ridge extending towards mandibles and beyond carina surrounding occipital foramen. Posterior head corners dorsolaterally immarginate. Carina surrounding occipital foramen ventrally absent. <italic>Mesosoma</italic>: Pronotal flange often separated from collar by distinct ridge, occasionally ridge absent. Promesonotal connection with Pronotomesopleural suture present, weakly differentiated, immobile. <tp:taxon-name><tp:taxon-name-part taxon-name-part-type="genus">Pronotomesopleural</tp:taxon-name-part> <tp:taxon-name-part taxon-name-part-type="species">suture</tp:taxon-name-part></tp:taxon-name> visible, unfused up to notal surface. <tp:taxon-name><tp:taxon-name-part taxon-name-part-type="genus">Mesometapleural</tp:taxon-name-part> <tp:taxon-name-part taxon-name-part-type="species">groove</tp:taxon-name-part></tp:taxon-name> weakly impressed or not impressed. Transverse <tp:taxon-name><tp:taxon-name-part taxon-name-part-type="species">groove</tp:taxon-name-part></tp:taxon-name> dividing mesopleuron absent or present. Pleural endophragmal pit concavity present. Mesosoma dorsolaterally immarginate. Metanotal <tp:taxon-name><tp:taxon-name-part taxon-name-part-type="species">groove</tp:taxon-name-part></tp:taxon-name> on mesosoma absent or shallowly impressed but well-defined line. Propodeal spiracle situated low on sclerite. Propodeal declivity often without distinct dorsal edge or margin but occasionally marginate, rectangular in posterior view. Metapleural gland without bulla visible through cuticle. Metapleural gland with bulla visible through cuticle. Propodeal lobes present, well developed. <italic>Metasoma</italic>: Petiole anterodorsally immarginate or marginate, dorsolaterally immarginate, and laterally above spiracle marginate. Helcium in relation to tergosternal Pronotomesopleural suture placed at posttergite and axial. Prora simple, not delimited by carina, a U-shaped margin, or U-shaped margin with median ridge. Spiracle openings of abdominal segments IV–VI circular. Abdominal segment III anterodorsally immarginate and dorsolaterally immarginate. Abdominal segment III more than half size of succeeding segment IV, which is weakly constricted at presegmental portion (uninodal waist). Girdling constriction of segment IV present, i.e. pre- and postsclerites distinct. Cinctus of abdominal segment IV gutter-like, not sculptured. Abdominal segment IV not conspicuously largest segment. Abdominal tergite IV not folding over sternite, and anterior portions of sternite and tergite equally well visible in lateral view. Girdling constriction between pre- and posttergites of abdomi<!--PageBreak-->nal segments V and VI absent. Girdling constriction between pre- and poststernites of abdominal segments V and VI absent. Pygidium large, with impressed medial field, armed with modified setae, and in some species deeply notched at apex. Hypopygium unarmed. <italic>Legs</italic>: Mid tibia without spurs. Hind tibia with single pectinate spur. Hind basitarsus not widening distally, circular in cross-section. Posterior flange of hind coxa not produced as raised lamella. Metatibial gland absent. Metabasitarsal gland present. Hind pretarsal claws each armed with a tooth. <italic>Polymorphism</italic>: Monomorphic.</p><p>
            <bold><italic>Male.</italic></bold> <italic>Head</italic>: Antennae with 12 segments. Clypeus without cuticular apron. <tp:taxon-name><tp:taxon-name-part taxon-name-part-type="genus">Parafrontal</tp:taxon-name-part> <tp:taxon-name-part taxon-name-part-type="species">ridges</tp:taxon-name-part></tp:taxon-name> present. Torulo-posttorular complex horizontal. Maxillary palps 6- or 5-segmented. Labial palps 4- or 3-segmented. Mandibles triangular, edentate. Ventrolateral margins of head without lamella or ridge extending towards mandibles and beyond carina surrounding occipital foramen. Carina surrounding occipital foramen ventrally absent. <italic>Mesosoma</italic>: Pronotal flange separated from collar by distinct ridge. <tp:taxon-name><tp:taxon-name-part taxon-name-part-type="genus">Notauli</tp:taxon-name-part></tp:taxon-name> present. Transverse <tp:taxon-name><tp:taxon-name-part taxon-name-part-type="species">groove</tp:taxon-name-part></tp:taxon-name> dividing mesopleuron absent. Propodeal declivity with distinct dorsal edge or margin. Metapleural gland opening absent. Propodeal lobes present. <italic>Metasoma</italic>: Petiole anterodorsally marginate, dorsolaterally immarginate, and laterally above spiracle marginate. Helcium in relation to tergosternal Pronotomesopleural suture placed at posttergite and axial. Prora forming a U-shaped protrusion. Spiracle openings of abdominal segments IV–VI circular. Abdominal segment III more than half size of succeeding segment IV; latter weakly constricted at presegmental portion (uninodal waist). Girdling constriction of segment IV present, i.e. pre- and postsclerites distinct. Cinctus of abdominal segment IV gutter-like and cross-ribbed. Girdling constriction between pre- and postsclerites of abdominal segments V and VI absent. Abdominal segment IV not conspicuously largest segment. Abdominal sternite VII simple. Abdominal sternite IX distally armed with two spines, with lateral apodemes about as long as medial apodeme, directed anteriorly (towards head). <italic>Genitalia</italic>: Cupula long relative to rest of genital capsule and shorter ventrally than dorsally. Basimere broadly fused to telomere, with no sulcus trace at junction, and ventrally with left and right arms separated. Telomere expanded at apex. <tp:taxon-name><tp:taxon-name-part taxon-name-part-type="genus">Volsella</tp:taxon-name-part></tp:taxon-name> variable. Penisvalva laterally compressed, rounded at apex. <italic>Legs</italic>: Mid tibia without spurs. Hind tibia with single pectinate spur. Posterior flange of hind coxa not produced as raised lamella. Metatibial gland absent. Metabasitarsal glands absent. Hind pretarsal claws each armed with a tooth. <italic>Wings</italic>: Tegula present, broad, demiovate in shape. Vein C in fore wing absent. Pterostigma broad. Abscissa R·f3 absent. Abscissae Rs·f2–3 present, connecting with Rs+M&amp;M·f2. Cross-vein 2r-rs present, differentiated from Rs·f4 by presence of Rs·f2–3 or absent. Abscissae Rs·f4–5 present, fused in absence of 2rs-m. Abscissa M·f2 in fore wing present, separated from Rs+M by Rs·f2. Abscissa M·f4 in fore wing present, reaching wing margin. Cross-vein 1m-cu in fore wing present or absent. Cross-vein cu-a in fore wing present, arising from M+Cu and proximal to M·f1. Vein Cu in fore wing present, with both branches Cu1 and Cu2. Vein A in fore wing with abscissae A·f1 and A·f2 present. Vein C in hind wing absent. Vein R in hind wing absent. Vein Sc+R in hind wing present. Abscissa Rs·f1 in hind wing unknown. Abscissa Rs·f2 in hind wing unknown. Cross-vein 1rs-m in hind wing present, about as long as M·f1, never tubular. Vein M+Cu in hind wing present. Abscissa M·f1 in hind wing present. <!--PageBreak--><!--PageBreak--><!--PageBreak-->Abscissa M·f2 in hind wing present. Cross-vein cu-a in hind wing present. Vein Cu in hind wing present. Vein A in hind wing with abscissae A·f1 and A·f2 present.</p><p>
            <bold><italic>Gyne.</italic></bold> Alate or extremely ergatoid/ replaced by fertile workers. Alate and dealated queen specimens are known in all three <italic><tp:taxon-name><tp:taxon-name-part taxon-name-part-type="genus">Simopone</tp:taxon-name-part></tp:taxon-name></italic> species-groups recognized by <xref ref-type="bibr" rid="B45">Bolton and Fisher (2012)</xref>, e.g. in <italic><tp:taxon-name><tp:taxon-name-part taxon-name-part-type="genus">Simopone</tp:taxon-name-part> <tp:taxon-name-part taxon-name-part-type="species">annettae</tp:taxon-name-part></tp:taxon-name></italic> of the <italic><tp:taxon-name><tp:taxon-name-part taxon-name-part-type="species">schoutedeni</tp:taxon-name-part></tp:taxon-name></italic> group, <italic><tp:taxon-name><tp:taxon-name-part taxon-name-part-type="genus">Simopone</tp:taxon-name-part> <tp:taxon-name-part taxon-name-part-type="species">latiscapa</tp:taxon-name-part></tp:taxon-name></italic> of the <italic><tp:taxon-name><tp:taxon-name-part taxon-name-part-type="species">emeryi</tp:taxon-name-part></tp:taxon-name></italic> group, and <italic><tp:taxon-name><tp:taxon-name-part taxon-name-part-type="genus">Simopone</tp:taxon-name-part> <tp:taxon-name-part taxon-name-part-type="species">bakeri</tp:taxon-name-part></tp:taxon-name></italic> of the <italic><tp:taxon-name><tp:taxon-name-part taxon-name-part-type="species">grandidieri</tp:taxon-name-part></tp:taxon-name></italic> group. Members of all three species-groups occur also on Madagascar. However, no morphologically distinct gynes have ever been collected among the 16 species occurring on the island, despite multiple nest samples available. It is possible that queens have been replaced there by reproductively active workers, the so-called gamergates (<xref ref-type="bibr" rid="B45">Bolton and Fisher 2012</xref>).</p><p>
            <bold><italic>Larva.</italic></bold> Not described. Cocoons absent.</p></tp:treatment-sec><tp:treatment-sec sec-type="distribution" id="SECID0EQCHO"><title>Distribution.</title><p>
            <italic><tp:taxon-name><tp:taxon-name-part taxon-name-part-type="genus">Simopone</tp:taxon-name-part></tp:taxon-name></italic> is limited to the Old World and currently contains 39 named species. Most occur in Madagascar and in the Afrotropics but five rare species have been recorded from the Indomalayan Region (China, Thailand, Vietnam, Singapore, Philippines) and New Guinea.</p></tp:treatment-sec><tp:treatment-sec sec-type="Taxonomy and phylogeny" id="SECID0E4CHO"><title>Taxonomy and phylogeny.</title><p>
            <xref ref-type="bibr" rid="B45">Bolton and Fisher (2012)</xref> revised and keyed all species in the Afrotropical and Malagasy regions. They also classified <italic><tp:taxon-name><tp:taxon-name-part taxon-name-part-type="genus">Simopone</tp:taxon-name-part></tp:taxon-name></italic> species into three groups based on morphology, but it is unknown whether these are monophyletic. The phylogenetic position of <italic><tp:taxon-name><tp:taxon-name-part taxon-name-part-type="genus">Simopone</tp:taxon-name-part></tp:taxon-name></italic> is not well understood (<xref ref-type="bibr" rid="B65">Brady et al. 2014</xref>, Borowiec, in prep.).</p></tp:treatment-sec><tp:treatment-sec sec-type="biology" id="SECID0EZDHO"><title>Biology.</title><p>Despite relatively high species diversity very little is known about the biology of <italic><tp:taxon-name><tp:taxon-name-part taxon-name-part-type="genus">Simopone</tp:taxon-name-part></tp:taxon-name></italic>, although several species have been recorded nesting arboreally (<xref ref-type="bibr" rid="B72">Brown 1975</xref>, <xref ref-type="bibr" rid="B45">Bolton and Fisher 2012</xref>). One species, the Madagascan <italic><tp:taxon-name><tp:taxon-name-part taxon-name-part-type="genus">Simopone</tp:taxon-name-part> <tp:taxon-name-part taxon-name-part-type="species">sicaria</tp:taxon-name-part></tp:taxon-name></italic>, was observed during a raid. The ants took the brood of arboreal <italic><tp:taxon-name><tp:taxon-name-part taxon-name-part-type="genus">Terataner</tp:taxon-name-part> <tp:taxon-name-part taxon-name-part-type="species">alluaudi</tp:taxon-name-part></tp:taxon-name></italic> as prey (<xref ref-type="bibr" rid="B45">Bolton and Fisher 2012</xref>).</p><p>Brood production appears not to be synchronized (author’s observations).</p></tp:treatment-sec><tp:treatment-sec sec-type="Species of Simopone" id="SECID0EHFHO"><title>Species of <italic><tp:taxon-name><tp:taxon-name-part taxon-name-part-type="genus">Simopone</tp:taxon-name-part></tp:taxon-name></italic></title><p>
            <italic><tp:taxon-name><tp:taxon-name-part taxon-name-part-type="genus">Simopone</tp:taxon-name-part> <tp:taxon-name-part taxon-name-part-type="species">amana</tp:taxon-name-part></tp:taxon-name></italic> Bolton and Fisher, 2012: Gabon</p><p>
            <italic><tp:taxon-name><tp:taxon-name-part taxon-name-part-type="genus">Simopone</tp:taxon-name-part> <tp:taxon-name-part taxon-name-part-type="species">annettae</tp:taxon-name-part></tp:taxon-name></italic> Kutter, 1976: Cameroon</p><p>
            <italic><tp:taxon-name><tp:taxon-name-part taxon-name-part-type="genus">Simopone</tp:taxon-name-part> <tp:taxon-name-part taxon-name-part-type="species">bakeri</tp:taxon-name-part></tp:taxon-name></italic> Menozzi, 1926: Singapore</p><p>
            <italic><tp:taxon-name><tp:taxon-name-part taxon-name-part-type="genus">Simopone</tp:taxon-name-part> <tp:taxon-name-part taxon-name-part-type="species">brunnea</tp:taxon-name-part></tp:taxon-name></italic> Bolton and Fisher, 2012: Gabon</p><p>
            <italic><tp:taxon-name><tp:taxon-name-part taxon-name-part-type="genus">Simopone</tp:taxon-name-part> <tp:taxon-name-part taxon-name-part-type="species">chapmani</tp:taxon-name-part></tp:taxon-name></italic> Taylor, 1966: Philippines</p><p>
            <italic><tp:taxon-name><tp:taxon-name-part taxon-name-part-type="genus">Simopone</tp:taxon-name-part> <tp:taxon-name-part taxon-name-part-type="species">conradti</tp:taxon-name-part></tp:taxon-name></italic> Emery, 1899b: Cameroon</p><p>
            <italic><tp:taxon-name><tp:taxon-name-part taxon-name-part-type="genus">Simopone</tp:taxon-name-part> <tp:taxon-name-part taxon-name-part-type="species">consimilis</tp:taxon-name-part></tp:taxon-name></italic> Bolton and Fisher, 2012: Madagascar</p><p>
            <italic><tp:taxon-name><tp:taxon-name-part taxon-name-part-type="genus">Simopone</tp:taxon-name-part> <tp:taxon-name-part taxon-name-part-type="species">dignita</tp:taxon-name-part></tp:taxon-name></italic> Bolton and Fisher, 2012: Madagascar</p><p>
            <italic><tp:taxon-name><tp:taxon-name-part taxon-name-part-type="genus">Simopone</tp:taxon-name-part> <tp:taxon-name-part taxon-name-part-type="species">dryas</tp:taxon-name-part></tp:taxon-name></italic> Bolton and Fisher, 2012: Kenya</p><p>
            <italic><tp:taxon-name><tp:taxon-name-part taxon-name-part-type="genus">Simopone</tp:taxon-name-part> <tp:taxon-name-part taxon-name-part-type="species">dux</tp:taxon-name-part></tp:taxon-name></italic> Bolton and Fisher, 2012: Madagascar</p><p>
            <italic><tp:taxon-name><tp:taxon-name-part taxon-name-part-type="genus">Simopone</tp:taxon-name-part> <tp:taxon-name-part taxon-name-part-type="species">elegans</tp:taxon-name-part></tp:taxon-name></italic> Bolton and Fisher, 2012: Madagascar</p><p>
            <italic><tp:taxon-name><tp:taxon-name-part taxon-name-part-type="genus">Simopone</tp:taxon-name-part> <tp:taxon-name-part taxon-name-part-type="species">emeryi</tp:taxon-name-part></tp:taxon-name></italic> Forel, 1892b: Madagascar</p><p>
            <italic><tp:taxon-name><tp:taxon-name-part taxon-name-part-type="genus">Simopone</tp:taxon-name-part> <tp:taxon-name-part taxon-name-part-type="species">fera</tp:taxon-name-part></tp:taxon-name></italic> Bolton and Fisher, 2012: Madagascar</p><p>
            <italic><tp:taxon-name><tp:taxon-name-part taxon-name-part-type="genus">Simopone</tp:taxon-name-part> <tp:taxon-name-part taxon-name-part-type="species">fulvinodis</tp:taxon-name-part></tp:taxon-name></italic> Santschi, 1923b: Democratic Republic of the Congo</p><!--PageBreak--><p>
            <italic><tp:taxon-name><tp:taxon-name-part taxon-name-part-type="genus">Simopone</tp:taxon-name-part> <tp:taxon-name-part taxon-name-part-type="species">grandidieri</tp:taxon-name-part></tp:taxon-name></italic> Forel, 1891: Madagascar</p><p>
            <italic><tp:taxon-name><tp:taxon-name-part taxon-name-part-type="genus">Simopone</tp:taxon-name-part> <tp:taxon-name-part taxon-name-part-type="species">grandis</tp:taxon-name-part></tp:taxon-name></italic> Santschi, 1923b: Democratic Republic of the Congo</p><p>
            <italic><tp:taxon-name><tp:taxon-name-part taxon-name-part-type="genus">Simopone</tp:taxon-name-part> <tp:taxon-name-part taxon-name-part-type="species">gressitti</tp:taxon-name-part></tp:taxon-name></italic> Taylor, 1965: Indonesia (Papua)</p><p>
            <italic><tp:taxon-name><tp:taxon-name-part taxon-name-part-type="genus">Simopone</tp:taxon-name-part> <tp:taxon-name-part taxon-name-part-type="species">inculta</tp:taxon-name-part></tp:taxon-name></italic> Bolton and Fisher, 2012: Madagascar</p><p>
            <italic><tp:taxon-name><tp:taxon-name-part taxon-name-part-type="genus">Simopone</tp:taxon-name-part> <tp:taxon-name-part taxon-name-part-type="species">laevissima</tp:taxon-name-part></tp:taxon-name></italic> Arnold, 1954: Uganda</p><p>
            <italic><tp:taxon-name><tp:taxon-name-part taxon-name-part-type="genus">Simopone</tp:taxon-name-part> <tp:taxon-name-part taxon-name-part-type="species">latiscapa</tp:taxon-name-part></tp:taxon-name></italic> Bolton and Fisher, 2012: Ghana</p><p>
            <italic><tp:taxon-name><tp:taxon-name-part taxon-name-part-type="genus">Simopone</tp:taxon-name-part> <tp:taxon-name-part taxon-name-part-type="species">marleyi</tp:taxon-name-part></tp:taxon-name></italic> Arnold, 1915: South Africa</p><p>
            <italic><tp:taxon-name><tp:taxon-name-part taxon-name-part-type="genus">Simopone</tp:taxon-name-part> <tp:taxon-name-part taxon-name-part-type="species">matthiasi</tp:taxon-name-part></tp:taxon-name></italic> Kutter, 1977: Cameroon</p><p>
            <italic><tp:taxon-name><tp:taxon-name-part taxon-name-part-type="genus">Simopone</tp:taxon-name-part> <tp:taxon-name-part taxon-name-part-type="species">mayri</tp:taxon-name-part></tp:taxon-name></italic> Emery, 1911: Madagascar</p><p>
            <italic><tp:taxon-name><tp:taxon-name-part taxon-name-part-type="genus">Simopone</tp:taxon-name-part> <tp:taxon-name-part taxon-name-part-type="species">merita</tp:taxon-name-part></tp:taxon-name></italic> Bolton and Fisher, 2012: Madagascar</p><p>
            <italic><tp:taxon-name><tp:taxon-name-part taxon-name-part-type="genus">Simopone</tp:taxon-name-part> <tp:taxon-name-part taxon-name-part-type="species">miniflava</tp:taxon-name-part></tp:taxon-name></italic> Bolton and Fisher, 2012: Gabon</p><p>
            <italic><tp:taxon-name><tp:taxon-name-part taxon-name-part-type="genus">Simopone</tp:taxon-name-part> <tp:taxon-name-part taxon-name-part-type="species">nonnihil</tp:taxon-name-part></tp:taxon-name></italic> Bolton and Fisher, 2012: Madagascar</p><p>
            <italic><tp:taxon-name><tp:taxon-name-part taxon-name-part-type="genus">Simopone</tp:taxon-name-part> <tp:taxon-name-part taxon-name-part-type="species">occulta</tp:taxon-name-part></tp:taxon-name></italic> Bolton and Fisher, 2012: Gabon</p><p>
            <italic><tp:taxon-name><tp:taxon-name-part taxon-name-part-type="genus">Simopone</tp:taxon-name-part> <tp:taxon-name-part taxon-name-part-type="species">oculata</tp:taxon-name-part></tp:taxon-name></italic> Radchenko, 1993: Vietnam</p><p>
            <italic><tp:taxon-name><tp:taxon-name-part taxon-name-part-type="genus">Simopone</tp:taxon-name-part> <tp:taxon-name-part taxon-name-part-type="species">persculpta</tp:taxon-name-part></tp:taxon-name></italic> Bolton and Fisher, 2012: Kenya</p><p>
            <italic><tp:taxon-name><tp:taxon-name-part taxon-name-part-type="genus">Simopone</tp:taxon-name-part> <tp:taxon-name-part taxon-name-part-type="species">rabula</tp:taxon-name-part></tp:taxon-name></italic> Bolton and Fisher, 2012: Tanzania</p><p>
            <italic><tp:taxon-name><tp:taxon-name-part taxon-name-part-type="genus">Simopone</tp:taxon-name-part> <tp:taxon-name-part taxon-name-part-type="species">rex</tp:taxon-name-part></tp:taxon-name></italic> Bolton and Fisher, 2012: Madagascar</p><p>
            <italic><tp:taxon-name><tp:taxon-name-part taxon-name-part-type="genus">Simopone</tp:taxon-name-part> <tp:taxon-name-part taxon-name-part-type="species">schoutedeni</tp:taxon-name-part></tp:taxon-name></italic> Santschi, 1923b: Democratic Republic of the Congo</p><p>
            <italic><tp:taxon-name><tp:taxon-name-part taxon-name-part-type="genus">Simopone</tp:taxon-name-part> <tp:taxon-name-part taxon-name-part-type="species">sicaria</tp:taxon-name-part></tp:taxon-name></italic> Bolton and Fisher, 2012: Madagascar</p><p>
            <italic><tp:taxon-name><tp:taxon-name-part taxon-name-part-type="genus">Simopone</tp:taxon-name-part> <tp:taxon-name-part taxon-name-part-type="species">silens</tp:taxon-name-part></tp:taxon-name></italic> Bolton and Fisher, 2012: Madagascar</p><p>
            <italic><tp:taxon-name><tp:taxon-name-part taxon-name-part-type="genus">Simopone</tp:taxon-name-part> <tp:taxon-name-part taxon-name-part-type="species">trita</tp:taxon-name-part></tp:taxon-name></italic> Bolton and Fisher, 2012: Madagascar</p><p>
            <italic><tp:taxon-name><tp:taxon-name-part taxon-name-part-type="genus">Simopone</tp:taxon-name-part> <tp:taxon-name-part taxon-name-part-type="species">vepres</tp:taxon-name-part></tp:taxon-name></italic> Bolton and Fisher, 2012: Ghana</p><p>
            <italic><tp:taxon-name><tp:taxon-name-part taxon-name-part-type="genus">Simopone</tp:taxon-name-part> <tp:taxon-name-part taxon-name-part-type="species">victrix</tp:taxon-name-part></tp:taxon-name></italic> Bolton and Fisher, 2012: Madagascar</p><p>
            <italic><tp:taxon-name><tp:taxon-name-part taxon-name-part-type="genus">Simopone</tp:taxon-name-part> <tp:taxon-name-part taxon-name-part-type="species">wilburi</tp:taxon-name-part></tp:taxon-name></italic> Weber, 1949a: Democratic Republic of the Congo</p><p>
            <italic><tp:taxon-name><tp:taxon-name-part taxon-name-part-type="genus">Simopone</tp:taxon-name-part> <tp:taxon-name-part taxon-name-part-type="species">yunnanensis</tp:taxon-name-part></tp:taxon-name></italic> Chen, Zhou and Liang, 2015: China</p></tp:treatment-sec><ref-list><ref id="B45"><mixed-citation xmlns:xlink="http://www.w3.org/1999/xlink" xlink:type="simple">
          <person-group><name name-style="western"><surname>Bolton</surname><given-names>B</given-names></name><name name-style="western"><surname>Fisher</surname><given-names>BL</given-names></name></person-group> (<year>2012</year>) <article-title>Taxonomy of the cerapachyine ant genera <italic><tp:taxon-name><tp:taxon-name-part taxon-name-part-type="genus">Simopone</tp:taxon-name-part></tp:taxon-name></italic> Forel, <italic><tp:taxon-name><tp:taxon-name-part taxon-name-part-type="genus">Vicinopone</tp:taxon-name-part></tp:taxon-name></italic> gen. n. and <italic><tp:taxon-name><tp:taxon-name-part taxon-name-part-type="genus">Tanipone</tp:taxon-name-part></tp:taxon-name></italic> gen. n. (<tp:taxon-name><tp:taxon-name-part taxon-name-part-type="order">Hymenoptera</tp:taxon-name-part></tp:taxon-name>: <tp:taxon-name><tp:taxon-name-part taxon-name-part-type="family">Formicidae</tp:taxon-name-part></tp:taxon-name>).</article-title> <source>Zootaxa</source> <volume>3283</volume>: <fpage>1</fpage>–<lpage>101</lpage>.</mixed-citation></ref><ref id="B65"><mixed-citation xmlns:xlink="http://www.w3.org/1999/xlink" xlink:type="simple">
          <person-group><name name-style="western"><surname>Brady</surname><given-names>SG</given-names></name><name name-style="western"><surname>Fisher</surname><given-names>BL</given-names></name><name name-style="western"><surname>Schultz</surname><given-names>TR</given-names></name><name name-style="western"><surname>Ward</surname><given-names>PS</given-names></name></person-group> (<year>2014</year>) <article-title>The rise of army ants and their relatives: diversification of specialized predatory doryline ants.</article-title> <source>BMC Evolutionary Biology</source> <volume>14</volume>: <elocation-id>93</elocation-id>. doi: <ext-link xlink:type="simple" ext-link-type="doi" xlink:href="10.1186/1471-2148-14-93">10.1186/1471-2148-14-93</ext-link></mixed-citation></ref><ref id="B72"><mixed-citation xmlns:xlink="http://www.w3.org/1999/xlink" xlink:type="simple">
          <person-group><name name-style="western"><surname>Brown</surname><given-names>WL</given-names><suffix>Jr</suffix></name></person-group> (<year>1975</year>) <article-title>Contributions toward a reclassification of the <tp:taxon-name><tp:taxon-name-part taxon-name-part-type="family">Formicidae</tp:taxon-name-part></tp:taxon-name>. V. <tp:taxon-name><tp:taxon-name-part taxon-name-part-type="subfamily">Ponerinae</tp:taxon-name-part></tp:taxon-name>, tribes <tp:taxon-name><tp:taxon-name-part taxon-name-part-type="tribe">Platythyreini</tp:taxon-name-part></tp:taxon-name>, <tp:taxon-name><tp:taxon-name-part taxon-name-part-type="tribe">Cerapachyini</tp:taxon-name-part></tp:taxon-name>, <tp:taxon-name><tp:taxon-name-part taxon-name-part-type="tribe">Cylindromyrmecini</tp:taxon-name-part></tp:taxon-name>, <tp:taxon-name><tp:taxon-name-part taxon-name-part-type="tribe">Acanthostichini</tp:taxon-name-part></tp:taxon-name>, and <tp:taxon-name><tp:taxon-name-part taxon-name-part-type="above-genus">Aenictogitini</tp:taxon-name-part></tp:taxon-name>. Search.</article-title> <source>Agriculture (Ithaca, New York)</source> <volume>5</volume>(<issue>1</issue>): <fpage>1</fpage>–<lpage>115</lpage>.</mixed-citation></ref></ref-list></tp:taxon-treatment>
