# Supplementary material for: Generic revision of the ant subfamily Dorylinae (Hymenoptera, Formicidae)
Source: Zookeys. 2016 Aug 4;(608):1–280. doi: 10.3897/zookeys.608.9427 (PMC4982377; doi:10.3897/zookeys.608.9427)
Supplement: XML Treatment for Vicinopone [file zookeys.608.9427-treatment26.xml]

<!DOCTYPE tp:taxon-treatment
  PUBLIC "-//TaxonX//DTD Taxonomic Treatment Publishing DTD v0 20100105//EN" "tax-treatment-NSO.dtd">
<tp:taxon-treatment xmlns:tp="http://www.plazi.org/taxpub"><tp:treatment-meta><kwd-group><label>Taxon classification</label><kwd><named-content content-type="kingdom">Animalia</named-content></kwd><kwd><named-content content-type="order">Hymenoptera</named-content></kwd><kwd><named-content content-type="family">Formicidae</named-content></kwd></kwd-group><mixed-citation publication-type="journal"><person-group><name><surname>Borowiec</surname><given-names>Marek L.</given-names></name></person-group><article-title>Generic revision of the ant subfamily <tp:taxon-name><tp:taxon-name-part taxon-name-part-type="subfamily">Dorylinae</tp:taxon-name-part></tp:taxon-name> (<tp:taxon-name><tp:taxon-name-part taxon-name-part-type="order">Hymenoptera</tp:taxon-name-part></tp:taxon-name>, <tp:taxon-name><tp:taxon-name-part taxon-name-part-type="family">Formicidae</tp:taxon-name-part></tp:taxon-name>)</article-title><source>Zookeys</source><day>4</day><month>8</month><year>2016</year><volume>2016</volume><issue>608</issue><fpage>1</fpage><lpage>280</lpage><pub-id pub-id-type="doi">10.3897/zookeys.608.9427</pub-id></mixed-citation></tp:treatment-meta><tp:nomenclature><tp:taxon-name>
            <tp:taxon-name-part taxon-name-part-type="genus">Vicinopone</tp:taxon-name-part>
          </tp:taxon-name><tp:taxon-authority>Bolton &amp; Fisher, 2012</tp:taxon-authority></tp:nomenclature><tp:treatment-sec sec-type="Type-species" id="SECID0ENJJO"><title>Type-species.</title><p>
            <italic><tp:taxon-name><tp:taxon-name-part taxon-name-part-type="genus">Simopone</tp:taxon-name-part> <tp:taxon-name-part taxon-name-part-type="species">conciliatrix</tp:taxon-name-part></tp:taxon-name></italic>, by original designation.</p><p>
            <italic><tp:taxon-name><tp:taxon-name-part taxon-name-part-type="genus">Vicinopone</tp:taxon-name-part></tp:taxon-name></italic> is a monotypic lineage of arboreal ants.</p></tp:treatment-sec><tp:treatment-sec sec-type="diagnosis" id="SECID0EGKJO"><title>Diagnosis.</title><p>
            <bold><italic>Worker.</italic></bold> The workers of the sole species of <italic><tp:taxon-name><tp:taxon-name-part taxon-name-part-type="genus">Vicinopone</tp:taxon-name-part></tp:taxon-name></italic> are slender and small yellowish ants with large eyes and no ocelli. The cuticle is sculptured with weak punctation. <italic><tp:taxon-name><tp:taxon-name-part taxon-name-part-type="genus">Vicinopone</tp:taxon-name-part></tp:taxon-name></italic> is recognized by a combination of propodeal spiracle high on the sclerite and propodeal lobes present, no constrictions between abdominal segments IV, V, and VI, large pygidium armed with modified setae, no ocelli in the worker, 12-segmented antennae and no spur on the middle tibiae. This genus is most similar to <italic><tp:taxon-name><tp:taxon-name-part taxon-name-part-type="genus">Simopone</tp:taxon-name-part></tp:taxon-name></italic> with which it shares the lack of a mid tibial spur, but in <italic><tp:taxon-name><tp:taxon-name-part taxon-name-part-type="genus">Simopone</tp:taxon-name-part></tp:taxon-name></italic> the antennae are 11-segmented and workers have ocelli.</p><p>
            <bold><italic>Male.</italic></bold> The male of <italic><tp:taxon-name><tp:taxon-name-part taxon-name-part-type="genus">Vicinopone</tp:taxon-name-part></tp:taxon-name></italic> is unknown.</p></tp:treatment-sec><tp:treatment-sec sec-type="description" id="SECID0E2LJO"><title>Description.</title><p>
            <bold><italic>Worker.</italic></bold> <italic>Head</italic>: Antennae with 12 segments. Apical antennal segment moderately enlarged, broader than and about equal in length to two preceding segments combined. Clypeus without cuticular apron. Lateroclypeal teeth absent. <tp:taxon-name><tp:taxon-name-part taxon-name-part-type="genus">Parafrontal</tp:taxon-name-part> <tp:taxon-name-part taxon-name-part-type="species">ridges</tp:taxon-name-part></tp:taxon-name> reduced. Torulo-posttorular complex vertical. Antennal scrobes absent. Labrum with median notch or concavity. Proximal face of stipes not projecting beyond inner margin of sclerite, prementum exposed when mouthparts fully closed. Maxillary palps 3-segmented. Labial palps 2-segmented. Mandibles triangular, edentate. Eyes present, composed of more than 20 ommatidia. Ocelli absent. Head capsule without differentiated vertical posterior surface above occipital foramen. Ventrolateral margins of head without lamella or ridge extending towards mandibles and beyond carina surrounding occipital foramen. Posterior head corners dorsolaterally immarginate. Carina surrounding occipital foramen ventrally present. <italic>Mesosoma</italic>: Pronotal flange separated from collar by distinct ridge. Promesonotal connection with Pronotomesopleural suture completely fused. <tp:taxon-name><tp:taxon-name-part taxon-name-part-type="genus">Pronotomesopleural</tp:taxon-name-part> <tp:taxon-name-part taxon-name-part-type="species">suture</tp:taxon-name-part></tp:taxon-name> visible, unfused partway to notal surface. <tp:taxon-name><tp:taxon-name-part taxon-name-part-type="genus">Mesometapleural</tp:taxon-name-part> <tp:taxon-name-part taxon-name-part-type="species">groove</tp:taxon-name-part></tp:taxon-name> weakly impressed. Transverse <tp:taxon-name><tp:taxon-name-part taxon-name-part-type="species">groove</tp:taxon-name-part></tp:taxon-name> dividing mesopleuron absent. Pleural endophragmal pit concavity present. Mesosoma dorsolaterally immarginate. Metanotal depression or <tp:taxon-name><tp:taxon-name-part taxon-name-part-type="species">groove</tp:taxon-name-part></tp:taxon-name> on mesosoma absent. Propodeal spiracle situated low on sclerite. Propodeal declivity with distinct dorsal edge or margin and rectangular in posterior view. Metapleural gland with bulla visible through cuticle. Propodeal lobes present, well developed. <italic>Metasoma</italic>: Petiole anterodorsally marginate, dorsolaterally immarginate, and laterally above spiracle marginate. Helcium in relation to tergosternal Pronotomesopleural suture placed at posttergite and axial. Prora forming a U-shaped margin with median ridge. Spiracle openings of abdominal segments IV–VI circular. Abdominal segment III anterodorsally immarginate and dorsolaterally immarginate. Abdominal segment III more than half size of succeeding segment IV, which is weakly constricted at presegmental portion (uninodal waist). Girdling constriction of segment IV present, i.e. pre- and postsclerites distinct. Cinctus of abdominal segment IV gutter-like and cross-ribbed. Abdominal segment IV not conspicuously largest segment. Abdominal tergite IV not folding over sternite, and anterior portions of sternite and tergite equally well <!--PageBreak--><!--PageBreak-->visible in lateral view. Girdling constriction between pre- and posttergites of abdominal segments V and VI absent. Girdling constriction between pre- and poststernites of abdominal segments V and VI absent. Pygidium large, with impressed medial field, armed with modified setae. Hypopygium unarmed. <italic>Legs</italic>: Mid tibia without spurs. Hind tibia with single pectinate spur. Hind basitarsus not widening distally, circular in cross-section. Posterior flange of hind coxa not produced as raised lamella. Metatibial gland absent. Metabasitarsal gland absent. Hind pretarsal claws each armed with a tooth. <italic>Polymorphism</italic>: Monomorphic.</p><p>
            <bold><italic>Male.</italic></bold> Not described.</p><p>
            <bold><italic>Gyne.</italic></bold> Apparently alate, with ocelli and flight sclerites but only dealated specimens known (<xref ref-type="bibr" rid="B45">Bolton and Fisher 2012</xref>).</p><p>
            <bold><italic>Larva.</italic></bold> Not described. Cocoons absent.</p></tp:treatment-sec><tp:treatment-sec sec-type="distribution" id="SECID0EUPJO"><title>Distribution.</title><p>So far <italic><tp:taxon-name><tp:taxon-name-part taxon-name-part-type="genus">Vicinopone</tp:taxon-name-part></tp:taxon-name></italic> has been collected in Ghana, Gabon, Democratic Republic of the Congo, Uganda, and Tanzania but it is likely that it is more widely distributed in sub-Saharan Africa.</p></tp:treatment-sec><tp:treatment-sec sec-type="Taxonomy and phylogeny" id="SECID0EBQJO"><title>Taxonomy and phylogeny.</title><p>
            <italic><tp:taxon-name><tp:taxon-name-part taxon-name-part-type="genus">Vicinopone</tp:taxon-name-part></tp:taxon-name></italic> is a genus recently established by <xref ref-type="bibr" rid="B45">Bolton and Fisher (2012)</xref> to accommodate the only currently known species, <italic><tp:taxon-name><tp:taxon-name-part taxon-name-part-type="genus">Vicinopone</tp:taxon-name-part> <tp:taxon-name-part taxon-name-part-type="species">conciliatrix</tp:taxon-name-part></tp:taxon-name></italic>.</p><p>The phylogenetic position of <italic><tp:taxon-name><tp:taxon-name-part taxon-name-part-type="genus">Vicinopone</tp:taxon-name-part></tp:taxon-name></italic> is uncertain (<xref ref-type="bibr" rid="B65">Brady et al. 2014</xref>, Borowiec, in prep.).</p></tp:treatment-sec><tp:treatment-sec sec-type="biology" id="SECID0EJRJO"><title>Biology.</title><p>Little is known of the species’ habits, but the two known nest samples have been taken from dead twigs on trees, suggesting that this is an obligatory arboreal nester. Two dealate gynes were collected with the type nest series (<xref ref-type="bibr" rid="B72">Brown 1975</xref>), suggesting that the ant may be polygynous. Brood production is not synchronized, as larvae and pupae of various stages were present in the nests at times of collection.</p></tp:treatment-sec><tp:treatment-sec sec-type="Species of Vicinopone" id="SECID0ETRJO"><title>Species of <italic><tp:taxon-name><tp:taxon-name-part taxon-name-part-type="genus">Vicinopone</tp:taxon-name-part></tp:taxon-name></italic></title><p>
            <italic><tp:taxon-name><tp:taxon-name-part taxon-name-part-type="genus">Vicinopone</tp:taxon-name-part> <tp:taxon-name-part taxon-name-part-type="species">conciliatrix</tp:taxon-name-part></tp:taxon-name></italic> (Brown, 1975): Ghana</p></tp:treatment-sec><ref-list><ref id="B45"><mixed-citation xmlns:xlink="http://www.w3.org/1999/xlink" xlink:type="simple">
          <person-group><name name-style="western"><surname>Bolton</surname><given-names>B</given-names></name><name name-style="western"><surname>Fisher</surname><given-names>BL</given-names></name></person-group> (<year>2012</year>) <article-title>Taxonomy of the cerapachyine ant genera <italic><tp:taxon-name><tp:taxon-name-part taxon-name-part-type="genus">Simopone</tp:taxon-name-part></tp:taxon-name></italic> Forel, <italic><tp:taxon-name><tp:taxon-name-part taxon-name-part-type="genus">Vicinopone</tp:taxon-name-part></tp:taxon-name></italic> gen. n. and <italic><tp:taxon-name><tp:taxon-name-part taxon-name-part-type="genus">Tanipone</tp:taxon-name-part></tp:taxon-name></italic> gen. n. (<tp:taxon-name><tp:taxon-name-part taxon-name-part-type="order">Hymenoptera</tp:taxon-name-part></tp:taxon-name>: <tp:taxon-name><tp:taxon-name-part taxon-name-part-type="family">Formicidae</tp:taxon-name-part></tp:taxon-name>).</article-title> <source>Zootaxa</source> <volume>3283</volume>: <fpage>1</fpage>–<lpage>101</lpage>.</mixed-citation></ref><ref id="B65"><mixed-citation xmlns:xlink="http://www.w3.org/1999/xlink" xlink:type="simple">
          <person-group><name name-style="western"><surname>Brady</surname><given-names>SG</given-names></name><name name-style="western"><surname>Fisher</surname><given-names>BL</given-names></name><name name-style="western"><surname>Schultz</surname><given-names>TR</given-names></name><name name-style="western"><surname>Ward</surname><given-names>PS</given-names></name></person-group> (<year>2014</year>) <article-title>The rise of army ants and their relatives: diversification of specialized predatory doryline ants.</article-title> <source>BMC Evolutionary Biology</source> <volume>14</volume>: <elocation-id>93</elocation-id>. doi: <ext-link xlink:type="simple" ext-link-type="doi" xlink:href="10.1186/1471-2148-14-93">10.1186/1471-2148-14-93</ext-link></mixed-citation></ref><ref id="B72"><mixed-citation xmlns:xlink="http://www.w3.org/1999/xlink" xlink:type="simple">
          <person-group><name name-style="western"><surname>Brown</surname><given-names>WL</given-names><suffix>Jr</suffix></name></person-group> (<year>1975</year>) <article-title>Contributions toward a reclassification of the <tp:taxon-name><tp:taxon-name-part taxon-name-part-type="family">Formicidae</tp:taxon-name-part></tp:taxon-name>. V. <tp:taxon-name><tp:taxon-name-part taxon-name-part-type="subfamily">Ponerinae</tp:taxon-name-part></tp:taxon-name>, tribes <tp:taxon-name><tp:taxon-name-part taxon-name-part-type="tribe">Platythyreini</tp:taxon-name-part></tp:taxon-name>, <tp:taxon-name><tp:taxon-name-part taxon-name-part-type="tribe">Cerapachyini</tp:taxon-name-part></tp:taxon-name>, <tp:taxon-name><tp:taxon-name-part taxon-name-part-type="tribe">Cylindromyrmecini</tp:taxon-name-part></tp:taxon-name>, <tp:taxon-name><tp:taxon-name-part taxon-name-part-type="tribe">Acanthostichini</tp:taxon-name-part></tp:taxon-name>, and <tp:taxon-name><tp:taxon-name-part taxon-name-part-type="above-genus">Aenictogitini</tp:taxon-name-part></tp:taxon-name>. Search.</article-title> <source>Agriculture (Ithaca, New York)</source> <volume>5</volume>(<issue>1</issue>): <fpage>1</fpage>–<lpage>115</lpage>.</mixed-citation></ref></ref-list></tp:taxon-treatment>
