# Supplementary material for: Generic revision of the ant subfamily Dorylinae (Hymenoptera, Formicidae)
Source: Zookeys. 2016 Aug 4;(608):1–280. doi: 10.3897/zookeys.608.9427 (PMC4982377; doi:10.3897/zookeys.608.9427)
Supplement: XML Treatment for Yunodorylus [file zookeys.608.9427-treatment27.xml]

<!DOCTYPE tp:taxon-treatment
  PUBLIC "-//TaxonX//DTD Taxonomic Treatment Publishing DTD v0 20100105//EN" "tax-treatment-NSO.dtd">
<tp:taxon-treatment xmlns:tp="http://www.plazi.org/taxpub"><tp:treatment-meta><kwd-group><label>Taxon classification</label><kwd><named-content content-type="kingdom">Animalia</named-content></kwd><kwd><named-content content-type="order">Hymenoptera</named-content></kwd><kwd><named-content content-type="family">Formicidae</named-content></kwd></kwd-group><mixed-citation publication-type="journal"><person-group><name><surname>Borowiec</surname><given-names>Marek L.</given-names></name></person-group><article-title>Generic revision of the ant subfamily <tp:taxon-name><tp:taxon-name-part taxon-name-part-type="subfamily">Dorylinae</tp:taxon-name-part></tp:taxon-name> (<tp:taxon-name><tp:taxon-name-part taxon-name-part-type="order">Hymenoptera</tp:taxon-name-part></tp:taxon-name>, <tp:taxon-name><tp:taxon-name-part taxon-name-part-type="family">Formicidae</tp:taxon-name-part></tp:taxon-name>)</article-title><source>Zookeys</source><day>4</day><month>8</month><year>2016</year><volume>2016</volume><issue>608</issue><fpage>1</fpage><lpage>280</lpage><pub-id pub-id-type="doi">10.3897/zookeys.608.9427</pub-id></mixed-citation></tp:treatment-meta><tp:nomenclature><tp:taxon-name>
            <tp:taxon-name-part taxon-name-part-type="genus">Yunodorylus</tp:taxon-name-part>
          </tp:taxon-name><tp:taxon-authority>Xu, 2000</tp:taxon-authority><tp:taxon-status xmlns:xlink="http://www.w3.org/1999/xlink" xlink:type="simple">gen. rev.</tp:taxon-status></tp:nomenclature><tp:treatment-sec sec-type="Type-species" id="SECID0EJTJO"><title>Type-species.</title><p>
            <italic><tp:taxon-name><tp:taxon-name-part taxon-name-part-type="genus">Yunodorylus</tp:taxon-name-part> <tp:taxon-name-part taxon-name-part-type="species">sexspinus</tp:taxon-name-part></tp:taxon-name></italic>, by original designation.</p><p>This is a poorly known genus with striking morphology somewhat reminiscent of <italic><tp:taxon-name><tp:taxon-name-part taxon-name-part-type="genus">Dorylus</tp:taxon-name-part></tp:taxon-name></italic>.</p></tp:treatment-sec><tp:treatment-sec sec-type="diagnosis" id="SECID0ECUJO"><title>Diagnosis.</title><p>
            <bold><italic>Worker.</italic></bold> Workers of <italic><tp:taxon-name><tp:taxon-name-part taxon-name-part-type="genus">Yunodorylus</tp:taxon-name-part></tp:taxon-name></italic> are stout ants with no eyes and body coloration ranging from yellow to reddish, with cuticle sculpture and pilosity moderate. <italic><tp:taxon-name><tp:taxon-name-part taxon-name-part-type="genus">Yunodorylus</tp:taxon-name-part></tp:taxon-name></italic> is the only non-army ant doryline with a single waist segment and no or very weak girdling constriction on abdominal segment IV. It can be distinguished from army ant dorylines by relatively high positioned propodeal spiracle and presence of propodeal lobes.</p><p>
            <bold><italic>Male.</italic></bold> The males of <italic><tp:taxon-name><tp:taxon-name-part taxon-name-part-type="genus">Yunodorylus</tp:taxon-name-part></tp:taxon-name></italic> have a distinctive habitus with abdominal segment III very broadly attached posteriorly to segment IV and gaster widest towards the apex, <!--PageBreak-->posterior of abdominal segment IV. A combination of propodeal lobes well-developed, 13-segmented antennae, helcium relatively narrow and axial, no constrictions between abdominal segments IV, V, and VI, and wings always with veins C, R·f3, and at least a stub of Rs·f2–3 will distinguish <italic><tp:taxon-name><tp:taxon-name-part taxon-name-part-type="genus">Yunodorylus</tp:taxon-name-part></tp:taxon-name></italic> males from other genera. Although there may be gutter-like constrictions on abdominal segment IV and beyond, these are restricted to the tergites and do not produce constricted appearance in lateral view as in, for example, <italic><tp:taxon-name><tp:taxon-name-part taxon-name-part-type="genus">Zasphinctus</tp:taxon-name-part></tp:taxon-name></italic>. Sharp and conspicuously ventrally hooked penisvalvae appear to be unique among dorylines.</p></tp:treatment-sec><tp:treatment-sec sec-type="description" id="SECID0EZVJO"><title>Description.</title><p>
            <bold><italic>Worker.</italic></bold> <italic>Head</italic>: Antennae with 11 or 12 segments. Apical antennal segment not enlarged, not broader and longer than two preceding segments combined. Clypeus without cuticular apron. Lateroclypeal teeth present. <tp:taxon-name><tp:taxon-name-part taxon-name-part-type="genus">Parafrontal</tp:taxon-name-part> <tp:taxon-name-part taxon-name-part-type="species">ridges</tp:taxon-name-part></tp:taxon-name> absent or reduced. Torulo-posttorular complex vertical. Antennal scrobes absent. Labrum with median notch or concavity. Proximal face of stipes projecting beyond inner margin of sclerite, concealing prementum when mouthparts fully closed. Maxillary palps 2-segmented. Labial palps 2-segmented. Mandibles triangular, with teeth or falcate, with teeth on elongated masticatory margin. Eyes absent. Ocelli absent. Head capsule with differentiated vertical posterior surface above occipital foramen. Ventrolateral margins of head without lamella or ridge extending towards mandibles and beyond carina surrounding occipital foramen. Posterior head corners dorsolaterally immarginate. Carina surrounding occipital foramen ventrally absent. <italic>Mesosoma</italic>: Pronotal flange not separated from collar by distinct ridge. Promesonotal connection with Pronotomesopleural suture completely fused. <tp:taxon-name><tp:taxon-name-part taxon-name-part-type="genus">Pronotomesopleural</tp:taxon-name-part> <tp:taxon-name-part taxon-name-part-type="species">suture</tp:taxon-name-part></tp:taxon-name> visible, unfused partway to notal surface. <tp:taxon-name><tp:taxon-name-part taxon-name-part-type="genus">Mesometapleural</tp:taxon-name-part> <tp:taxon-name-part taxon-name-part-type="species">groove</tp:taxon-name-part></tp:taxon-name> weakly impressed. Transverse <tp:taxon-name><tp:taxon-name-part taxon-name-part-type="species">groove</tp:taxon-name-part></tp:taxon-name> dividing mesopleuron absent. Pleural endophragmal pit concavity present. Mesosoma dorsolaterally immarginate. Metanotal depression or <tp:taxon-name><tp:taxon-name-part taxon-name-part-type="species">groove</tp:taxon-name-part></tp:taxon-name> on mesosoma absent. Propodeal spiracle situated low on sclerite. Propodeal declivity without distinct dorsal edge or margin and rectangular in posterior view. Metapleural gland with bulla visible through cuticle. Propodeal lobes present, short. <italic>Metasoma</italic>: Petiole anterodorsally, dorsolaterally immarginate, and laterally above spiracle immarginate. Helcium in relation to tergosternal Pronotomesopleural suture placed at posttergite and axial or supraaxial. Prora forming a vertical carina. Spiracle openings of abdominal segments IV–VI circular. Abdominal segment III anterodorsally immarginate and dorsolaterally immarginate. Abdominal segment III more than half size of succeeding segment IV, which is weakly constricted at presegmental portion (uninodal waist). Girdling constriction of segment IV absent, i.e. pre- and postsclerites indistinct. Cinctus of abdominal segment IV not impressed. Abdominal segment IV not conspicuously largest segment. Abdominal tergite IV not folding over sternite, and anterior portions of sternite and tergite equally well visible in lateral view. Girdling constriction between pre- and posttergites of abdominal segments V and VI absent. Girdling constriction between pre- and poststernites of abdominal segments V and VI absent. Pygidium medium-sized, with impressed medial field, and armed with cuticular spines. Hypopygium unarmed. <italic>Legs</italic>: Mid tibia with pectinate and simple spur. Hind tibia with pectinate and simple spur. Hind basitarsus not widening distally, circular in cross-section. Posterior flange of hind coxa not pro<!--PageBreak-->duced as raised lamella. Metatibial gland present as oval patch of whitish cuticle. Metabasitarsal gland absent. Hind pretarsal claws simple. <italic>Polymorphism</italic>: Monomorphic to moderately polymorphic.</p><p>
            <bold><italic>Male.</italic></bold> <italic>Head</italic>: Antennae with 13 segments. Clypeus with cuticular apron. <tp:taxon-name><tp:taxon-name-part taxon-name-part-type="genus">Parafrontal</tp:taxon-name-part> <tp:taxon-name-part taxon-name-part-type="species">ridges</tp:taxon-name-part></tp:taxon-name> absent. Torulo-posttorular complex vertical. Maxillary palps 3-segmented. Labial palps 2-segmented. Mandibles triangular, edentate to falcate. Ventrolateral margins of head without lamella or ridge extending towards mandibles and beyond carina surrounding occipital foramen. Carina surrounding occipital foramen ventrally absent. <italic>Mesosoma</italic>: Pronotal flange not separated from collar by distinct ridge. <tp:taxon-name><tp:taxon-name-part taxon-name-part-type="genus">Notauli</tp:taxon-name-part></tp:taxon-name> absent. Transverse <tp:taxon-name><tp:taxon-name-part taxon-name-part-type="species">groove</tp:taxon-name-part></tp:taxon-name> dividing mesopleuron absent or present. Propodeal declivity reduced, without distinct dorsal edge or margin. Metapleural gland opening absent or present. Propodeal lobes present. <italic>Metasoma</italic>: Petiole anterodorsally immarginate, dorsolaterally immarginate, and laterally above spiracle immarginate or marginate. Helcium in relation to tergosternal Pronotomesopleural suture placed at posttergite and axial. Prora forming a simple U-shaped margin. Spiracle openings of abdominal segments IV–VI circular. Abdominal segment III more than half size of succeeding segment IV; latter weakly constricted at presegmental portion (uninodal waist). Girdling constriction of segment IV present, i.e. pre- and postsclerites distinct. Cinctus of abdominal segment IV gutter-like, not sculptured. Girdling constriction between pre- and postsclerites of abdominal segments V and VI absent. Abdominal segment IV not conspicuously largest segment. Abdominal sternite VII simple. Abdominal sternite IX distally armed with two spines, with lateral apodemes about as long as medial apodeme, directed anteriorly (towards head). <italic>Genitalia</italic>: Cupula short relative to rest of genital capsule and shorter ventrally than dorsally. Basimere broadly fused to telomere, with no sulcus trace at junction, and ventrally with left and right arms abutting. Telomere gradually tapering toward apex. <tp:taxon-name><tp:taxon-name-part taxon-name-part-type="genus">Volsella</tp:taxon-name-part></tp:taxon-name> gradually tapering toward apex. Penisvalva hook-like, strongly curved ventrally. <italic>Legs</italic>: Mid tibia with single pectinate spur. Hind tibia with single pectinate spur. Posterior flange of hind coxa not produced as raised lamella. Metatibial gland absent. Metabasitarsal glands absent. Hind pretarsal claws simple. <italic>Wings</italic>: Tegula present, broad, demiovate in shape. Vein C in fore wing present. Pterostigma broad. Abscissa R·f3 present and running toward distal wing margin and enclosing cell with Rs·f5 or not. Abscissae Rs·f2–3 present, disconnected from Rs+M, rarely closely approaching Rs+M. Cross-vein 2r-rs present, connected to Rs·f2–3&amp;Rsf4. Abscissae Rs·f4–5 present, fused in absence of 2rs-m. Abscissa M·f2 in fore wing contiguous with Rs+M. Abscissa M·f4 in fore wing present, reaching wing margin. Cross-vein 1m-cu in fore wing present. Cross-vein cu-a in fore wing present, arising from M+Cu and proximal to M·f1. Vein Cu in fore wing present, with only Cu1 branch prominent. Vein A in fore wing with abscissae A·f1 and A·f2 present. Vein C in hind wing absent. Vein R in hind wing absent. Vein Sc+R in hind wing present. Abscissa Rs·f1 in hind wing present, shorter than 1rs-m. Abscissa Rs·f2 in hind wing present, not reaching wing margin. Cross-vein 1rs-m in hind wing present, about as long as M·f1. Vein M+Cu in hind wing present. Abscissa M·f1 in hind wing present. Abscissa M·f2 in hind wing present. Cross-vein cu-a in hind wing absent. Vein Cu in hind wing present. Vein A in hind wing with abscissa A·f1 present.</p><!--PageBreak--><!--PageBreak--><!--PageBreak--><p>
            <bold><italic>Gyne.</italic></bold> A detailed description of a gyne of <italic><tp:taxon-name><tp:taxon-name-part taxon-name-part-type="genus">Yunodorylus</tp:taxon-name-part></tp:taxon-name></italic> is currently in preparation (<xref ref-type="bibr" rid="B117">Eguchi et al. in press</xref>).</p><p>
            <bold><italic>Larva.</italic></bold> Not described. Presence of cocoons unknown.</p></tp:treatment-sec><tp:treatment-sec sec-type="distribution" id="SECID0EO2JO"><title>Distribution.</title><p>This is a species-poor lineage, apparently restricted to mainland Southeast Asia and Borneo, although it is possible it will be eventually found on other islands.</p></tp:treatment-sec><tp:treatment-sec sec-type="Taxonomy and phylogeny" id="SECID0ET2JO"><title>Taxonomy and phylogeny.</title><p>The genus was originally established for <italic><tp:taxon-name><tp:taxon-name-part taxon-name-part-type="genus">Yunodorylus</tp:taxon-name-part> <tp:taxon-name-part taxon-name-part-type="species">sexspinus</tp:taxon-name-part></tp:taxon-name></italic> by <xref ref-type="bibr" rid="B541">Xu (2000)</xref> from Yunnan, China and synonymized by <xref ref-type="bibr" rid="B44">Bolton (2003)</xref> under <italic><tp:taxon-name><tp:taxon-name-part taxon-name-part-type="genus">Cerapachys</tp:taxon-name-part></tp:taxon-name></italic>. In a recent contribution I provided descriptions and a key to the four species so far known from workers (<xref ref-type="bibr" rid="B58">Borowiec 2009</xref>).</p><p>Based on genomic data, <italic><tp:taxon-name><tp:taxon-name-part taxon-name-part-type="genus">Yunodorylus</tp:taxon-name-part></tp:taxon-name></italic> is part of a well-supported clade also including <italic><tp:taxon-name><tp:taxon-name-part taxon-name-part-type="genus">Cerapachys</tp:taxon-name-part></tp:taxon-name></italic> and <italic><tp:taxon-name><tp:taxon-name-part taxon-name-part-type="genus">Chrysapace</tp:taxon-name-part></tp:taxon-name></italic>.</p></tp:treatment-sec><tp:treatment-sec sec-type="biology" id="SECID0EN4JO"><title>Biology.</title><p>Very little is known about this lineage. <italic><tp:taxon-name><tp:taxon-name-part taxon-name-part-type="genus">Yunodorylus</tp:taxon-name-part> <tp:taxon-name-part taxon-name-part-type="species">eguchii</tp:taxon-name-part></tp:taxon-name></italic> nests in soil in evergreen forests and dry dwarf forests in southern Vietnam. A colony sample (type series) of <italic><tp:taxon-name><tp:taxon-name-part taxon-name-part-type="genus">Yunodorylus</tp:taxon-name-part> <tp:taxon-name-part taxon-name-part-type="species">eguchii</tp:taxon-name-part></tp:taxon-name></italic> contain larvae of various sizes. The field and laboratory observations of two queen-right colonies of <italic><tp:taxon-name><tp:taxon-name-part taxon-name-part-type="genus">Yunodorylus</tp:taxon-name-part> <tp:taxon-name-part taxon-name-part-type="species">eguchii</tp:taxon-name-part></tp:taxon-name></italic> will be reported by <xref ref-type="bibr" rid="B117">Eguchi et al. (in press)</xref> and Mizuno et al. (in prep.).</p></tp:treatment-sec><tp:treatment-sec sec-type="Species of Yunodorylus" id="SECID0EV5JO"><title>Species of <italic><tp:taxon-name><tp:taxon-name-part taxon-name-part-type="genus">Yunodorylus</tp:taxon-name-part></tp:taxon-name></italic></title><p>
            <italic><tp:taxon-name><tp:taxon-name-part taxon-name-part-type="genus">Yunodorylus</tp:taxon-name-part> <tp:taxon-name-part taxon-name-part-type="species">doryloides</tp:taxon-name-part></tp:taxon-name></italic> (Borowiec, 2009): Malaysia (Sarawak), <bold>comb. n.</bold></p><p>
            <italic><tp:taxon-name><tp:taxon-name-part taxon-name-part-type="genus">Yunodorylus</tp:taxon-name-part> <tp:taxon-name-part taxon-name-part-type="species">eguchii</tp:taxon-name-part></tp:taxon-name></italic> (Borowiec, 2009): Vietnam, <bold>comb. n.</bold></p><p>
            <italic><tp:taxon-name><tp:taxon-name-part taxon-name-part-type="genus">Yunodorylus</tp:taxon-name-part> <tp:taxon-name-part taxon-name-part-type="species">paradoxus</tp:taxon-name-part></tp:taxon-name></italic> (Borowiec, 2009): Malaysia (Sarawak), <bold>comb. n.</bold></p><p>
            <italic><tp:taxon-name><tp:taxon-name-part taxon-name-part-type="genus">Yunodorylus</tp:taxon-name-part> <tp:taxon-name-part taxon-name-part-type="species">sexspinus</tp:taxon-name-part></tp:taxon-name></italic> Xu, 2000: China, <bold>comb. rev.</bold></p></tp:treatment-sec><ref-list><ref id="B117"><mixed-citation xmlns:xlink="http://www.w3.org/1999/xlink" xlink:type="simple">
          <person-group><name name-style="western"><surname>Eguchi</surname><given-names>K</given-names></name><name name-style="western"><surname>Mizuno</surname><given-names>R</given-names></name><name name-style="western"><surname>Ito</surname><given-names>F</given-names></name><name name-style="western"><surname>Satria</surname><given-names>R</given-names></name><name name-style="western"><surname>Dang</surname><given-names>VA</given-names></name><name name-style="western"><surname>Bui</surname><given-names>TV</given-names></name><name name-style="western"><surname>Phung</surname><given-names>THL</given-names></name></person-group> (<year>in press</year>) <article-title>First discovery of subdichthadiigyne in <italic><tp:taxon-name><tp:taxon-name-part taxon-name-part-type="genus">Yunodorylus</tp:taxon-name-part></tp:taxon-name></italic> Xu (<tp:taxon-name><tp:taxon-name-part taxon-name-part-type="family">Formicidae</tp:taxon-name-part></tp:taxon-name>: <tp:taxon-name><tp:taxon-name-part taxon-name-part-type="subfamily">Dorylinae</tp:taxon-name-part></tp:taxon-name>).</article-title> <source>Revue Suisse de Zoologie</source> <volume>124</volume>(<issue>1</issue>).</mixed-citation></ref><ref id="B541"><mixed-citation xmlns:xlink="http://www.w3.org/1999/xlink" xlink:type="simple">
          <person-group><name name-style="western"><surname>Xu</surname><given-names>Z-H</given-names></name></person-group> (<year>2000</year>) <article-title>Two new genera of ant subfamilies <tp:taxon-name><tp:taxon-name-part taxon-name-part-type="subfamily">Dorylinae</tp:taxon-name-part></tp:taxon-name> and <tp:taxon-name><tp:taxon-name-part taxon-name-part-type="subfamily">Ponerinae</tp:taxon-name-part></tp:taxon-name> (<tp:taxon-name><tp:taxon-name-part taxon-name-part-type="order">Hymenoptera</tp:taxon-name-part></tp:taxon-name>: <tp:taxon-name><tp:taxon-name-part taxon-name-part-type="family">Formicidae</tp:taxon-name-part></tp:taxon-name>) from Yunnan, China.</article-title> <source>Zoological Research</source> <volume>21</volume>: <fpage>297</fpage>–<lpage>302</lpage>.</mixed-citation></ref><ref id="B44"><mixed-citation xmlns:xlink="http://www.w3.org/1999/xlink" xlink:type="simple">
          <person-group><name name-style="western"><surname>Bolton</surname><given-names>B</given-names></name></person-group> (<year>2003</year>) <article-title>Synopsis and classification of <tp:taxon-name><tp:taxon-name-part taxon-name-part-type="family">Formicidae</tp:taxon-name-part></tp:taxon-name>.</article-title> <source>Memoirs of the American Entomological Institute</source> <volume>71</volume>: <fpage>1</fpage>–<lpage>370</lpage>.</mixed-citation></ref><ref id="B58"><mixed-citation xmlns:xlink="http://www.w3.org/1999/xlink" xlink:type="simple">
          <person-group><name name-style="western"><surname>Borowiec</surname><given-names>ML</given-names></name></person-group> (<year>2009</year>) <article-title>New ant species related to <italic><tp:taxon-name><tp:taxon-name-part taxon-name-part-type="genus">Cerapachys</tp:taxon-name-part> <tp:taxon-name-part taxon-name-part-type="species">sexspinus</tp:taxon-name-part></tp:taxon-name></italic> and discussion of the status of <italic><tp:taxon-name><tp:taxon-name-part taxon-name-part-type="genus">Yunodorylus</tp:taxon-name-part></tp:taxon-name></italic> (<tp:taxon-name><tp:taxon-name-part taxon-name-part-type="order">Hymenoptera</tp:taxon-name-part></tp:taxon-name>: <tp:taxon-name><tp:taxon-name-part taxon-name-part-type="family">Formicidae</tp:taxon-name-part></tp:taxon-name>).</article-title> <source>Zootaxa</source> <volume>2069</volume>: <fpage>43</fpage>–<lpage>58</lpage>.</mixed-citation></ref></ref-list></tp:taxon-treatment>
